# Supplementary material for: Regional complexity in enteric neuron wiring reflects diversity of motility patterns in the mouse large intestine
Source: eLife. 2019 Feb 12;8:e42914. doi: 10.7554/eLife.42914 (PMC6391068; doi:10.7554/eLife.42914)
Supplement: Figure 1—source data 1. [file elife-42914-fig1-data1.xlsx]

## Sheet: NO. of mice for Figure 1
Figure 1
A	Video recording of colonic motility	NO. of mice
		4
E & F		NO. of cells	NO. of MP preparations	NO. of mice
	Proximal colon	988	8	5
	Distal colon	287	7	5

## Sheet: Proximal 
Date	Cell No.	Avg B4norm	Avg B4peak	Control
2015-06-04	1	63.4731	0.99864	1	1.30037	0.30173
Ring 2	2	58.2567	0.997528	1	1.19098	0.193452
	3	62.1181	0.995282	1	1.47421	0.478928
	4	65.5667	0.996431	1	1.39862	0.402189
	5	58.5189	0.995914	1	1.17619	0.180276
	6	58.5813	1.00073	1	1.10618	0.10545
	7	60.066	0.996127	1	1.11457	0.118443
	8	62.4133	0.99984	1	1.32717	0.32733
	9	61.919	0.997674	1	1.33977	0.342096
	10	67.62	1.00071	1	1.32218	0.32147
	11	69.0726	1.00179	1	1.24507	0.24328
	12	63.6027	1.00295	1	1.58125	0.5783
	13	66.0466	0.996726	1	1.28652	0.289794
	14	61.731	1.00511	1	1.14506	0.13995
	15	63.2886	0.998988	1	1.52505	0.526062
	16	65.5481	0.997973	1	1.14589	0.147917
	17	64.7292	0.997345	1	1.25137	0.254025
	18	66.8274	0.997606	1	1.26686	0.269254
	19	63.9754	0.996299	1	1.20856	0.212261
	20	63.4852	1.00207	1	1.56817	0.5661
	21	66.9738	1.00293	1	1.41487	0.41194
	22	64.5667	1.00024	1	1.47002	0.46978
	23	64.1521	0.997907	1	1.49026	0.492353
	24	58.8439	0.998597	1	1.25061	0.252013
	25	59.803	0.998258	1	1.16158	0.163322
	26	60.9621	0.999759	1	1.1216	0.121841
	27	67.0244	0.999378	1	1.11449	0.115112
	28	60.0674	0.996884	1	1.204	0.207116
	29	63.7361	1.00058	0	0	0
	30	59.8958	0.998649	1	1.26421	0.265561
	31	59.4679	0.996727	1	1.19608	0.199353
	32	62.0238	1.00007	1	1.13772	0.13765
	33	61.9342	0.997948	1	1.16352	0.165572
	34	60.9527	1.00124	1	1.21853	0.21729
	35	61.9367	0.995614	1	1.26807	0.272456
	36	63.4778	1.00298	1	1.16104	0.15806
	37	59.6926	0.995631	1	1.22815	0.232519
	38	65.2328	0.997128	1	1.27148	0.274352
	39	61.2172	0.99704	1	1.09966	0.10262
	40	54.9396	0.998787	0	0	0
	41	63.3516	0.996547	1	1.2036	0.207053
	42	62.005	0.997722	1	1.19877	0.201048
	43	66.6404	0.996191	1	1.3026	0.306409
	44	64.2551	0.994684	1	1.14378	0.149096
	45	63.2333	0.994092	1	1.22509	0.230998
	46	66.5787	0.990734	1	1.08372	0.092986
	47	59.3721	1.00077	1	1.07199	0.07122
	48	57.7984	1.00332	1	1.10568	0.10236
	49	57.2152	1.00153	1	1.1036	0.10207
	50	58.9209	0.996419	1	1.10024	0.103821
	51	60.679	0.996211	1	1.11597	0.119759
	52	59.6409	0.99939	0	0	0
	53	63.0893	0.99165	1	1.1002	0.10855
	54	57.0571	1.00356	0	0	0
	55	62.5826	0.993116	1	1.12288	0.129764
	56	59.9861	0.995432	1	1.20495	0.209518
	57	60.329	1.00213	1	1.14524	0.14311
	58	67.6874	1.00062	1	1.09011	0.08949
	59	58.3712	0.995088	1	1.08572	0.090632
	60	64.7057	0.998149	1	1.09003	0.091881
	61	68.8872	0.999108	1	1.1641	0.164992
	62	65.7569	0.997613	1	1.09659	0.098977
2015-10-26	1	61.6303	0.997517	1	1.09644	0.098923
Ring 1	2	62.8314	0.99798	1	1.13254	0.13456
	3	66.1083	1.001	1	1.15775	0.15675
	4	69.3234	0.999649	1	1.25988	0.260231
	5	71.2062	0.997858	1	1.13592	0.138062
	6	73.4635	1.00046	1	1.16361	0.16315
	7	72.5589	0.996908	1	1.22905	0.232142
	8	68.8628	0.998535	1	1.1942	0.195665
	9	68.1024	0.993213	1	1.06234	0.069127
	10	68.331	0.991904	1	1.27199	0.280086
	11	65.7659	1.00433	1	1.20419	0.19986
	12	65.1424	0.994337	1	1.13267	0.138333
	13	71.4394	0.998012	1	1.19123	0.193218
2016-10-29	1	62.8637	1.00013	1	1.10985	0.10972
Ring 4	2	64.0926	1.01149	1	1.1382	0.12671
	3	58.698	1.00576	1	1.08625	0.08049
	4	62.9502	0.997959	1	1.2289	0.230941
	5	67.6111	1.00416	1	1.43416	0.43
	6	66.2628	1.00626	1	1.27938	0.27312
	7	62.229	1.00176	1	1.2084	0.20664
	8	64.2467	1.00105	1	1.09976	0.09871
	9	63.3655	1.00696	1	1.17551	0.16855
	10	65.6953	1.00307	1	1.30495	0.30188
	11	70.9678	0.99605	1	1.28521	0.28916
	12	66.125	1.00095	1	1.3205	0.31955
	13	70.4272	1.00362	1	1.14178	0.13816
	14	68.5687	1.0044	1	1.17874	0.17434
	15	66.5337	1.00094	1	1.11627	0.11533
	16	72.6508	1.00579	1	1.14245	0.13666
	17	73.0034	1.00372	1	1.13956	0.13584
	18	66.1406	1.00437	1	1.10901	0.10464
	19	64.4123	1.00639	1	1.12393	0.11754
	20	56.0344	1.00547	1	1.1078	0.10233
	21	67.2023	1.00012	1	1.22825	0.22813
	22	68.9171	1.0058	1	1.18944	0.18364
	23	68.5994	1.01101	1	1.16271	0.1517
	24	66.4072	0.998381	1	1.16362	0.165239
	25	68.1185	1.00369	1	1.1481	0.14441
	26	68.9889	1.00525	1	1.14662	0.14137
	27	64.9125	1.00396	1	1.16062	0.15666
	28	62.5985	1.00349	1	1.14438	0.14089
	29	66.5856	1.0015	1	1.18352	0.18202
	30	68.392	1.00978	1	1.22384	0.21406
	31	66.7123	1.00312	1	1.17167	0.16855
	32	62.7653	0.99793	1	1.11093	0.113
	33	66.7342	1.00321	1	1.1821	0.17889
2015-11-03	1	53.7833	1.00195	1	1.18389	0.18194
Ring 1	2	63.4991	1.00004	1	1.17441	0.17437
	3	60.8827	1.00225	1	1.24428	0.24203
	4	54.1732	0.999505	1	1.12167	0.122165
	5	59.3193	1.00321	1	1.21487	0.21166
	6	58.9327	0.999343	1	1.19162	0.192277
	7	61.9229	1.00092	1	1.19335	0.19243
	8	59.6484	1.00399	1	1.20201	0.19802
	9	61.2409	0.998274	1	1.13902	0.140746
	10	58.4574	0.996143	1	1.22698	0.230837
	11	62.4276	1.0009	1	1.30198	0.30108
	12	63.4444	0.996722	1	1.21226	0.215538
	13	61.8769	1.00197	1	1.29687	0.2949
	14	64.2682	1.0018	1	1.22107	0.21927
	15	65.4271	1.00014	1	1.32036	0.32022
	16	63.5778	0.995238	1	1.4709	0.475662
	17	65.4535	0.998608	1	1.24411	0.245502
	18	61.8219	1.00101	1	1.32454	0.32353
	19	61.9048	1.00944	1	1.20356	0.19412
	20	64.1349	1.00068	1	1.10415	0.10347
	21	64.6898	0.999833	1	1.35811	0.358277
	22	59.6638	0.99378	1	1.31898	0.3252
	23	56.7394	0.997743	1	1.24674	0.248997
	24	55.9398	0.998934	1	1.15485	0.155916
	25	57.9978	0.99749	1	1.20142	0.20393
	26	56.1458	1.00811	1	1.14984	0.14173
	27	60.9372	0.995063	1	1.13949	0.144427
	28	57.7788	1.00303	1	1.30241	0.29938
	29	57.0167	0.998199	1	1.2535	0.255301
	30	55.9219	1.00002	1	1.17929	0.17927
	31	63.5667	1.00333	1	1.3551	0.35177
	32	59.3704	1.00749	1	1.0952	0.08771
	33	75.9396	1.00129	1	1.15097	0.14968
	34	66.0747	1.00476	1	1.24575	0.24099
	35	63.7374	1.00911	1	1.23518	0.22607
	36	59.747	1.00096	1	1.24946	0.2485
	37	61.1796	0.999584	1	1.31425	0.314666
	38	55.6337	0.997441	1	1.15635	0.158909
	39	56.7296	0.997725	1	1.26634	0.268615
	40	57.8047	0.997802	1	1.27313	0.275328
	41	56.2494	0.997405	1	1.18199	0.184585
	42	57.4802	1.00105	1	1.29092	0.28987
	43	56.6481	1.00008	1	1.28808	0.288
	44	59.0958	0.999727	1	1.15784	0.158113
	45	58.7278	1.00091	1	1.17179	0.17088
	46	61.0187	0.997838	1	1.35468	0.356842
	47	65.6811	0.996938	1	1.39851	0.401572
	48	58.5188	0.996537	1	1.23461	0.238073
	49	60.6432	0.999682	1	1.22743	0.227748
	50	59.9938	1.0019	1	1.24478	0.24288
	51	64.8241	0.998176	1	1.56502	0.566844
	52	62.3	1.00035	1	1.25454	0.25419
	53	62.3907	0.999392	1	1.14262	0.143228
	54	65.2397	1.0001	1	1.14674	0.14664
	55	60.6553	1.00058	1	1.43837	0.43779
	56	58.705	0.997211	1	1.27417	0.276959
	57	58.2342	0.995429	1	1.20635	0.210921
	58	62.9736	0.999906	1	1.10642	0.106514
	59	59.75	0.998288	1	1.22455	0.226262
	60	62.9731	1.00333	1	1.27493	0.2716
	61	63.4333	1.00024	1	1.21506	0.21482
	62	63.489	0.997131	1	1.20517	0.208039
	63	61.7205	1.00198	1	1.20722	0.20524
	64	59.875	0.995735	1	1.2305	0.234765
	65	64.2681	0.999654	1	1.10492	0.105266
	66	64.9593	0.997441	1	1.15024	0.152799
	67	60.8099	1.0018	1	1.18026	0.17846
	68	63.9431	1.00254	1	1.23665	0.23411
	69	59.9424	0.999671	1	1.18492	0.185249
	70	62.7762	1.00416	1	1.19186	0.1877
	71	63.4711	0.998678	1	1.21658	0.217902
	72	57.4242	1.00147	1	1.11739	0.11592
	73	60.6374	0.997466	1	1.09454	0.097074
	74	57.7206	0.997725	1	1.20221	0.204485
	75	58.6566	0.998876	1	1.09344	0.094564
	76	58.6566	0.998876	1	1.09344	0.094564
	77	59.7863	0.997422	1	1.29189	0.294468
	78	61.8379	0.996466	1	1.13885	0.142384
	79	59.1234	0.996376	1	1.16676	0.170384
	80	71.0128	1.00827	1	1.45669	0.44842
	81	66.1229	0.997225	1	1.35112	0.353895
	82	71.0982	1.0006	1	1.19335	0.19275
	83	64.6125	0.999017	1	1.18798	0.188963
	84	64.7111	1.00163	1	1.24554	0.24391
Ring 3	1	66.975	1.00051	1	1.8312	0.83069
	2	67.4127	0.996244	1	1.8639	0.867656
	3	61.3097	1.0018	1	1.59667	0.59487
	4	63.3333	0.998976	1	1.63182	0.632844
	5	62.3394	0.990527	1	1.61764	0.627113
	6	64.6235	1.00035	1	1.59055	0.5902
	7	64.1407	0.998239	1	1.58061	0.582371
	8	68.6435	0.991991	1	1.65491	0.662919
	9	65.4545	1.00022	1	1.74369	0.74347
	10	66.4506	0.999884	1	1.64923	0.649346
	11	67.5125	1.00484	1	1.53459	0.52975
	12	65.5777	1.00185	1	1.65638	0.65453
	13	63.7939	1.00328	1	1.51249	0.50921
	14	65.9952	0.997323	1	1.58015	0.582827
	15	65.0382	1.00081	1	1.61353	0.61272
	16	61.8438	0.999305	1	1.57167	0.572365
	17	67.8353	1.00173	1	1.73512	0.73339
	18	67.3624	0.999759	1	1.83996	0.840201
	19	69.9199	0.999427	1	2.02365	1.02422
	20	69.5678	1.00311	1	1.90717	0.90406
	21	70.0875	1.00309	1	1.7794	0.77631
	22	70.4614	0.997542	1	1.99724	0.999698
	23	72.9015	0.99724	1	1.76884	0.7716
	24	71.5062	1.00024	1	1.78816	0.78792
	25	65.3184	0.997187	1	1.86463	0.867443
	26	71.8458	1.00181	1	1.78882	0.78701
	27	64.4563	0.99576	1	1.72536	0.7296
	28	68.4829	1.0006	1	1.68874	0.68814
	29	60.9762	0.995305	1	1.5719	0.576595
	30	65.4479	0.999748	1	1.81682	0.817072
	31	65.5167	0.996995	1	1.46125	0.464255
	32	73.5216	0.99986	1	1.83572	0.83586
	33	73.2431	0.997393	1	1.81767	0.820277
	34	76.0638	1.0019	1	2.22225	1.22035
	35	70.8914	1.00216	1	1.73165	0.72949
	36	70.8352	1.00162	1	1.89027	0.88865
	37	71.7811	1.00059	1	2.07683	1.07624
	38	68.0813	1.00096	1	1.65807	0.65711
	39	70.2031	0.995345	1	1.78282	0.787475
	40	74.747	1.00216	1	2.06729	1.06513
	41	75.7583	0.997855	1	1.98856	0.990705
	42	71.4947	0.998242	1	1.77695	0.778708
	43	71.1208	1.00015	1	2.00555	1.0054
	44	72.3458	1.00289	1	1.80435	0.80146
	45	69.3783	1.00078	1	1.75891	0.75813
	46	69.7617	0.998929	1	1.81627	0.817341
	47	66.6358	1.00449	1	1.65354	0.64905
	48	75.3767	0.997178	1	1.59025	0.593072
	49	72.679	0.996666	1	1.58536	0.588694
	50	73.2485	0.991394	1	1.59317	0.601776
	51	74.3711	0.99782	1	1.59154	0.59372
	52	69.7405	0.993825	1	1.81769	0.823865
	53	69.4897	0.994307	1	1.68643	0.692123
	54	67.0807	0.993488	1	1.63102	0.637532
	55	70.1984	0.999802	1	1.5879	0.588098
	56	73.2197	1.00059	1	1.75049	0.7499
	57	64.7185	0.998083	1	1.48483	0.486747
	58	75.0952	0.994972	1	1.76161	0.766638
	59	72.2907	1.00303	1	1.61437	0.61134
	60	92.2424	0.995906	1	1.71222	0.716314
	61	75.9745	1.00225	1	1.71262	0.71037
	62	76.4296	0.995978	1	1.65463	0.658652
	63	74.9805	0.99829	1	1.78471	0.78642
	64	79.4103	0.999521	1	1.8481	0.848579
	65	72.5216	1.00286	1	1.68482	0.68196
	66	75.8333	0.996222	1	2.09125	1.09503
	67	75.9583	1.00203	1	1.78168	0.77965
	68	74.2493	1.00005	1	2.05664	1.05659
	69	70.9841	0.999512	1	1.83903	0.839518
	70	73.0741	0.998701	1	1.91703	0.918329
	71	69.9712	0.997389	1	1.97068	0.973291
	72	70.5407	1.0037	1	1.68114	0.67744
	73	66.2778	0.997951	1	1.83304	0.835089
	74	66.3866	1.0009	1	1.68911	0.68821
	75	73.7821	1.00417	1	1.62019	0.61602
	76	72.4016	1.00031	1	1.79523	0.79492
	77	73.775	1.00208	1	1.94709	0.94501
	78	71.2205	1.00105	1	1.72282	0.72177
	79	66.8333	1.00407	1	1.78522	0.78115
	80	75.4613	0.999827	1	1.82389	0.824063
	81	69.1854	0.997275	1	1.94622	0.948945
	82	62.8818	0.997633	1	1.52875	0.531117
	83	62.4424	1.00105	1	1.38821	0.38716
	84	69.6306	0.996569	1	1.72669	0.730121
	85	66.7917	1.00146	1	1.48967	0.48821
	86	65.1534	1.00007	1	1.65623	0.65616
	87	63.7658	1.00032	1	1.33807	0.33775
	88	63.1308	1.00061	1	1.25647	0.25586
	89	65.7172	1.00246	1	1.62523	0.62277
	90	70.5021	0.996247	1	1.82991	0.833663
	91	65.7208	0.999063	1	1.51756	0.518497
	92	64.6402	0.996997	1	1.67823	0.681233
	93	77.2902	0.995856	1	1.73199	0.736134
	94	72.4121	1.00305	1	1.85477	0.85172
	95	70.3638	0.997563	1	1.56025	0.562687
	96	79.5688	0.9935	1	1.78934	0.79584
	97	68.6562	0.995625	1	1.57309	0.577465
	98	67.8099	0.999417	1	1.58326	0.583843
	99	71.9226	0.996193	1	1.74002	0.743827
	100	73.9809	0.996861	1	1.6763	0.679439
	101	71.3603	0.99782	1	1.79585	0.79803
	102	77.8075	1.00031	1	1.74301	0.7427
	103	70.0306	0.993926	1	1.46321	0.469284
	104	62.03	0.996843	1	1.60227	0.605427
	105	61.6518	0.994551	1	1.5637	0.569149
	106	59.0513	0.998216	1	1.4213	0.423084
	107	59.3542	1.00617	1	1.44948	0.44331
	108	63.0201	1.00262	1	1.45593	0.45331
	109	65.7833	1.00312	1	1.54434	0.54122
	110	60.441	0.992855	1	1.42109	0.428235
	111	60.4857	1.00125	1	1.57184	0.57059
	112	59.9644	0.995694	1	1.45072	0.455026
	113	62.9177	0.999272	1	1.46829	0.469018
	114	61.6026	0.994321	1	1.5073	0.512979
	115	72.6815	1.00404	1	1.86675	0.86271
	116	68.5966	0.999532	1	1.67034	0.670808
	117	73.8182	1.00411	1	1.94358	0.93947
	118	70.8767	0.999388	1	1.78376	0.784372
	119	69.0417	1.0033	1	1.88407	0.88077
	120	68.0357	1.00435	1	1.63196	0.62761
	121	69.5615	0.994003	1	1.54385	0.549847
	122	70.9983	0.997647	1	1.58727	0.589623
	123	68.4967	0.997841	1	1.41866	0.420819
	124	68.0301	0.997542	1	1.44299	0.445448
	125	75.8428	1.00282	1	1.74713	0.74431
	126	69.1429	0.999858	1	1.5939	0.594042
	127	71.5473	0.994712	1	1.71067	0.715958
	128	63.7386	0.993025	1	1.47358	0.480555
	129	65.9352	0.994844	1	1.47098	0.476136
	130	72.4444	1.00034	1	1.62815	0.62781
	131	66.1624	0.99824	1	1.35667	0.35843
	132	64.5701	1.00142	1	1.55704	0.55562
	133	69.2894	1.00136	1	2.04644	1.04508
	134	69.9514	0.99722	1	1.96003	0.96281
	135	71.6571	0.997976	1	2.07443	1.07645
	136	67.8074	0.999071	1	1.77835	0.779279
	137	63.7778	1.00103	1	1.38124	0.38021
	138	67.5179	0.991917	1	1.41118	0.419263
	139	71.7424	1.00211	1	1.44287	0.44076
	140	60.9455	1.00297	1	1.31036	0.30739
	141	62.7386	0.99837	1	1.36328	0.36491
	142	62.351	0.995181	1	1.3248	0.329619
	143	65.7014	0.999749	1	1.26858	0.268831
	144	65.3655	0.996255	1	1.23704	0.240785
	145	63.1708	0.993487	1	1.40083	0.407343
	146	65.5783	0.995237	1	1.42719	0.431953
	147	79.0913	1.0025	1	1.30657	0.30407
	148	66.5697	0.995944	1	1.37726	0.381316
	149	65.5595	1.00236	1	1.44384	0.44148
	150	63.684	1.0004	1	1.52598	0.52558
	151	59.9986	1.00407	1	1.4004	0.39633
	152	63.5708	1.00259	1	1.4219	0.41931
	153	66.3136	1.00054	1	1.45854	0.458
	154	63.4914	0.997132	1	1.29463	0.297498
	155	58.4464	0.997785	1	1.26632	0.268535
	156	68.9333	0.996955	1	1.58674	0.589785
	157	63.1861	0.999659	1	1.18974	0.190081
	158	66.2167	1.00088	1	1.20973	0.20885
	159	62.8889	0.999503	1	1.28018	0.280677
	160	60.6161	1.00051	1	1.30597	0.30546
	161	64.8125	0.99737	1	1.25987	0.2625
	162	62.8056	0.999419	1	1.48909	0.489671
	163	62.5113	0.991759	1	1.3795	0.387741
	164	60.89	0.994065	1	1.32274	0.328675
	165	62.4288	0.995917	1	1.32102	0.325103
	166	64.7414	0.994738	1	1.31816	0.323422
	167	65.0498	0.995192	1	1.4134	0.418208
	168	62.4578	1.0019	1	1.41689	0.41499
	169	60.4158	0.998939	1	1.24585	0.246911
	170	61.545	0.998985	1	1.36832	0.369335
	171	66.051	0.997696	1	1.38786	0.390164
	172	65.8554	0.993383	1	1.33311	0.339727
	173	62.3611	1.00056	1	1.2843	0.28374
	174	61.5152	1.00207	1	1.31997	0.3179
	175	58.3773	1.00377	1	1.23725	0.23348
	176	63.5708	0.993462	1	1.41574	0.422278
	177	64.9135	0.996204	1	1.34622	0.350016
	178	61.2361	0.999943	1	1.46014	0.460197
	179	61.456	0.996026	1	1.39433	0.398304
	180	64.6667	0.993928	1	1.50896	0.515032
	181	63.2644	0.997074	1	1.56471	0.567636
	182	62.8942	0.995752	1	1.61016	0.614408
	183	60.336	0.993675	1	1.48033	0.486655
	184	68.009	0.997507	1	1.5064	0.508893
	185	66.4515	1.003	1	1.31762	0.31462
	186	63.6936	1.00375	1	1.39599	0.39224
	187	63.5922	0.996296	1	1.32074	0.324444
	188	62.6403	1.00112	1	1.41287	0.41175
	189	62.4199	0.995093	1	1.36195	0.366857
	190	62.7033	1.00302	1	1.50572	0.5027
	191	66.7648	0.998738	1	1.43722	0.438482
	192	64.3941	1.00241	1	1.19253	0.19012
	193	57.9366	0.998116	1	1.18645	0.188334
	194	64.5417	0.99751	1	1.24258	0.24507
	195	63.2781	0.998667	1	1.29853	0.299863
	196	64.0808	0.995831	1	1.19568	0.199849
	197	60.5644	0.994588	1	1.2356	0.241012
	198	58.7544	0.995655	1	1.16235	0.166695
	199	59.0722	0.994087	1	1.15475	0.160663
	200	66.8283	0.998054	1	1.25297	0.254916
	201	61.6215	0.99993	1	1.24145	0.24152
	202	62.65	0.997706	1	1.20138	0.203674
	203	60.658	1.00289	1	1.20622	0.20333
	204	63.8799	0.997319	1	1.34286	0.345541
	205	67.1991	0.995756	1	1.39174	0.395984
	206	64.1647	0.997503	1	1.33115	0.333647
	207	63.3704	0.999719	1	1.50375	0.504031
	208	66.2236	0.99947	1	1.34695	0.34748
	209	60.3392	0.998537	1	1.36756	0.369023
	210	65.325	0.999984	1	1.36136	0.361376
	211	61.6096	0.998823	1	1.48691	0.488087
	212	67.0753	0.999692	1	1.48972	0.490028
	213	67.0753	0.999692	1	1.48972	0.490028
	214	62.1366	0.998445	1	1.49357	0.495125
	215	61.7357	1.00031	1	1.50719	0.50688
	216	60.3557	0.996826	1	1.36394	0.367114
	217	64.8845	0.997046	1	1.36811	0.371064
	218	67.8407	0.993156	1	1.56448	0.571324
	219	66.8333	1.00109	1	1.52695	0.52586
	220	68.4573	0.998611	1	1.5353	0.536689
	221	66.8688	0.997266	1	1.48886	0.491594
	222	64.9398	0.99697	1	1.48906	0.49209
	223	68.3854	1.00119	1	1.99094	0.98975
	224	68.4954	0.999172	1	1.68926	0.690088
	225	66.5774	0.999408	1	1.71256	0.713152
	226	70.5576	1.00679	1	1.94587	0.93908
	227	65.8718	0.996862	1	1.53257	0.535708
	228	70.1231	0.99989	1	1.81695	0.81706
	229	66.2636	1.00024	1	1.59482	0.59458
	230	68.6167	0.99564	1	1.66247	0.66683
	231	66.6667	0.997321	1	1.63952	0.642199
	232	65.2259	1.00314	1	1.5831	0.57996
	233	66.6875	0.99918	1	1.45423	0.45505
	234	67.1111	0.996171	1	1.51194	0.515769
	235	66.7	1.00925	1	1.49692	0.48767
	236	71.254	0.993136	1	1.54656	0.553424
	237	63.7267	1.0119	1	1.50058	0.48868
	238	67.2542	0.99722	1	1.40233	0.40511
	239	65.2917	0.999489	1	1.53397	0.534481
	240	64.2963	1.00248	1	1.46889	0.46641
	241	68.1597	1.0043	1	1.53337	0.52907
	242	62.5071	1.00034	1	1.49164	0.4913
	243	70.1778	0.999604	1	1.5005	0.500896
	244	69.2222	0.995556	1	1.38884	0.393284
	245	71.2399	0.994029	1	1.38499	0.390961
	246	69.1352	0.995333	1	1.80569	0.810357
	247	74.6611	0.994884	1	1.82528	0.830396
	248	69.2262	0.999493	1	1.45094	0.451447
	249	66.8681	1.00112	1	1.5122	0.51108
	250	67.1806	1.00165	1	1.49208	0.49043
	251	68.79	1.00128	1	1.53022	0.52894
	252	63.1852	1.00509	1	1.31165	0.30656
	253	62.3831	0.998543	1	1.39336	0.394817
	254	64.7381	0.997646	1	1.26718	0.269534
	255	71.7804	0.993715	1	1.68507	0.691355
	256	74.6042	0.988703	1	1.58087	0.592167
	257	61.9359	0.994844	1	1.42082	0.425976
	258	68.2286	1.00013	1	1.47499	0.47486
	259	68.3912	0.998646	1	1.49609	0.497444
	260	68.5628	0.994823	1	1.57002	0.575197
	261	63.1582	1.00107	1	1.56616	0.56509
	262	62.5625	1.00123	1	1.33774	0.33651
	263	59.7521	1.00101	1	1.30407	0.30306
	264	60.2121	1.00359	1	1.32436	0.32077
	265	62.5933	0.994302	1	1.37928	0.384978
	266	65.7948	0.993708	1	1.4079	0.414192
	267	66.6717	0.99839	1	1.59647	0.59808
	268	59.0068	0.997139	1	1.26775	0.270611
	269	62.9939	1.0006	1	1.33356	0.33296
	270	60.5459	0.999043	1	1.35268	0.353637
	271	59.6822	0.996947	1	1.31511	0.318163
Ring 2	1	63.7943	0.997194	1	1.3947	0.397506
	2	63.8021	0.9984	1	1.44255	0.44415
	3	60.4653	1.00158	1	1.22859	0.22701
	4	62.5206	1.00303	1	1.3556	0.35257
	5	64.013	1.00096	1	1.31638	0.31542
	6	61.1622	1.00039	1	1.45348	0.45309
	7	60.3601	0.994552	1	1.40604	0.411488
	8	60.7064	1.00348	1	1.33267	0.32919
	9	59.6549	0.998949	1	1.2964	0.297451
	10	55.9074	1.00274	1	1.26303	0.26029
	11	59.1574	1.00338	1	1.2448	0.24142
	12	62.2729	1.00367	1	1.19066	0.18699
	13	59.8556	1.00252	1	1.27715	0.27463
	14	59.8674	1.00186	1	1.33357	0.33171
	15	59.4238	0.995843	1	1.23944	0.243597
	16	58.1095	1.00226	1	1.17168	0.16942
	17	65.4158	1.00329	1	1.27869	0.2754
	18	65.8204	0.995365	1	1.18369	0.188325
	19	62.2926	1.00567	1	1.23598	0.23031
	20	61.107	0.997895	1	1.2287	0.230805
	21	58.3133	0.998678	1	1.24351	0.244832
	22	63.8015	0.996788	1	1.37306	0.376272
	23	62.5807	1.00127	1	1.22875	0.22748
	24	62.1667	0.9954	1	1.47916	0.48376
	25	63.2311	1.00686	1	1.44132	0.43446
	26	63.3561	1.00464	1	1.34913	0.34449
	27	62.4883	1.00351	1	1.39253	0.38902
	28	62.0394	1.00039	1	1.3106	0.31021
	29	63.5325	1.00672	1	1.55635	0.54963
	30	63.0967	1.006	1	1.40466	0.39866
	31	62.4732	1.00105	1	1.72414	0.72309
	32	61.0146	1.00091	1	1.36887	0.36796
	33	64.3872	0.99932	1	1.44857	0.44925
	34	66.4312	0.999154	1	1.52029	0.521136
	35	66.0152	1.00519	1	1.71226	0.70707
	36	66.4833	1.00211	1	1.44575	0.44364
	37	67.445	1.00159	1	1.52104	0.51945
	38	68.3537	1.00379	1	1.53439	0.5306
	39	65.7363	1.00008	1	1.2283	0.22822
	40	67.8308	1.00222	1	1.51744	0.51522
	41	69.179	1.00489	1	1.72339	0.7185
	42	68.2616	0.996829	1	1.55543	0.558601
	43	55.2145	1.00077	1	1.76958	0.76881
	44	56.119	1.00293	1	1.76305	0.76012
	45	53.2208	1.00971	1	1.57019	0.56048
	46	60.6071	1.00575	1	1.55264	0.54689
	47	55.8429	0.99885	1	1.25445	0.2556
	48	58.4886	0.998543	1	1.24156	0.243017
	49	66.4283	0.999461	1	1.48446	0.484999
	50	67.2188	1.00308	1	1.34612	0.34304
	51	70.037	1.00242	1	1.39707	0.39465
	52	75.087	0.997916	1	1.34062	0.342704
	53	66.8214	1.00628	1	1.63151	0.62523
	54	66.2275	1.001	1	1.56539	0.56439
	55	62.475	1.00442	1	1.37746	0.37304
	56	67.6278	1.00153	1	1.87357	0.87204
	57	69.5409	1.00438	1	1.50724	0.50286
	58	66.5341	0.999552	1	1.42277	0.423218
	59	64.7	1.0032	1	1.24191	0.23871
	60	63.2854	0.998428	1	1.1886	0.190172
	61	70.4468	0.998858	1	1.37574	0.376882
	62	66.8492	0.998026	1	1.27211	0.274084
	63	68.3083	0.998597	1	1.57308	0.574483
	64	68.6212	1.00037	1	1.41375	0.41338
	65	70.3951	0.989751	1	1.28718	0.297429
	66	67.4653	0.995419	1	1.31817	0.322751
	67	68.6646	0.998127	1	1.57153	0.573403
	68	68.8153	0.996962	1	1.57943	0.582468
	69	67.4799	1.00212	1	1.62545	0.62333
	70	69.4115	0.998828	1	1.55504	0.556212
	71	64.1902	0.996663	1	1.52204	0.525377
	72	63.5718	1.00286	1	1.46415	0.46129
	73	67.3214	1.00577	1	1.51114	0.50537
	74	69.4974	1.00081	1	1.60365	0.60284
	75	70.9841	1.00525	1	1.54934	0.54409
	76	68.675	1.00768	1	1.68321	0.67553
	77	69.4293	1.00388	1	1.65011	0.64623
	78	61.6756	1.00531	1	1.72465	0.71934
	79	69.0165	1.00213	1	1.38656	0.38443
	80	63.8741	1.00308	1	1.78589	0.78281
	81	64.9444	1.00457	1	1.66856	0.66399
	82	66.6229	1.00629	1	1.73083	0.72454
	83	68.0724	1.00248	1	1.45879	0.45631
	84	65.8935	1.00001	1	1.46301	0.463
	85	69.8704	1.00173	1	1.46395	0.46222
	86	66.9861	1.00365	1	1.82604	0.82239
	87	63.631	1.00379	1	1.32167	0.31788
	88	74.0069	1.00713	1	1.43862	0.43149
	89	64.1635	1.00226	1	1.55622	0.55396
	90	66.5782	0.997759	1	1.66857	0.670811
	91	64.2238	1.00288	1	1.39942	0.39654
	92	59.9519	1.00961	1	1.41657	0.40696
	93	65.2712	0.998703	1	1.31843	0.319727
	94	60.6921	1.00379	1	1.23735	0.23356
	95	64.6719	1.00664	1	1.34171	0.33507
	96	63.1302	1.00057	1	1.51022	0.50965
	97	66.2417	1.00614	1	1.12725	0.12111
	98	61.8	0.998761	1	1.37095	0.372189
	99	63.9833	0.998741	1	1.39475	0.396009
	100	64.2604	1.0033	1	1.30216	0.29886
	101	64.328	1.00172	1	1.3369	0.33518
	102	56.8778	1.00052	1	1.18115	0.18063
	103	60.454	1.00949	1	1.47078	0.46129
	104	64.1709	1.00768	1	1.34856	0.34088
	105	61.6217	0.999732	1	1.61568	0.615948
	106	61.2963	0.999121	1	1.56704	0.567919
	107	59.5988	1.00075	1	1.3913	0.39055
	108	62.8016	0.998957	1	1.471	0.472043
	109	62.0038	0.999847	1	1.30399	0.304143
	110	63.75	1.00028	1	1.40392	0.40364
	111	61.8688	1.00529	1	1.63574	0.63045
	112	57.1019	1.0059	1	1.40308	0.39718
	113	54.5648	0.999601	1	1.21663	0.217029
	114	59.7685	1.00204	1	1.43881	0.43677
	115	63.6756	0.996892	1	1.44464	0.447748
	116	60.9167	1.00763	1	1.55374	0.54611
	117	61.2269	1.00435	1	1.45883	0.45448
	118	66.2688	1.00443	1	1.74089	0.73646
	119	64.6007	1.00074	1	1.53722	0.53648
	120	62.4413	0.996231	1	1.5645	0.568269
	121	62.4413	0.996231	1	1.5645	0.568269
	122	62.4413	0.996231	1	1.5645	0.568269
	123	63.0519	1.00213	1	1.53055	0.52842
	124	61.2616	1.00046	1	1.47961	0.47915
	125	65.1582	1.00085	1	1.24995	0.2491
	126	64.5685	0.998905	1	1.50247	0.503565
	127	57.5104	1.00057	1	1.45861	0.45804
	128	64.8333	0.998959	1	1.49696	0.498001
	129	60.2833	0.99684	1	1.62187	0.62503
	130	60.2833	0.99684	1	1.62187	0.62503
	131	62.1198	0.996594	1	1.41092	0.414326
	132	59.3426	0.997527	1	1.38848	0.390953
	133	58.1583	0.999319	1	1.4919	0.492581
	134	64.1014	1.00017	1	1.45299	0.45282
	135	67.2595	0.99817	1	1.67144	0.67327
	136	65.7778	0.995962	1	1.61275	0.616788
	137	66.9	0.998529	1	1.37195	0.373421
	138	56.7	1.00415	1	1.74446	0.74031
	139	64.1494	1.00597	1	1.63775	0.63178
	140	63.3881	1.00157	1	1.58697	0.5854
	141	60.5972	0.999212	1	1.34243	0.343218
	142	64.714	1.00351	1	1.45731	0.4538
	143	57.7987	1.00944	1	1.25222	0.24278
	144	61.373	1.00209	1	1.507	0.50491
	145	64.474	0.999748	1	1.40155	0.401802
	146	65.9468	1.00639	1	1.24216	0.23577
	147	67.3482	0.998973	1	1.50453	0.505557
	148	64.7396	1.00915	1	1.43717	0.42802
	149	63.6989	1.00705	1	1.61062	0.60357
	150	66.2071	1.00459	1	1.5527	0.54811
	151	68.6004	0.993526	1	1.56362	0.570094
	152	66.5938	1.00422	1	1.25035	0.24613
	153	62.2031	1.00104	1	1.49125	0.49021
	154	68.3262	1.01096	1	1.47806	0.4671
	155	63.6883	0.999104	1	1.41454	0.415436
	156	62.1914	1.00385	1	1.58804	0.58419
	157	65.5661	1.0058	1	1.7086	0.7028
	158	65.9864	0.999433	1	1.66268	0.663247
	159	65.8036	1.00275	1	1.79448	0.79173
	160	61.0677	1.00115	1	1.3534	0.35225
	161	64.4531	0.999152	1	1.63943	0.640278
	162	64.809	1.00347	1	1.83424	0.83077
	163	65.2202	1.00495	1	1.54215	0.5372
	164	58.9975	1.00672	1	1.51154	0.50482
	165	60.8444	1.00014	1	1.52867	0.52853
	166	65.0913	1.00329	1	1.91417	0.91088
	167	66.5446	1.00107	1	1.53245	0.53138
	168	67.5417	1.0008	1	1.64069	0.63989
	169	66.0179	0.99574	1	1.40258	0.40684
	170	66.2604	0.999536	1	1.43267	0.433134
	171	67.7819	0.995682	1	1.46676	0.471078
	172	72.1933	0.997772	1	1.99621	0.998438
	173	70.1007	1.00261	1	2.02308	1.02047
	174	70.4381	1.00126	1	1.38717	0.38591
	175	70.5472	1.00689	1	1.55034	0.54345
	176	69.4568	1.00489	1	1.78333	0.77844
	177	70.0258	1.00735	1	1.51441	0.50706
	178	72.5809	0.996154	1	1.35907	0.362916
	179	68.5185	1.00118	1	1.8082	0.80702
	180	71.5046	1.001	1	1.93163	0.93063
	181	69.7477	1.00491	1	1.75368	0.74877
	182	66.2847	1.00972	1	1.8395	0.82978
	183	67.1627	1.0029	1	1.65554	0.65264
	184	70.9728	0.994273	1	1.69434	0.700067
	185	73.9241	1.00345	1	1.54939	0.54594
	186	65.6152	1.00624	1	1.47907	0.47283
	187	60.1364	0.99973	1	1.1859	0.18617
	188	65.5718	0.998376	1	1.32368	0.325304
	189	60.1948	1.0014	1	1.3173	0.3159
	190	65.3393	1.00237	1	1.35252	0.35015
	191	63.4762	1.00156	1	1.43488	0.43332
	192	66.9392	1.00621	1	1.46805	0.46184
	193	61.881	1.00545	1	1.44295	0.4375
	194	59.4852	1.00298	1	1.34705	0.34407
	195	59.2242	0.999092	1	1.37587	0.376778
	196	63.0625	1.00248	1	1.64207	0.63959
	197	64.0476	1.00307	1	1.49789	0.49482
	198	63.5247	1.0034	1	1.58031	0.57691
	199	65.0926	1.00995	1	1.47011	0.46016
	200	71.3217	1.00827	1	1.32657	0.3183
	201	67.2847	1.00978	1	1.62776	0.61798
	202	66.825	1.0022	1	1.33092	0.32872
	203	67.113	1.00068	1	1.31978	0.3191
	204	65.0061	0.998281	1	1.32407	0.325789
	205	63.9916	1.00039	1	1.22465	0.22426
	206	64.7682	0.996193	1	1.23195	0.235757
	207	65.1606	0.996227	1	1.40799	0.411763
	208	62.7181	0.996941	1	1.37036	0.373419
	209	62.4557	0.994298	1	1.41509	0.420792
	210	66.0667	1.00505	1	1.68473	0.67968
	211	61.5619	0.997312	1	1.45846	0.461148
	212	61.5256	0.999948	1	1.39191	0.391962
	213	63.8125	1.00276	1	1.23091	0.22815
	214	65.6293	1.00168	1	1.12869	0.12701
	215	67.7315	1.00432	1	1.28072	0.2764
	216	55.3849	0.999122	1	1.324	0.324878
	217	60.1849	1.00511	1	1.59309	0.58798
	218	61.2309	1.00337	1	1.46763	0.46426
	219	61.8467	1.00523	1	1.26318	0.25795
	220	71.6458	1.00547	1	1.11183	0.10636
	221	63.7803	1.0024	1	1.49673	0.49433
	222	59.6648	0.999077	1	1.27707	0.277993
	223	64.2222	1.00674	1	1.31228	0.30554
	224	58.4621	1.00417	1	1.87314	0.86897
	225	66.6984	1.00527	1	1.47636	0.47109
	226	59.5164	1.0016	1	1.32842	0.32682
	227	64.5106	1.01149	1	1.62493	0.61344
	228	58.9962	1.00192	1	1.56539	0.56347
	229	67.5602	1.00222	1	1.38614	0.38392
	230	63.9881	1.00388	1	1.56837	0.56449
	231	65.0102	1.00416	1	1.2897	0.28554
	232	64.3944	1.00091	1	1.26546	0.26455
	233	57.2725	1.00363	1	1.43545	0.43182
	234	54.1111	1.00012	1	1.37138	0.37126
	235	65.3466	0.998371	1	1.36513	0.366759
	236	65.8	1.00671	1	1.35776	0.35105
	237	60.3636	1.0067	1	1.31732	0.31062
	238	63.1169	1.00542	1	1.19124	0.18582
	239	58.4024	1.00061	1	1.52818	0.52757
	240	63.8981	1.0024	1	1.21223	0.20983
	241	62.8561	1.00518	1	1.23141	0.22623
	242	71.3111	0.996397	1	1.26743	0.271033
	243	63.5917	0.997993	1	1.3358	0.337807
	244	57.3102	0.990892	1	1.09452	0.103628
	245	100.052	0.995888	1	1.12448	0.128592
	246	67.5023	1.00331	1	1.27513	0.27182
	247	61.2801	1.00178	1	1.38715	0.38537
	248	81.8677	1.00091	1	1.12221	0.1213
	249	62.2271	1.00228	1	1.55191	0.54963
	250	62.8796	1.00317	1	1.44232	0.43915
	251	61.5802	1.00647	1	1.22801	0.22154
	252	60.4278	1.0114	1	1.20153	0.19013
	253	60.3433	1.00301	1	1.29699	0.29398
	254	63.6647	0.999646	1	1.2516	0.251954
	255	55.4835	0.998906	1	1.55431	0.555404
	256	59.159	1.00355	1	1.29146	0.28791
	257	58.0363	1.0024	1	1.38563	0.38323
	258	53.1838	1.00354	1	1.2906	0.28706
	259	69.1846	1.00045	1	1.23814	0.23769
2015-06-05	1	59.508	1.00066	1	1.05378	0.05312
Ring 1	2	64.9437	1.00067	1	1.10965	0.10898
	3	62.0957	1.00068	1	1.1941	0.19342
	4	75.1972	0.996297	1	1.11872	0.122423
	5	61.3833	1.00473	1	1.21328	0.20855
	6	62.3854	1.00035	1	1.19931	0.19896
	7	64.2863	1.00125	1	1.21073	0.20948
	8	67.3163	0.989414	1	1.27434	0.284926
	9	62.4464	1.00019	1	1.17561	0.17542
	10	62.1264	1.00593	1	1.19413	0.1882
	11	65.119	1.006	1	1.17684	0.17084
	12	60.309	1.00068	1	1.1942	0.19352
	13	69.1823	1.00527	1	1.33599	0.33072
	14	62.9643	0.999685	1	1.21233	0.212645
	15	60.6231	1.0083	1	1.19835	0.19005
	16	64.5312	0.999233	1	1.28378	0.284547
	17	66.5933	0.996544	1	1.48136	0.484816
	18	58.1815	1.00373	1	1.14113	0.1374
	19	62.9236	1.008	1	1.22139	0.21339
	20	64.6085	1.00434	1	1.19523	0.19089
	21	64.5807	1.00519	1	1.40934	0.40415
	22	61.4148	1.01036	1	1.24396	0.2336
	23	64.4745	0.99921	1	1.12857	0.12936
	24	70.0673	1.00559	1	1.10924	0.10365
	25	60.8528	1.00281	1	1.13443	0.13162
	26	64.768	1.00631	1	1.15287	0.14656
	27	63.5963	1.00923	1	1.3397	0.33047
	28	67.1759	1.00472	1	1.44165	0.43693
	29	64.4667	1.00948	1	1.22001	0.21053
	30	69.5784	1.00139	1	1.27245	0.27106
	31	69.4792	1.00177	1	1.27266	0.27089
	32	78.875	1.00337	1	1.25855	0.25518
	33	73.8718	1.00116	1	1.22134	0.22018
	34	64.8989	1.00452	1	1.26482	0.2603
	35	66.6639	1.00451	1	1.23605	0.23154
	36	61.9358	1.00987	1	1.27619	0.26632
	37	60.4808	1.00357	1	1.14411	0.14054
	38	68.0702	1.00431	1	1.19052	0.18621
	39	70.6931	1.00039	1	1.16902	0.16863
	40	66.2189	1.00489	1	1.13357	0.12868
	41	67.6764	0.999256	1	1.2082	0.208944
	42	62.0885	1.00338	1	1.14672	0.14334
	43	67.0362	1.00002	1	1.16639	0.16637
	44	64.4298	1.00222	1	1.10942	0.1072
	45	61.5044	1.0051	1	1.12649	0.12139
	46	58.2729	0.995701	1	1.08906	0.093359
	47	60.3965	1.00808	1	1.2234	0.21532
	48	64.0986	1.00568	1	1.22299	0.21731
	49	80.6885	1.00363	1	1.21216	0.20853
	50	59.9394	1.00744	1	1.23273	0.22529
	51	62.3114	1.00391	1	1.23397	0.23006
	52	59.3819	0.999236	1	1.26161	0.262374
	53	62.7606	0.99946	1	1.20936	0.2099
	54	63.4773	1.00487	1	1.22234	0.21747
	55	66.2556	1.00559	1	1.27801	0.27242
	56	67.211	1.00085	1	1.48843	0.48758
	57	63.3533	1.00397	1	1.40644	0.40247
	58	63.7716	0.998897	1	1.28431	0.285413
	59	68.5467	1.00276	1	1.44748	0.44472
	60	66.0247	1.00602	1	1.42034	0.41432
	61	66.0247	1.00602	1	1.42034	0.41432
	62	68.5111	1.00031	1	1.50973	0.50942
	63	70.3428	1.00193	1	1.5338	0.53187
	64	70.4456	0.999614	1	1.24988	0.250266
	65	65.425	0.996203	1	1.35957	0.363367
	66	70.1591	0.99804	1	1.2942	0.29616
	67	64.0556	1.00461	1	1.47801	0.4734
	68	68.453	1.00629	1	1.42902	0.42273
	69	70.2351	1.00167	1	1.27404	0.27237
	70	70.8833	1.00948	1	1.33521	0.32573
	71	71.3111	0.998637	1	1.34279	0.344153
	72	67.8561	1.00378	1	1.24696	0.24318
	73	60.6719	1.00236	1	1.11821	0.11585
	74	63.8557	1.00352	1	1.14069	0.13717
	75	61.2854	1.00388	1	1.14709	0.14321
	76	59.7222	1.00452	1	1.11271	0.10819
	77	60.4208	0.999733	1	1.11075	0.111017
	78	59.6638	1.00513	1	1.14602	0.14089
	79	60.7852	0.999513	1	1.1728	0.173287
	80	63.0202	1.00435	1	1.15804	0.15369
	81	64.3683	1.00779	1	1.1391	0.13131
	82	61.1263	1.00281	1	1.20846	0.20565
	83	64.0656	1.00366	1	1.21311	0.20945
	84	67.9625	1.00495	1	1.26884	0.26389
	85	65.379	1.00502	1	1.35365	0.34863
	86	61.0972	1.00508	1	1.16566	0.16058
	87	63.1807	0.999064	1	1.27938	0.280316
	88	69.8167	1.00062	1	1.11713	0.11651
	89	67.4318	1.0063	1	1.14567	0.13937
Ring 2	1	67.0602	1.00506	1	1.25446	0.2494
	2	64.7896	1.00936	1	1.23756	0.2282
	3	67.5464	1.00411	1	1.2144	0.21029
	4	64.6162	1.00329	1	1.36236	0.35907
	5	70.1585	1.00199	1	1.36805	0.36606
	6	68.8298	1.00562	1	1.3047	0.29908
	7	67.0359	1.00659	1	1.49284	0.48625
	8	63.6987	1.00298	1	1.52394	0.52096
	9	68.2475	1.00589	1	1.39243	0.38654
	10	67.1817	1.00529	1	1.28194	0.27665
	11	71.9167	1.00391	1	1.4119	0.40799
	12	69.9504	1.00439	1	1.30726	0.30287
	13	68.2601	1.00338	1	1.45339	0.45001
	14	67.9745	1.00783	1	1.36285	0.35502
	15	67.3133	1.0037	1	1.45271	0.44901
	16	67.9773	1.00253	1	1.47141	0.46888
	17	67.9433	1.00738	1	1.38266	0.37528
	18	65.381	1.00474	1	1.55998	0.55524
	19	68.2933	1.00523	1	1.4907	0.48547
	20	66.7242	1.00277	1	1.39421	0.39144
	21	69.7798	1.0048	1	1.7896	0.7848
	22	65.2165	1.00313	1	1.59104	0.58791
	23	65.1111	1.002	1	1.27457	0.27257
	24	67.2633	1.00488	1	1.28711	0.28223
	25	63.5993	1.00592	1	1.26433	0.25841
	26	65.6372	1.00506	1	1.51635	0.51129
	27	63.1641	1.00275	1	1.39372	0.39097
	28	63.5088	1.00453	1	1.25311	0.24858
	29	66.9258	1.01013	1	1.39345	0.38332
	30	69.4972	1.00599	1	1.41218	0.40619
	31	65.9051	1.00643	1	1.45467	0.44824
	32	69.2276	1.00719	1	1.53856	0.53137
	33	62.0875	1.00638	1	1.59919	0.59281
	34	67.0031	1.0059	1	1.38721	0.38131
	35	68.0369	1.00322	1	1.26784	0.26462
	36	69.3166	1.00875	1	1.43048	0.42173
	37	69.2564	1.00268	1	1.22988	0.2272
	38	63.781	1.00112	1	1.27684	0.27572
	39	66.1619	1.00527	1	1.44382	0.43855
	40	67.3413	1.00077	1	1.24376	0.24299
	41	68.0043	0.99657	1	1.55748	0.56091
	42	63.3296	1.00225	1	1.3699	0.36765
	43	68.8079	1.00414	1	1.37712	0.37298
	44	62.2619	1.00155	1	1.30703	0.30548
	45	60.8307	0.999588	1	1.39227	0.392682
	46	68.683	1.00693	1	1.646	0.63907
	47	70.5667	1.00307	1	1.56507	0.562
	48	68.4618	1.0032	1	1.57539	0.57219
	49	73.0852	1.00757	1	1.68675	0.67918
	50	73.4743	1.00801	1	1.62362	0.61561
	51	71.9128	1.00599	1	1.34372	0.33773
	52	67.9482	1.01023	1	1.42778	0.41755
	53	69.158	1.00694	1	1.74996	0.74302
	54	66.4644	1.00181	1	1.66415	0.66234
	55	70.5682	1.00343	1	1.50849	0.50506
	56	62.1128	1.00446	1	1.37012	0.36566
	57	64.4667	1.00164	1	1.54195	0.54031
	58	72.1623	1.00434	1	1.55506	0.55072
	59	72.5663	1.00422	1	1.45828	0.45406
	60	69.322	1.00564	1	1.37741	0.37177
	61	69.2346	1.00221	1	1.81798	0.81577
	62	69.4167	1.00732	1	1.94874	0.94142
	63	69.4792	1.00314	1	1.80982	0.80668
	64	58.6935	1.00965	1	1.32957	0.31992
	65	61.365	1.00257	1	1.62791	0.62534
	66	68.346	1.00619	1	1.61437	0.60818
	67	71.5391	1.00897	1	1.77192	0.76295
	68	71.5864	1.00601	1	1.72251	0.7165
	69	60.7078	1.00609	1	1.32324	0.31715
	70	62.8284	1.00538	1	1.29346	0.28808
	71	63.4994	1.00358	1	1.43497	0.43139
	72	60.921	1.00491	1	1.34576	0.34085
	73	62.259	0.999873	1	1.33783	0.337957
	74	75.803	1.00897	1	1.59234	0.58337
	75	64.3987	1.00551	1	1.1727	0.16719
	76	68.0859	0.998628	1	1.2803	0.281672
	77	62.8687	1.00245	1	1.25191	0.24946
	78	66.7131	1.00397	1	1.45506	0.45109
	79	70.1443	1.00593	1	1.46393	0.458
	80	63.671	1.0001	1	1.26039	0.26029
	81	63.6786	1.0028	1	1.25575	0.25295
	82	65.792	1.00749	1	1.37549	0.368
	83	74.8229	0.993011	1	1.62667	0.633659
	84	70.5803	1.00097	1	1.50467	0.5037
	85	65.9352	1.00499	1	1.30445	0.29946
	86	64.7225	1.00337	1	1.22066	0.21729
	87	66.4026	1.00086	1	1.30592	0.30506
	88	66.1567	1.00711	1	1.20028	0.19317
	89	64.9978	1.00616	1	1.22908	0.22292
	90	65.716	1.00476	1	1.22327	0.21851
	91	72.5444	1.00295	1	1.35983	0.35688
	92	61.4115	1.00496	1	1.33901	0.33405
	93	68.8889	1.00804	1	1.18199	0.17395
	94	64.0741	1.00562	0	0	0
	95	68.675	1.00769	1	1.21211	0.1862
	96	68.1556	1.00561	1	1.19181	0.26791
	97	69.7417	1.0055	1	1.27341	0.13122
	98	63.8515	1.00631	1	1.13753	0.272228
	99	64.8759	0.999772	1	1.272	0.26332
	100	73.8197	1.00615	1	1.26947	0.15096
	101	62.6376	1.00392	1	1.15488	0.25292
	102	65.1083	1.00198	1	1.2549	0.18981
	103	59.952	1.00247	1	1.19228	0.40069
	104	68.3951	1.00912	1	1.40981	0.47996
	105	64.2599	1.01311	1	1.49307	0.3843
	106	65.9295	1.00544	1	1.38974	0.33579
	107	65.4074	1.00917	1	1.34496	0.18663
	108	58.5917	1.00329	1	1.18992	0.306005
	109	64.4141	0.998785	1	1.30479	0.279889
	110	62.7163	0.997721	1	1.27761	0.21528
	111	65.6717	1.00747	1	1.22275	0.21893
	112	67.4771	1.00432	1	1.22325	0.23273
	113	65.2163	1.00503	1	1.23776	0.24295
	114	65.6465	1.00365	1	1.2466	0.30358
	115	64.8389	1.00462	1	1.3082	0.26217
	116	67.6128	1.0089	1	1.27107	0.34312
	117	63.225	1.00267	1	1.34579	0.278267
	118	57.6907	0.989653	1	1.26792	0.15296
	119	58.8776	1.00585	1	1.15881	0.26707
	120	67.0885	1.00942	1	1.27649	0.30537
	121	62.7557	1.00183	1	1.3072	0.26667
	122	65.925	1.00175	1	1.26842	0.19167
	123	64.3189	1.003	1	1.19467	0.39197
	124	68.5714	1.00421	1	1.39618	0.38223
	125	64.5227	1.00682	1	1.38905	0.38155
	126	63.4688	1.00187	1	1.38342	0.37447
	127	71.1154	1.00437	1	1.37884	0.231665
	128	63.69	0.997625	1	1.22929	0.38366
	129	65.5436	1.00386	1	1.38752	0.19418
	130	61.0802	1.00708	1	1.20126	0.21589
	131	61.4182	1.0055	1	1.22139	0.23995
	132	64.8313	1.0021	1	1.24205	0.278348
	133	60.8169	0.999662	1	1.27801	0.28847
	134	64.2315	1.00359	1	1.29206	0.28704
	135	61.0781	1.00246	1	1.2895	0.291737
	136	62.6927	0.998203	1	1.28994	0.48746
	137	67.0503	1.00467	1	1.49213	0.411256
	138	64.8396	0.999534	1	1.41079	0.4903
	139	72.8651	1.00594	1	1.49624	0.44625
	140	64.5056	1.00289	1	1.44914	0.54719
	141	67.1955	1.00219	1	1.54938	0.61386
	142	68.5452	1.00377	1	1.61763	0.2726
	143	72.2404	1.00186	1	1.27446	0.35441
	144	64.7222	1.00668	1	1.36109	0.16159
	145	63.6424	1.00698	1	1.16857	0.42327
	146	64.5818	1.00091	1	1.42418	0.23883
	147	62.781	1.00692	1	1.24575	0.21112
	148	60.8677	1.0055	1	1.21662	0.14106
	149	59.1637	1.00113	1	1.14219	0.24086
	150	64.1501	1.00433	1	1.24519	0.23779
	151	63.2903	1.00402	1	1.24181	0.1803
	152	60.7569	1.00586	1	1.18616	0.21371
	153	59.0766	1.00394	1	1.21765	0.39091
	154	64.7811	1.00082	1	1.39173	0.42085
	155	63.0519	1.00269	1	1.42354	0.38907
	156	66.4375	1.00123	1	1.3903	0.27753
	157	61.2238	1.00772	1	1.28525	0.26532
	158	64.9847	1.00203	1	1.26735	0.44877
	159	63.7602	0.9999	1	1.44867	0.47002
	160	67.1944	1.00038	1	1.4704	0.249743
	161	63.0635	0.993487	1	1.24323	0.30866
	162	63.0646	1.00885	1	1.31751	0.29086
	163	62.3262	1.00333	1	1.29419	0.25181
	164	66.3889	1.00437	1	1.25618	0.23842
	165	62.7202	1.00284	1	1.24126	0.29035
	166	65.2824	1.00275	1	1.2931	0.34597
	167	70.6807	1.00407	1	1.35004	0.29745
	168	68.5031	1.00649	1	1.30394	0.28169
	169	63.9375	1.00081	1	1.2825	0.34119
	170	60.0938	1.00503	1	1.34622	0.24235
	171	62.8542	1.00746	1	1.24981	0.22758
	172	59.7847	1.0002	1	1.22778	0.20412
	173	57.4306	1.00052	1	1.20464	0.26957
	174	60.5988	1.00387	1	1.27344	0.45308
	175	71.7315	1.0111	1	1.46418	0.53997
	176	75.2006	1.01423	1	1.5542	0.39644
	177	70.0685	1.00109	1	1.39753	0.39644

## Sheet: Distal 
Date	Cell No.	Avg B4norm	Avg B4peak	Control train 2
2015-08-20	1	63.2434	1.00688	1	1.15226	0.14538
Ring 1	2	64.1615	0.999188	1	1.13077	0.131582
	3	61.9259	1.0004	1	1.10932	0.10892
	5	65.4524	0.997808	1	1.11997	0.122162
	6	64.6674	1.00137	1	1.13081	0.12944
	7	62.4833	0.996726	1	1.18896	0.192234
	8	62.6958	0.99789	1	1.17423	0.17634
	9	60.0106	0.995294	1	1.13842	0.143126
	10	60.3819	0.993955	1	1.1663	0.172345
	11	66.7744	1.00429	1	1.07659	0.0723
	13	56.7738	0.996368	1	1.18225	0.185882
	14	61.6005	1.00322	1	1.11424	0.11102
	15	61.6996	0.991943	1	1.06372	0.071777
	16	56.2143	1.00215	0	0	0
	17	58.9091	1.00011	1	1.14309	0.14298
	19	62.6538	0.999137	1	1.11162	0.112483
	20	61.6944	1.00453	1	1.4975	0.49297
	21	66.3951	1.00327	1	1.17678	0.17351
	22	57.9356	0.998562	1	1.20702	0.208458
	23	60.2673	0.99912	1	1.10198	0.10286
	24	66.2259	1.00223	1	1.26816	0.26593
	25	68.4913	1.00254	1	1.246	0.24346
	26	63.7475	0.997861	1	1.17636	0.178499
	27	63.8724	1.00035	1	1.19248	0.19213
	28	61.7619	1.00023	1	1.21096	0.21073
	29	65.155	0.993113	1	1.47044	0.477327
	30	67.3549	1.00495	1	1.16386	0.15891
	31	67.3549	1.00495	1	1.16386	0.15891
	33	70.3364	1.00089	1	1.0816	0.08071
	35	67.013	1.00017	1	1.36693	0.36676
	36	60.5106	0.997956	1	1.30844	0.310484
	37	66.2417	1.0023	1	1.34902	0.34672
	38	66.6439	1.00539	1	1.21126	0.20587
	39	61.5542	0.994602	1	1.05991	0.065308
	40	66.8189	1.004	1	1.15736	0.15336
	42	64.8691	1.00025	1	1.16102	0.16077
	43	66.5243	1.00331	1	1.2295	0.22619
	44	63.5347	1.00027	1	1.27048	0.27021
	45	61.3672	0.99913	1	1.17004	0.17091
Ring 2	1	63.8216	1.00071	1	1.15165	0.15094
	2	62.8103	0.995719	1	1.21563	0.219911
	3	63.2025	0.998954	1	1.19176	0.192806
	4	62.2811	0.999743	1	1.1408	0.141057
	5	63.763	0.99984	1	1.11437	0.11453
	6	67.8883	0.996581	1	1.22495	0.228369
	7	67.0782	1.00283	1	1.29882	0.29599
	8	64.5146	0.999483	1	1.41015	0.410667
	9	61.2364	0.996623	1	1.14801	0.151387
	10	66.0222	1.00263	1	1.13076	0.12813
	11	63.3611	1.00118	1	1.13706	0.13588
	12	60.4014	1.00042	1	1.10249	0.10207
	13	63.9231	1.00132	1	1.36906	0.36774
	14	61.7148	1.00428	1	1.20176	0.19748
	15	59.6139	1.0002	1	1.18387	0.18367
	16	66.9981	1.00235	1	1.17416	0.17181
	17	67.3018	1.00079	1	1.22931	0.22852
	18	65.375	1.0039	1	1.47822	0.47432
	19	57.4306	1.00089	1	1.27328	0.27239
	20	65.6093	0.998991	1	1.57159	0.572599
	21	66.8552	0.99412	1	1.64368	0.64956
	22	59.8796	1.00124	1	1.38511	0.38387
	23	62.395	0.999861	1	1.31598	0.316119
	24	70.1104	1.00148	1	1.56164	0.56016
	25	68.1468	0.998719	1	1.57992	0.581201
	26	68.3965	0.995353	1	1.40026	0.404907
	27	72.0892	0.997694	1	1.42262	0.424926
	28	64.9062	0.999157	1	1.28281	0.283653
	29	64.067	0.997666	1	1.65515	0.657484
	30	62.9288	0.999502	1	1.66231	0.662808
	31	65.7202	1.00426	1	1.50958	0.50532
	32	64.8429	1.00537	1	1.39656	0.39119
	33	66.8255	0.99998	1	1.42418	0.4242
	34	63.4048	1.00249	1	1.46986	0.46737
	35	64.2667	0.997744	1	1.27064	0.272896
	36	65.3148	1.0006	1	1.32754	0.32694
	37	71.4954	0.997539	1	1.32604	0.328501
	38	67.651	0.999663	1	1.57167	0.572007
	39	61.7897	1.0025	1	1.38621	0.38371
	40	60.8889	1.00359	1	1.23859	0.235
	41	63.5993	1.0015	1	1.40066	0.39916
	42	62.8318	0.997501	1	1.3957	0.398199
	43	61.8064	1.0026	1	1.13747	0.13487
	44	67.1813	1.0043	1	1.40274	0.39844
	45	73.0972	0.998405	1	1.50875	0.510345
	46	65.1021	1.00618	1	1.3306	0.32442
	47	64.8449	1.00303	1	1.17738	0.17435
	48	64.0139	1.00301	1	1.18507	0.18206
	49	61.8266	1.00003	1	1.14347	0.14344
	50	64.5455	1.00131	1	1.15786	0.15655
	51	62.1131	1.00133	1	1.12228	0.12095
	52	60.9222	0.999179	1	1.22141	0.222231
Ring 6	1	55.8726	0.998805	1	1.40419	0.405385
	2	56.8819	0.9995	1	1.35789	0.35839
	3	58.7808	1.00003	1	1.18511	0.18508
	4	57.8251	0.995647	1	1.25428	0.258633
	5	59.6164	0.998996	1	1.34564	0.346644
	6	56.9153	1.00125	1	1.37602	0.37477
	7	55.827	0.997806	1	1.39568	0.397874
	8	56.8225	1.00458	1	1.31716	0.31258
	9	58.0532	0.997526	1	1.17454	0.177014
	10	56.9973	0.998241	1	1.30727	0.309029
	11	58.7212	0.997994	1	1.56509	0.567096
	12	58.9639	0.998846	1	1.47859	0.479744
	13	57.8796	0.997325	1	1.39238	0.395055
	14	58.0539	0.999094	1	1.53689	0.537796
	15	58.3042	0.99615	1	1.20039	0.20424
	16	55.7938	1.00634	1	1.36744	0.3611
	17	62.05	0.996978	1	1.72674	0.729762
	18	57.6065	1.00104	1	1.52809	0.52705
	19	61.9093	0.995496	1	1.21828	0.222784
	20	58.8023	0.996343	1	1.11586	0.119517
	21	54.4571	0.998597	1	1.13587	0.137273
	22	57.7114	0.993725	1	1.18006	0.186335
	23	56.6042	1.00083	1	1.16054	0.15971
	24	49.7541	1.00001	1	1.17375	0.17374
	25	57.531	0.999576	1	1.33728	0.337704
	26	57.6987	0.996264	1	1.23736	0.241096
	27	59.8674	0.996947	1	1.19102	0.194073
	28	59.9531	0.996906	1	1.53503	0.538124
	29	59.2806	0.998061	1	1.25603	0.257969
	30	58.2713	0.998431	1	1.36164	0.363209
	31	55.0438	0.996074	1	1.16865	0.172576
	32	66.4915	0.993412	1	1.32309	0.329678
	33	56.4349	1.00476	1	1.16855	0.16379
	34	56.1259	1.00266	1	1.16669	0.16403
	35	55.1111	0.997464	1	1.21091	0.213446
	36	57.3206	0.993998	1	1.28735	0.293352
	37	58.8626	0.995321	1	1.38645	0.391129
	38	58.937	0.996779	1	1.20392	0.207141
	39	55.486	0.996329	1	1.13996	0.143631
	40	61.2705	0.998033	1	1.2222	0.224167
	41	56.6094	0.995212	1	1.17605	0.180838
	42	59.5314	1.00056	1	1.15458	0.15402
	43	58.8815	0.992059	1	1.13278	0.140721
	44	56.3986	0.999101	1	1.10527	0.106169
	45	58.381	0.994643	1	1.175	0.180357
	46	55.4567	0.994083	1	1.11253	0.118447
Ring 7	1	56.3237	0.995995	1	1.35736	0.361365
	2	66.8476	0.995136	1	1.42899	0.433854
	3	60.0093	0.996189	1	1.29844	0.302251
	4	60.7996	0.997348	1	1.4248	0.427452
	5	63.2992	0.999963	1	1.32996	0.329997
	6	69.9229	1.00562	1	1.29428	0.28866
	7	66.7	0.993649	1	1.25515	0.261501
	8	63.4872	0.995793	1	1.34778	0.351987
	9	62.9486	0.993105	1	1.27454	0.281435
	10	67.9091	0.992344	1	1.43312	0.440776
	11	66.219	0.993079	1	1.47497	0.481891
	12	60.8472	0.995941	1	1.53412	0.538179
	13	61.5847	0.994147	1	1.45865	0.464503
	14	64.2963	0.999316	1	1.59332	0.594004
	15	64.4266	0.992871	1	1.5553	0.562429
	16	64.2886	1.00116	1	1.55381	0.55265
	17	64.559	0.992712	1	1.38395	0.391238
	18	60.25	0.996732	1	1.32981	0.333078
	19	67.6476	0.990268	1	1.33887	0.348602
	20	64.5381	0.993821	1	1.27477	0.280949
	21	67.9667	0.989534	1	1.20879	0.219256
	22	61.8385	0.998652	1	1.13327	0.134618
	23	63.8079	0.995719	1	1.35041	0.354691
	24	62.5101	0.988527	1	1.19636	0.207833
	25	59.4643	0.990112	1	1.17191	0.181798
	26	61.3036	0.987596	1	1.33502	0.347424
	27	61.1021	0.989175	1	1.34004	0.350865
	28	62.325	0.993933	1	1.22409	0.230157
	29	62.3997	0.997908	1	1.33542	0.337512
	30	66.5421	1.00676	1	1.09705	0.09029
	31	60.2708	0.997811	1	1.62814	0.630329
	32	62.0167	0.990586	1	1.5004	0.509814
	33	63.7793	0.995167	1	1.45109	0.455923
	34	63.4803	0.996163	1	1.5189	0.522737
	35	59.7438	0.992363	1	1.36639	0.374027
	36	61.8102	0.987595	1	1.4551	0.467505
	37	62.9487	0.999287	1	1.30596	0.306673
	38	61.4479	0.990295	1	1.39074	0.400445
	39	63.4394	0.996947	1	1.5295	0.532553
	40	58.8681	0.996019	1	1.22425	0.228231
	41	61.6937	1.00296	1	1.27404	0.27108
	42	66.6852	0.99652	1	1.38968	0.39316
	43	57.4	0.993957	1	1.11498	0.121023
	44	67.85	0.989697	1	1.23281	0.243113
	45	59.981	0.989481	1	1.18061	0.191129
	46	58.8796	0.993847	1	1.16567	0.171823
	47	62.6035	0.993294	1	1.16284	0.169546
	48	61.9792	0.997626	1	1.2605	0.262874
	49	60.7431	0.995541	1	1.17899	0.183449
	50	58.697	0.991697	1	1.17989	0.188193
	51	59.1296	0.99501	1	1.1876	0.19259
	52	62.9635	0.987302	1	1.24402	0.256718
	53	72.1147	0.996271	1	1.16733	0.171059
	54	53.8778	0.992524	1	1.16395	0.171426
	55	55.803	0.995096	1	1.14259	0.147494
	56	67.3542	0.993133	1	1.13191	0.138777
2015-08-21	1	57.5568	0.99745	1	1.17258	0.17513
Ring 2	2	58.8267	0.997634	1	1.30338	0.305746
	3	60.6888	1.0049	1	1.22114	0.21624
	4	60.8793	1.0026	1	1.15915	0.15655
	5	61.2919	0.991035	1	1.21755	0.226515
	6	57.5241	1.00163	1	1.31671	0.31508
	7	64.5506	1.0027	1	1.10427	0.10157
	8	61.4749	0.994954	1	1.07185	0.076896
	9	59.9369	0.99704	1	1.17927	0.18223
	10	58.7318	0.99346	1	1.19624	0.20278
	11	57.4732	0.997105	1	1.20271	0.205605
	12	58.5741	1.00107	1	1.08728	0.08621
	13	59.0551	0.995566	1	1.28915	0.293584
	14	57.9762	1.00321	1	1.15378	0.15057
	15	61.1902	0.999305	1	1.52508	0.525775
	16	62.0794	0.995917	1	1.25403	0.258113
	17	63.3951	1.00258	1	1.27869	0.27611
	18	58.9806	1.00084	1	1.1639	0.16306
	19	58.8914	0.997827	1	1.2094	0.211573
	20	59.6971	0.997554	1	1.07584	0.078286
	21	59.0755	0.998776	1	1.40011	0.401334
	22	63.5635	1.00106	1	1.2667	0.26564
2015-09-23	1	60.2103	1.00488	1	1.62312	0.61824
Ring 3	2	56.375	1.00548	1	1.4839	0.47842
	3	58.8367	1.00927	1	1.51474	0.50547
	4	57.2607	1.00499	1	1.58177	0.57678
	5	60.1699	1.00217	1	1.50866	0.50649
	6	60.7207	1.00057	1	1.52608	0.52551
	7	67.2222	1.00098	1	1.19876	0.19778
	8	62.2837	1.00116	1	1.52567	0.52451
	9	57.6717	1.00606	1	1.49838	0.49232
	10	60.6319	1.00773	1	1.39869	0.39096
	11	57.6178	1.00722	1	1.33674	0.32952
	12	63.7306	1.00102	1	1.26559	0.26457
	13	63.1932	0.998703	1	1.78356	0.784857
	14	61.7111	0.998335	1	1.54281	0.544475
	15	65.303	0.996647	1	1.60942	0.612773
	16	66.8133	0.99662	1	1.55717	0.56055
	17	62.7341	1.00245	1	1.49677	0.49432
	18	60.9218	1.00212	1	1.32793	0.32581
	19	59.5293	0.998963	1	1.37265	0.373687
	20	57.6022	0.999817	1	1.30828	0.308463
	21	60.6476	0.995495	1	1.37724	0.381745
	22	57.7405	1.00115	1	1.20366	0.20251
	23	58.3105	1.00217	1	1.22334	0.22117
	24	65.6132	0.994206	1	1.45202	0.457814
	25	70.0479	1.00144	1	1.21649	0.21505
	26	56.6894	0.998438	1	1.21856	0.220122
	27	57.263	0.997726	1	1.29801	0.300284
	28	57.9933	1.00408	1	1.28263	0.27855
	29	57.6688	0.996857	1	1.24417	0.247313
	30	58.8199	0.999241	1	1.24417	0.244929
	31	57.1311	0.99707	1	1.24635	0.24928
	32	60.8736	0.999561	1	1.24192	0.242359
2015-06-09	1	57.4881	0.998281	1	1.18625	0.187969
Ring 4	2	59.8962	0.99711	1	1.26873	0.27162
	3	64.9665	0.996031	1	1.2329	0.236869
	4	65.7094	1.00064	1	1.36128	0.36064
	5	58.839	0.999308	1	1.14305	0.143742
	6	64.7585	1.0021	1	1.26753	0.26543
	7	61.0433	0.997416	1	1.22576	0.228344
	8	56.2269	0.996058	1	1.23656	0.240502
	9	60.1115	0.997569	1	1.37654	0.378971
	10	62.5238	1.00158	1	1.29351	0.29193
	11	60.9877	0.999121	1	1.4584	0.459279
	12	60.3333	0.997991	1	1.51092	0.512929
	13	61.343	0.997447	1	1.24978	0.252333
	14	60.6923	0.997448	1	1.6116	0.614152
	15	59.9722	0.99949	1	1.42362	0.42413
	16	65.0167	0.997004	1	1.47462	0.477616
	17	67.2424	0.995062	1	1.25161	0.256548
	18	60.4083	0.999697	1	1.29403	0.294333
	19	61.1111	1.00285	1	1.20397	0.20112
	20	63.5045	0.997638	1	1.33204	0.334402
	21	59.9024	0.993873	1	1.63178	0.637907
	22	68.8611	0.996193	1	1.57609	0.579897
	23	58.8766	0.997412	1	1.42996	0.432548
	24	59.8099	0.995934	1	1.52211	0.526176
	25	67.3367	0.995464	1	1.49577	0.500306
	26	63.9903	0.996294	1	1.53565	0.539356
	27	71.4037	0.996723	1	1.52676	0.530037
	28	77.9987	0.99828	1	1.30849	0.31021
	29	60.7828	0.998245	1	1.37437	0.376125
	30	63.1349	1.00267	1	1.36116	0.35849
	31	60.9784	0.995696	1	1.16658	0.170884
	32	65.4879	1.00015	1	1.42219	0.42204
	33	61.517	0.997015	1	1.22941	0.232395
	34	66.4491	0.99629	1	1.26803	0.27174
	35	72.0918	0.989844	1	1.28323	0.293386
	36	60.3472	0.998147	1	1.29224	0.294093
	37	65.4111	0.994909	1	1.15169	0.156781
	38	62.1576	0.995746	1	1.27389	0.278144
	39	60.5214	0.998348	1	1.19946	0.201112
	40	61.2109	0.998319	1	1.17676	0.178441
