# Supplementary material for: Regional complexity in enteric neuron wiring reflects diversity of motility patterns in the mouse large intestine
Source: eLife. 2019 Feb 12;8:e42914. doi: 10.7554/eLife.42914 (PMC6391068; doi:10.7554/eLife.42914)
Supplement: Figure 1—source data 2. [file elife-42914-fig1-data2.zip]

Archive with 1 entries (1 files):
- Figure 1-Source data-2-Responding cells and Ca imaging amplitude.pzf
