# Supplementary material for: Regional complexity in enteric neuron wiring reflects diversity of motility patterns in the mouse large intestine
Source: eLife. 2019 Feb 12;8:e42914. doi: 10.7554/eLife.42914 (PMC6391068; doi:10.7554/eLife.42914)
Supplement: Figure 2—source data 1. [file elife-42914-fig2-data1.xlsx]

## Sheet: NO. of mice for Figure 2
Figure 2
A & B	Hu staining	NO. of mice
		3
C & D	Fiber staining	NO. of mice
		3

## Sheet: Figure 2
Hu counting
	ZL-79		NO. per image	cells/square (mm2)		ZL-82 NO.1 mouse		NO. per image	cells/square (mm2)		ZL-82 NO.2 mouse	NO. per image
	Proximal colon	image 1	35	303.232		Proximal colon	image 3	70	606.464		Proximal colon	image 2	114	987.669
		image 3	68	589.136			image 4	77	667.11			image 4	163	1412.19
		image 4	75	649.782			image 36	92	797.066			image 6	99	857.713
		image 5	76	658.446			image 39	102	883.704			image 8	83	719.092
		image 19	56	485.171		Distal colon	image 25	78	675.774			image 14	77	667.11
		image 15	85	736.42			image 27	93	805.73		Distal colon	inage 16	85	736.42
		image 16	101	875.04			image 29	69	597.8			inage 21	73	632.455
		image 17	60	519.826			image 31	71	615.127			inage 23	44	381.206
	Distal colon	image 6	53	459.18								inage 25	78	675.774
		image 7	47	407.197
		image 8	89	771.075
		image 9	60	519.826
		image 10	51	441.852
		image 11	82	710.429
		image 12	50	433.188
		image 13	44	381.206
		image 14	78	675.774
	Image size: 339.74 um X 339.74 um= 0.33974 mm X 0.33974 mm= 0.1154232676;
	image square	0.115423
Fiber counting
	2016-10-17		Image 1	image 2	image 3	image 4		Average from 3 times		Image 1	image 2	image 3	image 4
	# 1 mouse	Proximal	45	32	31	36		# 1 mouse	Proximal	44.3333	33	34.6667	33.3333
		Distal	21	14	21				Distal	21.3333	16.3333	20
	# 2 mouse	Proximal	42	38	35			# 2 mouse	Proximal	44	39.6667	37.3333
		Distal	15	16	12				Distal	13.6667	18.3333	12.3333
	# 3 mouse	Proximal	25	32	36			# 3 mouse	Proximal	25.6667	33.6667	33.6667
		Distal	15	16	24	18			Distal	15	21	24	22.3333
	2016-10-18
	# 1 mouse	Proximal	46	33	35	31
		Distal	23	18	17
	# 2 mouse	Proximal	47	43	40
		Distal	16	20	12
	# 3 mouse	Proximal	25	36	35
		Distal	15	28	24	23
	2016-10-18
	# 1 mouse	Proximal	42	34	38	33
		Distal	20	17	22
	# 2 mouse	Proximal	43	38	37
		Distal	10	19	13
	# 3 mouse	Proximal	27	33	30
		Distal	15	19	24	26
