# Supplementary material for: Regional complexity in enteric neuron wiring reflects diversity of motility patterns in the mouse large intestine
Source: eLife. 2019 Feb 12;8:e42914. doi: 10.7554/eLife.42914 (PMC6391068; doi:10.7554/eLife.42914)
Supplement: Figure 3—source data 1. [file elife-42914-fig3-data1.xlsx]

## Sheet: NO. of mice for Figure 3
Figure 3		Original field of view
C & E	Ca2+ imaging experiments	Control			Hex
		NO. of cells	NO. of StimPairs	NO. of mice	NO. of cells	NO. of StimPairs	NO. of mice
	Proximal colon	717	6	4	653	6	4
	Distal colon	252	6	4	288	7	5

## Sheet: Figure 3-P-Analysis 
Control	2015-06-04	2015-10-26	2016-10-29	3/11/2015 (Ring 1, 2, 3)												Hex	2015-06-05		2015-10-26	2016-10-29	3/11/2015 (Ring 1, 2)
	Ring 2	Ring 1	Ring 4	Ring 1	Ring 2	Ring 3											Ring 1	Ring 2	Ring 1	Ring 4	Ring 1	Ring 2
	1.05004	1.19213	100	0.984865	1.0355	0.965767											1.65098	0.289912	0	0	0.941657	0.70248
	0.820686	1.14198	1.23995	0.90393	1.02219	0.901296		Bin	Frequency	Frequency	Frequency	Frequency	Frequency	Frequency			0	0.968843	0.446574	0	0.707748	1.05843		Bin	Frequency	Frequency	Frequency	Frequency	Frequency	Frequency
	1.04072	0.910067	1.14505	1.6158	0.919017	0.893963		-0.1	0	0	0	0	0	0			0.652001	0.355385	0.533397	0.344291	0.336549	0.61588		-0.1	0	0	0	0	0	0
	1.02832	0.794982	1.20007	0.907615	0.796462	0.926794		0.1	4	0	0	0	0	0			0.874509	1.107	0.534533	0.302424	0.529693	0.562356		0.1	9	0	2	12	7	4
	0.94733	0.768121	1.58772	0.882811	1.40308	0.978871		0.3	0	0	0	0	2	0			1.25577	0.908053	0.601773	0.49877	1.42696	0.514508		0.3	1	1	0	0	1	6
	0.71783	0.719008	1.24655	1.06581	1.24132	0.930211		0.5	1	0	0	0	5	0			0.648824	1.22843	0.387006	0.651827	1.04088	0.737933		0.5	4	13	4	12	5	26
	0.952957	0.918102	1.02438	0.840262	1.01244	1.00753		0.7	8	1	0	2	23	5			1.83098	1.12563	1.17897	0.723587	0.766928	0.718485		0.7	18	26	4	3	10	69
	0.986261	0.752442	1.06318	1.38893	1.0435	1.04665		0.9	15	4	4	6	78	93			0.500902	0.958206	0.805356	0	0.831416	0.704244		0.9	14	38	2	3	21	97
	0.905186	0.586568	0.973827	1.41667	0.898633	0.960805		1.1	27	2	8	31	120	169			1.11361	1.02363	0.713122	0.778214	0.990295	0.661521		1.1	22	55	0	1	21	41
	1.07796	1.19089	1.33411	1.4134	0.915621	1.00467		1.3	7	4	11	24	24	3			1.4721	0.540141	0.344398	0.710835	0.21127	0.736978		1.3	11	28	1	0	5	10
	0.947684	2.02595	1.07566	1.10817	0.876263	0.847307		1.5	0	0	2	10	7	1			0	0.815721	0	0.467502	0.848313	0.612418		1.5	6	12	0	1	6	6
	1.03929	1.16256	1.35811	1.18129	0.869895	0.903236		1.7	0	1	2	3	0	0			0.567228	1.13187	0.465175	0.485805	1.04546	0.71945		1.7	2	1	0	0	6	0
	0.941103	1.54897	1.11587	2.13453	0.954017	0.996776		1.9	0	0	1	2	0	0			0.28949	1.46642	0.68902	0	0.996609	0.590926		1.9	2	2	0	0	0	0
	0.389692		0.979658	1.14352	1.16605	1.01678		2.1	0	1	1	0	0	0			1.19171	1.1905		0	1.16719	0.425341		2.1	0	0	0	0	1	0
	0.933976		0.702718	1.11261	1.40572	0.891878		More	0	0	3	6	0	0			0.903183	1.25878		0.346761	0.880145	0.651937		More	0	1	0	0	1	0
	0.652663		0.789486	1.17572	1.08393	0.858454		New	0	0	2	3	0	0			1.26225	1.03664		0	0.821461	0.698678		New	0	1		0	0	0
	0.896436		1.27143	1.40705	1.17904	0.950679											0.887648	1.33252		1.04822	1.50255	1.39742
	1.15174		0.803934	1.04709	0.953737	1.01526											1.24098	0.684254		0	1.09841	0.872428
	0.923838		0.797682	1.18344	0.879385	0.955655		-0.1	0	0	0	0	0	0			1.24335	0.69808		0	0.917257	0.539273		-0.1	0	0	0	0	0	0
	1.12839		0.949082	1.48856	0.757259	0.965113		0.1	0.0645161	0	0	0	0	0			0.661816	1.06859		0	1.63516	0.651026		0.1	0.101124	0	0.153846	0.375	0.0843373	0.015444
	1.11359		1.18377	1.04808	0.812046	0.911616		0.3	0	0	0	0	0.00772201	0			0.800624	1.02761		0.463977	0.893582	0.628676		0.3	0.011236	0.00564972	0	0	0.0120482	0.023166
	0.956572		1.91972	1.1232	0.826107	0.971514		0.5	0.016129	0	0	0	0.019305	0			1.24893	1.11123		0.538303	0.944582	0.3852		0.5	0.0449438	0.0734463	0.307692	0.375	0.060241	0.100386
	0.922701		100	1.71167	0.838423	0.975845		0.7	0.129032	0.0769231	0	0.0246914	0.0888031	0.0184502			1.66528	1.0602		0.407317	0.499604	0.907645		0.7	0.202247	0.146893	0.307692	0.09375	0.120482	0.266409
	0.970987		1.01287	1.7509	1.04023	1.00267		0.9	0.241935	0.307692	0.129032	0.0740741	0.301158	0.343173			1.00251	0.620806		0	0	0.815115		0.9	0.157303	0.214689	0.153846	0.09375	0.253012	0.374517
	0.604377		1.19539	1.02454	0.99159	0.943415		1.1	0.435484	0.153846	0.258065	0.382716	0.46332	0.623616			0.502196	0.974807		0.464303	0.387045	0.727317		1.1	0.247191	0.310734	0	0.03125	0.253012	0.158301
	0.613567		1.12017	1.40997	0.984944	0.942227		1.3	0.112903	0.307692	0.354839	0.296296	0.0926641	0.0110701			1.40339	1.06067		0	0.983426	0.868699		1.3	0.123596	0.158192	0.0769231	0	0.060241	0.03861
	0.755526		1.80692	1.56884	0.901791	0.954249		1.5	0	0	0.0645161	0.123457	0.027027	0.00369004			0.649823	0.861102		0.369258	1.08315	0.741376		1.5	0.0674157	0.0677966	0	0.03125	0.0722892	0.023166
	0.964093		3.3065	0.872065	0.929644	0.905185		1.7	0	0.0769231	0.0645161	0.037037	0	0			0.732039	1.05746		0	0.505525	0.754737		1.7	0.0224719	0.00564972	0	0	0.0722892	0
	0		0.918161	1.01548	1.00171	0.918034		1.9	0	0	0.0322581	0.0246914	0	0			1.3972	0.358711		0.430107	0.898116	0.658969		1.9	0.0224719	0.0112994	0	0	0	0
	0.828428		1.13615	1.11306	0.905803	1.0229		2.1	0	0.0769231	0.0322581	0	0	0			0.563384	0.904658		1.36951	0.804998	0.752245		2.1	0	0	0	0	0.0120482	0
	1.01076		1.24647	1.31341	1.11337	0.977811		New	0	0	0.0967742	0.0740741	0	0			0.911957	0.987924		0.447244	0.677147	0.928075		New	0	0.00564972	0	0	0.0120482	0
	0.808659		1.68205	100	0.875972	0.968608											0.6718	0.891055		0.529442	2.36381	0.862105
	0.684363			1.05647	0.905458	0.885914		Blocked	0.0645161	0	0	0	0	0			1.29073	0.781713			0.940787	0.913678		Blocked	0.101124	0	0.153846	0.375	0.0843373	0.015444
	0.934701			1.07748	0.955512	0.942057		Reduced	0.387097	0.384615	0.129032	0.0987654	0.416988	0.361624			1.08038	1.12536			0.576265	1.09954		Reduced	0.41573	0.440678	0.769231	0.5625	0.445783	0.764479
	0.828159			1.07627	0.857138	0.91875		Unchanged	0.435484	0.153846	0.258065	0.382716	0.46332	0.623616			1.48656	1.45042			0.884593	0.850552		Unchanged	0.247191	0.310734	0	0.03125	0.253012	0.158301
	0.722098			2.42968	1.01767	0.934261		Increased	0.112903	0.461538	0.548387	0.481481	0.119691	0.0147601			0.827275	1.47703			0.847042	1.01749		Increased	0.235955	0.242938	0.0769231	0.03125	0.216867	0.0617761
	0.789136			1.69567	1.01596	0.85157											0.67457	1.151			0.65266	0.919605
	0.917074			1.01617	0.850171	0.662301											0.947156	0.982718			0.880441	1.00913
	0.525636			0.950883	1.10749	0.870203											0.659776	0.724704			0.91901	0.873162
	0			0.651411	0.930595	0.919428											0.908393	0.744064			0.536705	0.807597
	0.903447			1.30283	0.773104	0.823382											0.823685	0.353477			1.47076	0.720919
	0.924741			3.09591	0.51283	0.667205											1.05907	1.18349			0.668403	0.68523
	0.965007			1.1627	0.987901	0.86123											1.14443	1.329			1.26649	0.943393
	0.934197			1.04787	0.917231	0.901783											1.38137	1.18668			1.65407	0.745022
	1.29108			1.2197	0.878898	0.975721											0	0.859492			1.3505	0.482952
	0.533755			0.782394	0.828515	0.917176											0.761137	1.0041			0.983629	0.602878
	0.51556			0.666593	0.905529	0.915951											0.912855	1.09754			0.914904	0.863772
	0.909656			0.852026	0.654415	0.897482											0.704073	1.02216			1.46186	0.986186
	1.09976			1.01393	1.05318	0.822875											0	0.884078			0.862401	0.842845
	1.19304			0.987638	0.873117	0.873709											0.881242	1.15735			0.867832	0.819353
	0.7919			0.986605	0.837685	0.89916											1.40198	1.63811			1.05445	0.833767
	0			0.971155	0.6608	0.919062											1.15017	0.650461			1.09473	0.604746
	0.705833			1.49993	0.873043	0.945938											0.857061	1.0068			1.55612	0.838635
	0			1.17679	0.978626	0.851928											0	1.01576			1.42424	0.999061
	1.10381			1.04667	1.01954	0.907335											0	1.36671			0.951164	0.816333
	1.18042			1.09369	1.09066	0.903516											0.963651	1.04258			0.746934	0.935175
	0.705566			1.09155	1.0411	0.84584											1.00838	1.34697			0.857264	0.772044
	0.742071			1.21605	0.85711	0.971855											1.79512	0.493525			1.96678	0.792263
	0.849242			1.19753	0.757216	0.880758											0.903769	0.450407			0.949386	0.680156
	0.537662			1.12578	0.675284	1.0907											1.09777	0.828795			0.781996	1.18172
	0.802412			1.24932	1.15043	1.04177											1.09777	1.16155			0.563821	0.698176
	0.905471			1.06657	0.595744	0.994462											0.943298	1.12886			0.60753	1.19151
				1.49244	0.820447	0.878181											1.05754	1.13022			1.07679	1.08304
				1.08562	0.659624	0.978685											1.28722	1.1011			1.29511	1.31443
				100	0.837946	0.984902											0.751119	0.533503			1.55671	1.0311
				1.23894	0.68313	0.999131											0.684356	0.760406			0	1.33059
				0.932393	0.975988	0.907208											0.698619	0.964021			0.791102	0.905571
				1.09911	1.01168	0.977256											0.893405	1.04872			0.737602	0.934043
				1.05929	0.96676	0.937309											0.539303	0.346587			1.61318	0.689827
				1.17658	0.818308	0.963163											0.326209	0.773986			1.26164	0.696785
				1.07351	1.08609	0.951829											0.457268	0.905682			0.986453	0.915419
				1.06358	1.03176	0.790119											0.316309	0.939765			0	1.03011
				1.22229	0.821816	0.871846											0.739594	0.886355			0	0.881835
				100	0.938316	0.799184											0.563957	0.315971			0	0.867842
				1.21548	0.877858	0.952801											0.495824	1.06792			0	0.773359
				1.21548	1.06351	0.929653											0	0.626864			0	0.790002
				1.22936	0.910697	0.979227											0	1.04193			0.942785	0.846138
				1.0688	1.01066	0.950022											0.634751	0.772396			1.47917	0.723288
				1.1328	0.83286	0.929048											1.03357	1.00067			0.444842	0.794163
				0.875051	0.976706	0.951629											0.70093	1.07671			0.691454	0.76081
				0.937023	1.03645	0.950847											0.998835	1.21874			0.446827	0.790156
				1.08677	1.0225	0.890378											0.917418	0.848043			0.767533	0.888357
				1.14082	0.902976	0.677531											0.643328	0.809516			0.835576	0.770222
				1.16037	0.847816	0.919949											0.985248	0.811332			1.29195	0.944829
					1.05743	0.949252											0.988243	1.04956				1.20642
					1.18353	0.873856											0.927201	1.10143				0.76589
					0.836874	0.830179											1.05303	0.472071				0.708261
					1.0877	0.502924											0	1.30919				0.910311
					0.983796	0.958678											0.589862	0.584515				0.798523
					0.704877	0.897899												1.20187				0.783723
					0.750253	0.850814												0.87335				0.57689
					0.777321	0.955303												1.09998				0.581605
					1.10371	0.935547												0.909123				0.562668
					0.794611	0.962651												0.616373				1.07994
					1.20952	0.956607												0.869173				0.790432
					0.893377	1.05468												0.553264				0.744472
					0.295763	0.919296												0.866514				1.27116
					0.920037	0.844131												0.744258				0.730167
					0.713941	0.900538												0.684278				0.617031
					0.600169	0.936021												1.32552				0.684903
					0.684465	1.02135												1.063				0.899678
					0.593846	0.901849												1.17501				0.653712
					0.892118	0.944899												0.850401				0.719742
					0.914979	0.919912												0.979442				0.690932
					0.857717	0.936479												0.728907				0.783646
					0.93408	0.916592												0.773192				0.859725
					1.13697	0.926129												0.46949				0.943592
					1.45279	0.932775												0.387111				0.596884
					0.845072	0.856244												0.588055				0.477703
					0.876379	0.8491												0.92735				0.981221
					0.943547	0.895647												0.72964				0.729733
					1.04337	0.855859												1.00816				0.669772
					0.794524	0.93557												1.0219				0.746905
					0.894471	0.93868												0.917287				0.5068
					0.846757	0.946286												1.12462				0.606256
					1.09642	0.964082												0.850431				0.422168
					0.895889	0.964837												0.68941				0.773462
					0.954478	0.992682												1.75745				0.517964
					1.11911	0.911431												1.22058				0.853098
					0.915357	0.913594												0.907653				0.981169
					0.915357	0.897397												0.759493				0.981169
					1.20861	0.959189												0.997965				0.981169
					0.885531	0.875513												0.311631				0.803755
					1.0508	0.805337												0.982288				0.878097
					0.624018	0.926254												0.622246				0.953392
					1.02381	0.909022												0.861252				0.765879
					0.901673	0.988298												0.824294				0.578181
					0.952911	0.885429												0.335412				0.665163
					0.980439	1.08373												1.05047				0.433867
					1.20023	0.860506												1.0136				0.433867
					0.937608	0.794322												0.735932				0.91609
					1.02423	0.894067												0.572952				0.759273
					1.19454	0.877106												0.673321				0.632625
					0.937224	0.914034												0.898324				0.459631
					0.871186	0.885919												1.04615				0.602953
					1.02854	0.927049												0.930817				0.849303
					0.807973	1.00499												0.998624				0.884326
					1.03566	0.995898												1.13408				0.649404
					0.930902	0.854857												1.17268				0.257431
					0.978426	0.837324												0.944279				0.429706
					1.09171	0.897889												1.09564				0.468565
					1.12762	0.95446												0.572894				0.274791
					0.81283	0.826625												0.58912				0.669001
					0.878621	0.797301												0.671143				0.680002
					1.15724	0.882283												0.614671				0.781181
					1.00977	0.971663												1.83789				0.844085
					0.956082	0.872238												0.704225				0.872978
					0.988976	0.886266												1.32199				0.926382
					1.09483	0.980587												1.00732				0.745638
					0.982716	0.980419												1.42781				0.879878
					1.00833	0.88791												0.530305				0.784871
					0.915717	0.863969												0.468906				0.918023
					1.00858	0.928234												0.631629				1.1163
					1.01847	0.964719												1.12116				0.736052
					0.948852	0.906392												0.995957				0.934175
					1.08469	0.877518												0.860952				1.04861
					0.906909	0.820475												0.799525				0.74798
					1.02631	0.823444												0.587963				0.703041
					0.9746	0.706756												0.773554				0.678072
					0.739973	0.829304												0.895032				1.20031
					0.848511	0.841535												0.596384				0.769706
					0.909237	0.984655												0.775136				0.86229
					0.911077	1.0105												1.07329				0.559773
					0.933103	0.823885												1.17862				1.06459
					0.964013	0.973377												0.606699				0.573004
					1.16139	0.832532												0.567561				0.701157
					0.889817	0.951152												0.980114				0.800651
					0.970123	0.824905												0.781309				0.850974
					0.499748	0.900215												1.22542				0.693442
					0.772309	0.940418												1.06135				1.16696
					0.763296	0.927672												0.838914				0.900615
					0.907762	0.739872												1.33304				0.538391
					0.88915	0.95499												0.911923				0.969142
					0.484264	0.823932												1.16487				1.41313
					0.579266	0.776163												1.09573				0.900432
					0.941702	0.921521												1.03933				0.666559
					0.671202	0.779876												100				0.990549
					0.625345	0.961468																0.573684
					1.08174	0.850477																0.823771
					0.960959	0.909719																0.961334
					0.818682	0.964842																0.890594
					0.958496	0.963953																0.465897
					0.965931	0.893191																0.7861
					0.9375	0.839439																0.51775
					0.984456	0.694387																0.951148
					0.998515	0.953323																0.487744
					0.794729	0.975507																0.586238
					0.900134	0.911334																0.675427
					0.883557	0.897297																0.355609
					0.658924	0.993302																0.486537
					0.935638	0.874022																0.406951
					1.12332	0.762915																0.559176
					0.775678	1.37411																0.374971
					1.30229	0.930898																0.351091
					1.07045	0.893114																0.406473
					1.35717	0.929401																0.367485
					0.719554	0.944552																0.547795
					1.00975	0.762104																0.269193
					1.14254	0.820672																0.723096
					1.09602	0.978144																0.655639
					0.947851	0.951203																0.71347
					0.898289	1.07867																0.739444
					0.721216	0.737604																0.685055
					0.740115	0.818946																0.552259
					0.82671	0.812038																0.436012
					0.825595	0.93479																0.540005
					0.891725	0.999165																0.793539
					0.7916	0.864894																0.706659
					0.694795	0.898454																0.977564
					0.919262	0.847525																1.15226
					0.732115	1.14196																0.634026
					0.691727	0.990356																0.508774
					0.682434	0.990356																0.850449
					0.204087	0.927131																1.33761
					0.415552	0.907493																0.737192
					0.81644	1.03482																0
					0.97593	0.845364																0.586602
					1.12425	0.90858																0.178305
					0.704185	0.956026																0.262144
					0.432717	0.997196																1.10032
					0.875802	0.858679																0.658669
					0.81759	0.904467																0.348678
					0.902896	0.905578																0.873077
					1.08899	0.974288																0.724438
					1.0157	0.935024																0.473413
					0.956375	0.972253																0.520654
					1.08145	0.87677																0.539435
					0.86713	0.976386																0.651037
					0.943485	0.871065																0.369009
					1.24337	1.10257																0.703555
					1.06062	0.946163																0.724767
					1.02641	0.946302																0.730032
					0.788554	0.835982																0.645408
					0.742862	0.84748																0.613371
					0.701133	0.836527																0.746348
					1.05512	0.854498																0.79222
					1.1622	1.02089																0.509925
					0.599884	0.905806																0.368152
					0.919562	0.941203																0.913289
					0.958172	0.941052																0.405219
					0.692301	0.999086																0.555939
					0.816815	0.938188																0.826837
					0.937103	0.912409																0.805448
					0.343696	0.784928																0
					1.058	0.986336																0
					1.07328	0.988504																0.632183
					0.695881	0.915319																0.647378
					0.885628	0.947383																0
					1.34275	0.881476																1.15847
					1.17297	1.02654																0.221405
					0.673605	0.954765																0.833394
					0.506689	0.781144																0.889286
					0.83755	0.935958																1.4403
					0.933789	0.866415																0.839876
					1.0007	0.988102																0.799094
					0.860846	1.00315																0.486541
					1.01357	0.969935																0.68766
					1.34078	0.850364																0.611294
					1.16128	0.90525																0.82006
						0.964453
						0.991386
						0.897336
						0.995206
						0.792083
						0.96852
						1.1092
						0.961265
						0.876064
						0.941283
						1.07953
						0.97509

## Sheet: Figure 3-D-Analysis
Control	20/08/2015 (2 mice)				2015-08-21	2015-09-23											20/08/2015 (2 mice)				2015-08-21	2015-09-23	2015-06-09
	Ring 1	Ring 2	Ring 6	Ring 7	Ring 2	Ring 3		Bin	Frequency	Frequency	Frequency	Frequency	Frequency	Frequency			Ring 1	Ring 2	Ring 6	Ring 7	Ring 2	Ring 3	Ring 4		Bin	Frequency	Frequency	Frequency	Frequency	Frequency	Frequency	Frequency
1	1.05992	1.09411	1.05054	1.11887	0.66673	0.937277		-0.1	0	0	0	0	0	0			0	0	0.966365	0	0	0.919093	0		-0.1	0	0	0	0	0	0	0
2	0.764434	1.04416	1.01305	0.924398	100	0.990608		0.1	5	0	0	0	0	0			0	0	1.04071	0.824042	0	0.929121	1.02551		0.1	28	16	3	12	12	2	4
3	0.542674	1.51601	1.29403	0.856497	0.897135	1.1228		0.3	1	0	0	0	0	0			0	0.444799	0.850983	0.750436	0.373381	0.953192	0.225103		0.3	4	3	0	3	1	1	3
4	0	0.785658	1.36696	1.20331	0.700886	1.07455		0.5	1	0	0	1	1	1				0	1.00507	0.298045	0	0.825514	0		0.5	0	10	2	8	4	2	1
5	0.828638	0.867717	1.37948	0.872154	0.747303	0.989426		0.7	11	0	0	0	2	1			0	0.502226	0.919589	0.374219	0.449326	0.497878	1.657		0.7	2	9	5	12	4	5	6
6	0.63272	1.51619	1.30932	1.46186	0.825526	0.964097		0.9	8	16	5	8	8	11			0	0.587733	1.06076	0.524977	0.512717	0.732355	1.73688		0.9	1	7	10	16	0	10	5
7	1.32324	1.37242	1.38801	1.45456	1.94728	0.440971		1.1	10	19	20	25	4	14			0	0.602115	0.982623	0	0	0.885175	0.234852		1.1	1	5	20	6	0	10	15
8	1.097	0.862691	1.34094	1.17842	0.43624	1.03985		1.3	2	11	9	16	2	5			0	0	0.387213	0.845003	0	0.810337	1.07076		1.3	0	0	4	0	1	2	4
9	0.713298	0.835008	1.02754	1.14656	0.763328	0.937145		1.5	1	4	6	5	1	0			0	0.483133	0.727457	0.468812	0	0.900796	0.604743		1.5	1	1	0	0	0	0	0
10	0.631893	1.03385	1.24629	1.03294	0.799732	1.0404		1.7	0	2	3	1	0	0			0	0	1.07631	0.784428	0.503053	1.01911	1.13462		1.7	1	0	0	0	0	0	1
11	0.294974	0.859837	1.06198	0.989733	0.623178	1.16608		1.9	0	0	2	1	0	0			0	0.447233	0.999055	0.910691	0	1.10764	1.11699		1.9	0	1	0	0	0	0	1
12	0	0.776848	0.93657	1.01478	0.724819	1.10949		2.1	0	0	0	0	2	0			0	0	0.813267	0.757555	0	1.11744	1.021		2.1	0	0	2	0	0	0	0
13	1.04998	1.05542	1.02012	0.92171	1.02727	0.982425		More	4	0	1	0	2	0			0.748964	0	0.970321	0.765592	0.163463	0.937598	0.951326		More	1	0	0	0	0	0	0
14	0.785587	0.729556	1.10189	1.16006	2.07254	0.82265		New	4	0	1	0	2	0			0	0	0.969754	0.262911	0	0.805987	0.965673		New	1	0	0	0	0	0	0
15	1.01166	1.34996	1.59166	0.987712	1.02231	1.00456											0	0	0.751131	0.865235	0.645637	0.614861	0.837314
16	0	1.12896	1.00352	1.02935	1.42805	0.792084											0	0	1.00377	0.957526	0	0.773294	0.815613
17	0.79837	0.826773	1.02361	0.948437	100	0.806395		-0.1	0	0	0	0	0	0			0.911455	0	1.08564	0.970609	0	0.645232	0.676365		-0.1	0	0	0	0	0	0	0
18	0.603722	1.059	1.04504	0.862731	0.962176	0.838528		0.1	0.116279	0	0	0	0	0			0.663795	0.804014	1.12198	0.733318	0.489243	0.688193	0.812386		0.1	0.717949	0.307692	0.0652174	0.210526	0.545455	0.0625	0.1
19	0.997182	0.848911	0.891214	1.02925	1.16358	0.904244		0.3	0.0232558	0	0	0	0	0			0	0.921326	1.07117	0.548973	0.514948	1.04711	1.17666		0.3	0.102564	0.0576923	0	0.0526316	0.0454545	0.03125	0.075
20	0.768818	1.07801	100	1.09406	0.801372	0.874028		0.5	0.0232558	0	0	0.0175439	0.0454545	0.03125			0.594108	0.431646	2.01586	0.655404	0	0.397195	0.93277		0.5	0	0.192308	0.0434783	0.140351	0.181818	0.0625	0.025
21	1.09513	1.06212	0.765887	1.23008	1.04086	0.93617		0.7	0.255814	0	0	0	0.0909091	0.03125			0	0.633506	0	0.770118	0.325896	0.279637	0.980157		0.7	0.0512821	0.173077	0.108696	0.210526	0.181818	0.15625	0.15
22	1.2697	1.0532	1.8468	1.05341	1.15164	0.821808		0.9	0.186047	0.307692	0.108696	0.140351	0.363636	0.34375			0	0.848282	0.951995	0	1.19135	0	1.08361		0.9	0.025641	0.134615	0.217391	0.280702	0	0.3125	0.125
23	0.737099	0.974683	0.763556	1.85544		0.833735		1.1	0.232558	0.365385	0.434783	0.438596	0.181818	0.4375			0	0.992411	1.98216	0.334742		0	1.03145		1.1	0.025641	0.0961538	0.434783	0.105263	0	0.3125	0.375
24	0.93122	0.952442	1.12918	0.999793		0.849739		1.3	0.0465116	0.211538	0.195652	0.280702	0.0909091	0.15625			0.216728	0.54679	1.25699	0.526841		1.02138	0.605672		1.3	0	0	0.0869565	0	0.0454545	0.0625	0.1
25	1.19349	0.83157	0.834705	1.08446		0.838729		1.5	0.0232558	0.0769231	0.130435	0.0877193	0.0454545	0			0	0.431907	1.08133	0.810322		0.904673	0.672488		1.5	0.025641	0.0192308	0	0	0	0	0
26	0.624874	0.89746	0.991895	1.28047		0.818663		1.7	0	0.0384615	0.0652174	0.0175439	0	0			0	0.801764	0.847293	0.522157		0.700839	0.861954		1.7	0.025641	0	0	0	0	0	0.025
27	0.626595	1.05803	1.01786	1.13305		0.996929		1.9	0	0	0.0434783	0.0175439	0	0			0	0.569017	1.01086	0.423012		1.06173	1.04081		1.9	0	0.0192308	0	0	0	0	0.025
28	1.01092	0.902922	1.25745	0.888493		1.16251		2.1	0	0	0	0	0.0909091	0			0	1.80174	0.880838	0.621133		0.652666	1.10673		2.1	0	0	0.0434783	0	0	0	0
29	100	0.837207	1.73465	0.897956		1.15843		New	0.0930233	0	0.0217391	0	0.0909091	0			0	0.856553	1.11191	0.773516		0.729966	0.818664		New	0.025641	0	0	0	0	0	0
30	100	0.96872	1.0773	0.427923		0.608837											0.260694	1.04973	0.933347	0.898217		0.773367	1.05386
31	0	1.08331	0.979811	0.843516		0.994844		Blocked	0.116279	0	0	0	0	0			0.187707	0.821024	0.638733	0.876114		0.806892	0		Blocked	0.717949	0.307692	0.0652174	0.210526	0.545455	0.0625	0.1
32	0.439597	0.959528	1.06695	1.03764		0.747537		Reduced	0.488372	0.307692	0.108696	0.157895	0.5	0.40625			0.200075	0.931619	1.11952	0.905781		0.560285	1.0336		Reduced	0.179487	0.557692	0.369565	0.684211	0.409091	0.5625	0.375
33	0	0.883261	1.27559	0.985285				Unchanged	0.232558	0.365385	0.434783	0.438596	0.181818	0.4375			0	0.847339	1.01532	0.917326			1.03313		Unchanged	0.025641	0.0961538	0.434783	0.105263	0	0.3125	0.375
34	0.693465	1.15707	1.43873	1.03555				Increased	0.0697674	0.326923	0.434783	0.403509	0.227273	0.15625			1.57599	1.0181	0.399787	0.73615			0.988117		Increased	0.0512821	0.0384615	0.130435	0	0.0454545	0.0625	0.15
35	0.624993	1.10025	1.07768	1.02676													0	0.474943	0.625545	0.585848			0.598508
36	0.651154	0.968734	1.01874	0.912907													100	0.211721	0.974358	0.968546			0.616336
37	0.6181	1.29282	1.06082	0.801898													0	0.245357	0.964873	0.398796			0.362225
38	100	1.18585	0.85784	1.14309													0	0.536182	0.849421	0.562374			0.205146
39	0.667959	0.915426	1.14274	1.0202													0	0.216179	0.852184	0.794019			1.04335
40	0.702749	1.17759	1.53647	1.1432													1.35282	1.33562	0	0			0
41	0.936965	1.15271	1.0657	1.19562														0.785299	0.53982	0.336089
42	0.930107	1.19705	1.19128	1.27273														0.410523	0.711856	0.385159
43	100	1.25636	1.07301	1.04854														0	0	0
		1.10454	1.20327	0.89919														0.592611	0.513333	0.663971
		1.29822	1.5211	0.93631														0.419226	0.634242	0.277875
		1.46843	1.03157	1.55858														0.324548	0.806943	0
		0.837698		1.30937														0		0
		0.884344		1.02119														0		0.601733
		1.49995		1.40115														0		0
		0.780837		1.12572														0.440945		0.432827
		0.909262		0.948757														0.565606		0.69837
		1.07669		1.19911														0		0.541446
				1.07951																0.714707
				0.918475																0
				1.31892																0
				1.18251																0
				1.15382																0
