# Supplementary material for: Regional complexity in enteric neuron wiring reflects diversity of motility patterns in the mouse large intestine
Source: eLife. 2019 Feb 12;8:e42914. doi: 10.7554/eLife.42914 (PMC6391068; doi:10.7554/eLife.42914)
Supplement: Figure 4—source data 1. [file elife-42914-fig4-data1.xlsx]

## Sheet: NO. of mice for Figure 4
Figure 4		Further way field of view
B & C	Ca2+ imaging experiments	Control			Hex
		NO. of cells	NO. of StimPairs	NO. of mice	NO. of cells	NO. of StimPairs	NO. of mice
	Proximal colon	634	5	3	284	4	2
	Distal colon	257	7	3	101	4	3

## Sheet: Figure 4-P-Analysis 
Control	2015-05-20		24/05/2016 (2 mice)												Hex	2016-05-10		2016-05-12
	Ring 1	Ring 2	Ring 1	Ring 4	Ring 5											Ring 1	Ring 2	Ring 1	Ring 4
	0.739343	0.914576	0.999612	0.973975	0.606274			Bin	Frequency	Frequency	Frequency	Frequency	Frequency			0	0.338183	0.807665	0.426581		Bin	Frequency	Frequency	Frequency	Frequency
	0.915684	0.885968	0.67725	0.76037	0.811083			-0.1	0	0	0	0	0			0.359487	0.265144	0.527984	0.913793		-0.1	0	0	0	0
	0.893341	0.75902	0.927221	1.67791	1.18283			0.1	9	2	1	2	0			0	0.225653	0.354992	1.14513		0.1	46	74	12	6
	0.659482	0.886314	0.944474	0.65357	1.06028			0.3	7	2	0	3	0			0.513152	0.335898	0.547705	0.851181		0.3	4	26	3	2
	0.640873	0.548595	0.923233	1.66994	1.0049			0.5	37	11	1	19	0			0.369122	0.213397	0.351102	0.675253		0.5	15	20	8	6
	0.77419	0.736995	0.938239	0.664025	0.962993			0.7	70	17	3	31	2			0.552898	0.262811	0.205958	0.695921		0.7	7	6	10	6
	0.630346	0.681651	0.931182	0.654207	0.754498			0.9	26	20	0	65	41			0	0.435475	0.527691	0.771591		0.9	3	4	4	9
	0.576256	0.595942	0.319282	2.59807	0.786059			1.1	6	11	7	52	74			0	0.251306	0.626685	0.818888		1.1	1	0	0	3
	0.620814	0.732043	0.551784	3.88817	0.913654			1.3	3	1	1	13	57			0	0.152095	0.137579	0		1.3	0	0	0	2
	0.862676	0.773812	0	0.692051	1.01556			1.5	1	1	0	2	17			0.809507	0.319586	0.830911	1.62627		1.5	0	0	0	0
	0.700226	0.454559	1.00427	0.442275	1.14949			1.7	3	1	0	4	4			0	0.175043	0	0.388341		1.7	4	0	0	1
	0.755323	0.502053	1.14262	1.58752	0.822195			1.9	0	0	0	0	4			0	0.232262	0	0.533509		1.9	0	0	0	0
	0.835742	0.762791	0.651963	1.0463	0.764982			2.1	0	0	0	1	0			0	0.502041	0.785823	1.00546		2.1	0	0	0	0
	0.748588	0.487166		0.981859	1.1417			More	0	1	0	9	1			0	0.217305	0	0.879977		More	1	1	0	0
	0.687436	0.424701		0.933908	1.10982			New	0	1	0	0	1			0.49587	0.367767	0.709481	0.348925		New	1	1	0	0
	0.607766	0.281032		0.818573	0.744941											0.390001	0	0.388582	0.776118
	0.64589	0.800153		0.771728	1.30511											0.495615	0	0.543702	0.282014
	0.431626	0.688548		0.94793	1.14336			-0.1	0	0	0	0	0			0	0.385132	0.543702	1.22202		-0.1	0	0	0	0
	0.58764	0.545875		0.854298	1.4709			0.1	0.0555556	0.0298507	0.0769231	0.0104167	0			1.61424	0	0.35409	0.990735		0.1	0.567901	0.564885	0.324324	0.171429
	0.576033	0.871832		0.846097	1.15614			0.3	0.0432099	0.0298507	0	0.015625	0			0.290241	0	0.432936	0.381172		0.3	0.0493827	0.198473	0.0810811	0.0571429
	0.317165	0.698809		0.989791	1.26695			0.5	0.228395	0.164179	0.0769231	0.0989583	0			0.227162	0.163565	0.172268	0.365578		0.5	0.185185	0.152672	0.216216	0.171429
	0.777705	0.967538		0.820447	1.29197			0.7	0.432099	0.253731	0.230769	0.161458	0.01			0.22577	0.293239	0.361653	0.264615		0.7	0.0864198	0.0458015	0.27027	0.171429
	0.604575	0.892683		0.95093	1.03416			0.9	0.160494	0.298507	0	0.338542	0.205			0.416372	0	0	0.838925		0.9	0.037037	0.0305344	0.108108	0.257143
	0.611297	0.632232		0.460739	100			1.1	0.037037	0.164179	0.538462	0.270833	0.37			0.418507	0.27245	0	0.5374		1.1	0.0123457	0	0	0.0857143
	0.686506	0.965908		0.945433	1.12694			1.3	0.0185185	0.0149254	0.0769231	0.0677083	0.285			0	0.351329	0.506299	0.777882		1.3	0	0	0	0.0571429
	0.612776	0.530501		0.667763	1.07311			1.5	0.00617284	0.0149254	0	0.0104167	0.085			1.07138	0.188055	0.423477	0.894705		1.5	0	0	0	0
	0.553032	0.687135		0.974818	1.23493			1.7	0.0185185	0.0149254	0	0.0208333	0.02			0.457151	0.173278	0.512252	0.391915		1.7	0.0493827	0	0	0.0285714
	1.07391	0.900718		0.851781	0.725975			1.9	0	0	0	0	0.02			1.57487	0.42751	0	0		1.9	0	0	0	0
	0.552792	0.498029		0.95826	1.18347			2.1	0	0	0	0.00520833	0			0	0.202002	0.451867	0		2.1	0	0	0	0
	0.625331	0.823098		0.758893	0.976266			New	0	0.0149254	0	0.046875	0.005			0	0.21001	0	0		New	0.0123457	0.00763359	0	0
	0.313101	0.628151		0.830007	1.75005											0	0	0.634811	0.513622
	0.55369	1.27988		0.842301	1.17793			Blocked	0.0555556	0.0298507	0.0769231	0.0104167	0			0	0	0	0		Blocked	0.567901	0.564885	0.324324	0.171429
	0.885989	0.56194		0.82564	0.935141			Reduced	0.864198	0.746269	0.307692	0.614583	0.215			0	0	0.606322	0		Reduced	0.358025	0.427481	0.675676	0.657143
	0.693777	0.912023		0.859026	1.02399			Unchanged	0.037037	0.164179	0.538462	0.270833	0.37			0.538244	0	0	0.782218		Unchanged	0.0123457	0	0	0.0857143
	1.52355	1.00623		0.917839	0.879717			Increased	0.0432099	0.0447761	0.0769231	0.104167	0.41			0	0	0	0.523668		Increased	0.0493827	0	0	0.0857143
	0.963833	0.588378		0.932118	0.933275											0.350278	0	0
	0.620955	0.296665		0.482978	0.971579											0	0	0
	0.869987	0.70419		0.914696	0.88793											0	0
	1.04812	0.789553		0.81292	0.773718											0.490203	0
	0	0.59087		1.00671	0.797703											0.553898	0
	0.482366	0.855372		1.12674	1.45421											0	0.426
	0.564703	0.770607		0.951729	1.21196											0.432045	0
	0.479186	0.750977		0.874936	1.50333											0.516058	0.163178
	0.891276	0.405973		0.877942	1.15429											0.77888	0.826451
	0.396845	0		0.556217	1.4947											0	0.780024
	0.568264	0.473168		0.817939	0.99666											0	0.209809
	0.5628	0.465621		0.628083	1.01548											0	0.313887
	1.35661	0.445528		1.08411	1.148											0	0
	0.83777	0.445528		0.70876	0.917905											0	0.874778
	0.493931	0.776754		0.688861	0.919979											0.614917	0
	0.633014	0.636628		0.53792	1.15402											0.495696	0
	0.489651	0.944046		0.972365	1.08052											0	0
	0.51674	0.411806		0.490342	1.75487											0	0
	0.648884	0.791998		0.85956	1.03394											0	0.492555
	0.543391	0.976931		0.521899	1.23726											0	0
	0.624433	0.579306		0.423244	0.863791											0	0.282363
	0.531604	0.324216		0.352039	1.1414											0	0
	0.697047	0		0.245806	1.55732											0.660985	0
	0.645285	0.773141		0.432086	0.98552											1.53361	0.302324
	0.684612	0.899084		0.139469	0.997928											0.315663	0.350174
	0.92716	1.08298		0	1.18687											0	0
	0.285562	0.912091		2.34716	0.786008											0	0
	0.233647	0.934583		1.21984	0.952116											0	0
	0.690043	0.672364		1.20557	0.999977											0	0.363944
	0.602473	100		0.855933	1.34443											0	0
	0.414253	1.50633		0.46963	1.04343											0.438651	0
	0.630191	1.49882		0.849973	1.00786											0.462143	0
	0.173132			0.959814	1.04997											0	0
	0			0.83366	0.789381											0.833268	0
	0.383252			0.819076	0.791634											0	0.271996
	0.634394			0.823257	0.711515											0.286628	0
	0.61993			0.621161	1.09292											0	0
	0.960528			0.736302	0.863837											0	0
	0.769581			0.891981	0.883918											0	0
	0.41345			0.94717	0.938202											0	0
	0.380433			0.592216	0.791351											0	0.523023
	0			0.981514	0.88326											0	0
	0.409962			0.86677	1.01608											0	0
	0.336158			0.840124	0.944964											0	0
	0			0.805702	0.85888											1.68434	0.508913
	0.778682			0.725025	0.925324											100	0.734236
	0.66355			0.730339	1.21016												0
	0.21381			0.324957	0.983373												0.436145
	0.536145			1.00333	1.14749												0.283188
	0.406449			0.883537	0.907685												0
	0.362966			0.467079	1.12957												0
	0.175343			0.886654	1.09938												0.21246
	0.675166			0.66962	1.58544												0
	0.382609			0.626019	0.940584												0
	1.55139			2.19154	1.20014												0
	0.728603			0.604629	1.12028												0.633384
	0.529568			0.310954	1.11753												0
	0.405844			0	0.988732												0
	0.711885			1.07947	1.17308												0
	0.465707			0.56416	1.34278												0
	0.831145			1.05481	0.729193												0
	0.557184			3.04487	1.00656												0
	0.554082			0.599169	1.15324												0
	0.777015			0.696029	0.795137												0
	0.575366			1.18846	1.18686												0.61098
	0.658202			2.01936	0.770735												0
	0.777223			2.76198	0.831209												0.376875
	0.324529			0.699584	1.11771												0.226289
	0.559052			1.61443	1.1069												0.345615
	0.627664			1.14573	1.37847												0
	0.616842			0.360924	1.05831												0
	0.693032			0.79123	0.965113												0
	0.798192			0.885796	1.62255												0
	0.479163			0.852078	1.72958												0
	0.475837			0.697687	1.0672												0
	1.1341			0.580309	0.98809												0.24051
	0.405271			0.713737	1.02397												0
	0.392363			0.468708	0.921894												0.369338
	1.11101			0.357528	0.887963												0
	0.665901			0.838956	0.973954												0.20407
	0			0.696168	0.991605												0
	0.68968			0.847419	1.25393												0
	0.447514			3.06253	1.12575												0.343708
	1.1642			0.575709	1.01866												0
	0.646519			0.692968	0.720956												0.309671
	0.535373			0.4227	0.962336												0
	0.659649			0.885385	1.08553												0
	0.565562			1.01526	1.21616												0
	0.584801			1.10098	1.03105												0
	0.341909			0.655275	0.800523												0
	0.839685			0.558421	0.970914												0
	0.630214			1.33762	0.809424												0
	0.235339			0.812717	0.750367												100
	0.608949			1.33909	1.11003												0.521358
	0			1.06169	0.985645												0.164823
	0.549628			0.731059	1.0249												0
	0.326941			0.82592	0.760485
	0.483051			0.735251	1.1234
	0.429149			0.761169	1.09393
	0.378964			0.999714	1.15618
	0			3.6897	0.980832
	0.352271			0.241715	0.852087
	0.888257			3.61413	1.21495
	0.526573			0.706536	1.12164
	0.429287			0.698657	1.09977
	0.590499			0.802235	0.946338
	0.368969			0.448244	0.945216
	0			0.71489	1.13411
	0			1.0338	1.07712
	0.66562			1.20353	1.08901
	0.522477			0.643687	1.12316
	0.813406			0.837585	1.07361
	0.66074			0.810773	1.04228
	0.544581			0.889411	0.990401
	0.583918			1.29682	1.04792
	0.444544			0.482896	1.87737
	0.513987			0.783697	0.909589
	1.55217			0.381988	1.36968
	0.587712			0.636993	0.818889
	0.217889			0.753011	1.1779
	0.489522			0.846505	1.07127
	0.525687			0.986427	0.959167
	0.864183			0.868265	1.47961
	0.477683			1.10845	1.1282
	0.550376			0.890967	1.12293
	0.708377			0.955935	1.28791
	0.359756			0.872143	1.20839
				0.922703	0.766916
				0.893833	1.39572
				1.17611	0.954003
				1.07341	1.11566
				0.915417	1.02639
				0.939413	0.8238
				1.10585	1.24258
				0.952859	0.690624
				1.09169	0.785449
				0.867885	0.819693
				0.558698	1.1912
				0.870275	0.968479
				1.16654	1.18651
				0.881735	1.30427
				0.960156	1.35555
				1.00081	1.24091
				0.999391	1.47987
				1.10041	0.73028
				0.922087	1.06202
				0.903649	0.826953
				0.857168	1.13526
				0.562238	0.812135
				1.00642	1.09718
				0.953324	1.16105
				0.806511	1.41589
				0.909967	1.17226
				0.799963	1.13726
				0.932779	1.17481
				1.00311	1.08122
				0.961215	1.33217
				0.980872	0.832929
				0.925371	1.10675
				0.471082	0.944523
				0.976631	1.10685
				1.00873	1.32844
				0.854885	0.919811
				0.929802	1.36593
				0.838852	1.06362
				0.990886

## Sheet: Figure 4-D-Analysis 
Control	2015-05-20		24/05/2016 (2 mice)															Hex	2016-05-10		12/05/2016 (2 mice)
	Ring 3	Ring 4	Ring 2	Ring 3	Ring 6	Ring 7	Ring 8		Bin	Frequency	Frequency	Frequency	Frequency	Frequency	Frequency	Frequency			Ring 3	Ring 4	Ring 3	Ring 5	Ring 6		Bin	Frequency	Frequency	Frequency	Frequency
	0.687114	0.468456	1.0526	1.07727	1.18004	1.35849	0.82376		-0.1	0	0	0	0	0	0	0			not include	0.989023	0.439705	0.884667	0		-0.1	0	0	0	0
	0.629339	0.723762	1.01179	0.902673	1.02598	0.971911	0.174729		0.1	0	1	0	0	0	0	2				0	0.770907	0	0.326717		0.1	5	11	13	40
	0.951694	0.818759	1.14714	0.902673	1.31613	0.973232	0.692016		0.3	0	1	0	0	0	0	1				0	0.277206	0	0		0.3	0	1	0	4
	1.0396	0.699976	1.34788	0.842818	0.578574	0.891333	0.583668		0.5	0	2	0	1	0	0	0				0	0.716432	0.995854	0		0.5	1	5	0	1
	0.864522	0.283179	1.34483	1.14672	0.972534	0.748732	0.542425		0.7	4	5	0	2	2	1	6				0.308021	0.757086	0	0		0.7	0	5	1	0
	0.815184	0.881065	1.85248	0.858626	1.05015	1.18258	0.68667		0.9	17	20	1	7	9	7	2				0	0.811477	0	0		0.9	0	8	1	0
	0.717342	0.81484	1.28185	0.862399	1.03069	0.862292	0.551021		1.1	20	1	7	15	18	20	0				0	0.7057	0	0.20246		1.1	1	1	2	0
	0.933516	0.880282	1.26937	0.947803	0.98131	1.10924	0.726702		1.3	2	0	18	5	3	7	0					0.718028	1.00327	0		1.3	0	0	0	0
	0.711316	0.835047	1.50183	0.902404	0.80622	0.923065	0		1.5	0	0	21	6	1	1	0					0.660965	0	0		1.5	0	0	0	0
	0.751439	0.833435	1.40115	1.11949	1.03012	1.21868	0.545296		1.7	0	0	7	0	1	1	0					0	0	0.257303		1.7	0	0	0	0
	0.728909	0.720929	1.10467	1.0697	0.897952	1.13743	0		1.9	0	0	4	1	0	0	0					0.535169	0	0		1.9	0	0	0	0
	0.938989	0.85348	1.11732	0.421208	0.832968	0.66067			2.1	0	0	0	0	0	0	0					0	0	0.263901		2.1	0	0	0	0
	1.17711	0	1.52797	0.867102	1.21388	0.964799			More	0	0	11	3	0	0	0					0	0	0		More	0	1	0	0
	0.93786	0.84184	1.34236	0.921783	0.802465	1.58003			New	0	1	3	3	0	0	0					0	0.689338	0		New	0	1	0	0
	1.05722	0.827636	1.03598	0.740145	0.712305	1.05633															0.611224	0	0
	0.901106	0.667378	1.27684	1.36267	1.14621	1.05488															0.457895	0	0.231642
	0.870581	0.80197	1.11568	1.39165	0.969567	1.05208			-0.1	0	0	0	0	0	0	0					0.442072	0	0		-0.1	0	0	0	0
	0.909513	0.806395	1.09795	1.32924	1.05023	1.0051			0.1	0	0.0322581	0	0	0	0	0.181818					0		0		0.1	0.714286	0.34375	0.764706	0.888889
	1.17427	0.573319	1.29568	0.719995	0.828665	1.23441			0.3	0	0.0322581	0	0	0	0	0.0909091					0		0		0.3	0	0.03125	0	0.0888889
	0.727568	0.721917	1.71999	0.525435	0.649734	0.847063			0.5	0	0.0645161	0	0.025	0	0	0					0		0		0.5	0.142857	0.15625	0	0.0222222
	0.958173	0.53372	1.38128	1.01303	0.966706	0.960785			0.7	0.0930233	0.16129	0	0.05	0.0588235	0.027027	0.545455					0		0		0.7	0	0.15625	0.0588235	0
	0.803787	0.71168	1.58267	1.0884	1.02589	0.972895			0.9	0.395349	0.645161	0.0163934	0.175	0.264706	0.189189	0.181818					0		0		0.9	0	0.25	0.0588235	0
	1.03544	0.728362	1.57675	1.15608	1.52909	1.28966			1.1	0.465116	0.0322581	0.114754	0.375	0.529412	0.540541	0					0		0		1.1	0.142857	0.03125	0.117647	0
	0.857174	0.483089	2.71932	1.07193	1.05955	0.806888			1.3	0.0465116	0	0.295082	0.125	0.0882353	0.189189	0					0		0		1.3	0	0	0	0
	0.95727	0.762111	1.32858	1.36662	0.966989	1.01068			1.5	0	0	0.344262	0.15	0.0294118	0.027027	0					0.648895		0		1.5	0	0	0	0
	0.721727	0.571782	2.14462	1.75364	0.952461	0.81891			1.7	0	0	0.114754	0	0.0294118	0.027027	0					0.886148		0		1.7	0	0	0	0
	0.713876	1.02699	5.82598	1.01337	0.975	0.931913			1.9	0	0	0.0655738	0.025	0	0	0					0.589533		0		1.9	0	0	0	0
	0.97772	0.882041	3.29301	0.951356	0.87756	0.917974			2.1	0	0	0	0	0	0	0					0.458597		0		2.1	0	0	0	0
	0.866219	0.703377	3.6804	1.42214	0.992433	1.02913			New	0	0	0.180328	0.075	0	0	0					0.798909		0		New	0	0.03125	0	0
	1.02751	0.741907	1.37125	1.0134	1.04731	1.07586															0.916083		0
	0.90911		1.36332	0.824155	0.792095	1.16952			Blocked	0	0.0322581	0	0	0	0	0.181818					100		0		Blocked	0.714286	0.34375	0.764706	0.888889
	0.851731		1.31597	100	0.867926	1.01002			Reduced	0.488372	0.903226	0.0163934	0.25	0.323529	0.216216	0.818182					0.478199		0		Reduced	0.142857	0.59375	0.117647	0.111111
	0.909065		1.1695	1.11525	0.910257	0.916453			Unchanged	0.465116	0.0322581	0.114754	0.375	0.529412	0.540541	0							0		Unchanged	0.142857	0.03125	0.117647	0
	0.737581		1.18301	1.41605	0.969112	0.959425			Increased	0.0465116	0	0.819672	0.3	0.147059	0.243243	0							0		Increased	0	0	0	0
	0.866419		0.908191	100		1.08437																	0
	0.770875		2.578	1.08194		1.00498																	0
	1.06		1.23894	0.993659		0.824774																	0
	0.612918		1.69013	1.28545																			0
	1.09413		1.1918	100																			0
	0.946621		1.23104	0.656116																			0
	0.920333		1.34508																				0
	0.936592		1.32409																				0
	0.601152		1.13631																				0
			1.37334																				0
			1.04203																				0
			1.39434																				0
			1.13173
			1.3929
			1.33551
			1.33551
			1.46759
			1.4997
			1.03534
			1.62435
			1.51656
			0.891599
			1.1932
			1.22141
			1.45699
			1.32769
			1.83401
			1.78735
			1.47125
			1.17822
			100
			100
			100
			2.64955
			3.77779
