# Supplementary material for: Regional complexity in enteric neuron wiring reflects diversity of motility patterns in the mouse large intestine
Source: eLife. 2019 Feb 12;8:e42914. doi: 10.7554/eLife.42914 (PMC6391068; doi:10.7554/eLife.42914)
Supplement: Figure 5—figure supplement 1—source data 1. [file elife-42914-fig5-figsupp1-data1.xlsx]

## Sheet: NO. of mice for Suppl figure 1
Suppl Figure 1	Neuron size
		Control
	Suppl fig 1 A&B	NO. of cells	NO. of MP preparation	NO. of mice
	Proximal colon	1364	11	7
	Distal colon	517	13	7
		Control			Hex
	Suppl fig 1 B', B" and C	NO. of cells	NO. of StimPairs	NO. of mice	NO. of cells	NO. of StimPairs	NO. of mice
	Proximal colon	1364	11	7	938	10	6
	Distal colon	517	13	7	389	11	8

## Sheet: ConP
56.4164	303.616	70.8018	314.879		14.3854	11.263	1.27723	321.949
115.835	283.591	133.973	297.358		18.138	13.767	1.3175	496.18
130.266	297.451	141.802	306.179		11.536	8.728	1.32172	200.069
14.5109	408.116	28.8964	420.005		14.3855	11.889	1.20998	339.845
132.096	402.484	142.729	417.502		10.633	15.018	0.708017	317.306
81.1218	181.703	91.7688	191.486		10.647	9.783	1.08832	206.971
175.728	143.619	186.679	150.956		10.951	7.337	1.49257	159.655
284.935	225.727	298.624	234.462		13.689	8.735	1.56714	237.599
309.271	232.016	322.351	241.101		13.08	9.085	1.43974	236.126
233.829	206.86	245.693	216.293		11.864	9.433	1.25771	222.378
218.315	216.643	230.179	224.679		11.864	8.036	1.47636	189.444
249.952	219.438	262.728	226.426		12.776	6.988	1.82828	177.402
290.443	299.748	301.064	312.784		10.621	13.036	0.814744	275.119
370.64	10.2101	379.697	16.829		9.057	6.6189	1.36835	119.119
257.845	227.753	268.136	235.255		10.291	7.502	1.37177	153.407
409.411	215.608	417.672	224.342		8.261	8.734	0.945844	143.369
410.744	227.071	421.135	234.167		10.391	7.096	1.46435	146.515
390.493	218.61	397.687	224.069		7.194	5.459	1.31782	78.0358
426.731	139.459	436.59	146.009		9.859	6.55	1.50519	128.317
248.737	228.163	257.264	236.078		8.527	7.915	1.07732	134.109
237.279	225.433	248.471	233.349		11.192	7.916	1.41385	176.045
259.395	317.413	268.721	323.145		9.326	5.732	1.62701	106.221
447.781	231.165	460.305	239.899		12.524	8.734	1.43394	217.354
211.753	389.55	221.302	398.966		9.549	9.416	1.01412	178.663
236.863	413.089	246.412	420.543		9.549	7.454	1.28106	141.435
146.325	404.85	153.752	414.266		7.427	9.416	0.788764	138.96
65.7982	420.631	79.5582	434.398		13.76	13.767	0.999492	376.416
132.722	421.883	147.733	435.649		15.011	13.766	1.09044	410.608
477.347	415.625	491.107	426.263		13.76	10.638	1.29348	290.863
249.992	236.522	261.46	243.281		11.468	6.759	1.6967	154.021
656.772	175.714	665.194	188.876		8.422	13.162	0.639872	220.266
625.791	204.464	638.123	216.241		12.332	11.777	1.04713	288.588
551.992	295.479	559.271	303.59		7.279	8.111	0.897423	117.316
559.271	294.95	566.039	304.119		6.768	9.169	0.738139	123.308
349.925	295.14	358.78	299.947		8.855	4.807	1.84211	84.5811
385.346	382.013	394.201	390.254		8.855	8.241	1.07451	145.004
358.78	293.766	368.657	299.603		9.877	5.837	1.69214	114.558
341.75	299.947	351.628	309.905		9.878	9.958	0.991966	195.457
389.092	233.332	399.31	238.14		10.218	4.808	2.12521	97.6204
194.642	63.9525	207.776	75.8418		13.134	11.8893	1.10469	310.287
259.662	148.77	266.743	155.642		7.081	6.872	1.03041	96.6915
264.046	140.371	273.149	149.534		9.103	9.163	0.993452	165.742
368.233	227.416	379.023	235.815		10.79	8.399	1.28468	180.077
45.538	461.846	53.7968	469.215		8.2588	7.369	1.12075	120.931
88.8143	405.351	97.7339	413.071		8.9196	7.72	1.15539	136.827
61.0646	465.355	68.3324	473.426		7.2678	8.071	0.900483	116.558
282.402	428.862	292.312	436.231		9.91	7.369	1.34482	145.108
408.547	488.212	421.056	503.23		12.509	15.018	0.832934	373.289
422.933	458.802	435.442	470.691		12.509	11.889	1.05215	295.514
64.2343	101.447	75.3395	113.146		11.1052	11.699	0.949244	258.158
653.124	195.056	661.095	203.326		7.971	8.27	0.963845	130.987
634.449	184.375	643.558	194.367		9.109	9.992	0.911629	180.856
575.937	305.669	582.784	311.693		6.847	6.024	1.13662	81.9588
564.886	283.982	575.414	291.419		10.528	7.437	1.41562	155.58
57.0418	480.703	67.0491	490.09		10.0073	9.387	1.06608	186.661
275.279	344.594	285.289	355.986		10.01	11.392	0.878687	226.592
253.542	336.415	263.839	342.55		10.297	6.135	1.6784	125.527
355.576	407.939	367.342	419.095		11.766	11.156	1.05468	260.824
585.322	327.986	600.184	337.903		14.862	9.917	1.49864	292.865
366.412	16.919	373.6	23.3311		7.188	6.4121	1.12101	91.5838
120.304	301.192	130.266	309.919		9.962	8.727	1.14151	172.752
456.515	425.293	467.662	434.589		11.147	9.296	1.19912	205.904
277.421	427.43	291.673	437.156		14.252	9.726	1.46535	275.436
251.508	426.782	266.408	436.507		14.9	9.725	1.53213	287.93
321.474	436.507	340.909	448.827		19.435	12.32	1.57752	475.779
341.556	438.453	354.513	449.475		12.957	11.022	1.17556	283.776
359.048	443.64	371.357	454.662		12.309	11.022	1.11677	269.584
348.035	449.475	359.048	456.607		11.013	7.132	1.54417	156.073
362.085	465.99	372.47	473.375		10.385	7.385	1.40623	152.394
356.568	472.672	374.092	482.167		17.524	9.495	1.8456	330.627
357.866	322.858	370.198	331.65		12.332	8.792	1.40264	215.443
219.942	463.177	230.002	468.452		10.06	5.275	1.90711	105.446
222.863	457.55	233.247	463.177		10.384	5.627	1.84539	116.105
213.127	471.617	224.485	478.651		11.358	7.034	1.61473	158.75
186.515	482.167	196.9	487.091		10.385	4.924	2.10906	101.61
87.1785	69.0441	102.187	80.8982		15.0085	11.8541	1.2661	353.522
111.665	75.3663	125.883	86.4301		14.218	11.0638	1.28509	312.574
190.655	16.886	207.243	28.7401		16.588	11.8541	1.39935	390.727
248.317	171.78	264.905	182.843		16.588	11.063	1.49941	364.651
254.637	182.843	269.645	190.746		15.008	7.903	1.89903	235.681
271.224	189.956	286.232	201.81		15.008	11.854	1.26607	353.507
146.421	226.309	162.219	239.743		15.798	13.434	1.17597	421.714
432.363	189.166	445.792	199.439		13.429	10.273	1.30721	274.127
505.034	359.074	520.832	369.348		15.798	10.274	1.53767	322.517
366.802	326.673	381.02	337.737		14.218	11.064	1.28507	312.58
353.405	311.235	363.164	318.826		9.759	7.591	1.2856	147.202
357.309	300.798	368.53	310.761		11.221	9.963	1.12627	222.143
384.631	467.314	398.781	475.379		14.15	8.065	1.75449	226.762
355.357	451.659	364.627	458.775		9.27	7.116	1.3027	131.077
337.793	437.427	347.551	445.492		9.758	8.065	1.20992	156.378
337.305	464.468	348.526	470.161		11.221	5.693	1.97102	126.936
302.176	463.993	312.909	471.584		10.733	7.591	1.41391	161.894
312.909	457.352	323.643	464.468		10.734	7.116	1.50843	151.778
479.773	485.342	493.922	493.881		14.149	8.539	1.65699	240.073
590.039	488.188	605.164	497.202		15.125	9.014	1.67795	270.909
238.81	183.021	250.032	191.534		11.222	8.513	1.31822	189.829
374.027	300.553	386.785	314.237		12.758	13.684	0.93233	346.901
478.967	469.713	493.975	479.196		15.008	9.483	1.58262	282.8
293.484	368.615	303.292	375.649		9.808	7.034	1.39437	137.086
305.627	380.337	315.435	390.887		9.808	10.55	0.929668	205.61
365.409	458.875	374.283	466.494		8.874	7.619	1.16472	134.347
269.665	143.553	280.407	152.345		10.742	8.792	1.22179	187.665
472.982	428.114	482.341	435.941		9.359	7.827	1.19573	145.558
182.815	72.0055	193.018	77.1216		10.203	5.1161	1.99429	103.724
193.018	74.8194	200.5	84.54		7.482	9.7206	0.769706	144.518
269.429	323.359	282.591	334.105		13.162	10.746	1.22483	281.047
387.696	358.026	399.542	370.798		11.846	12.772	0.927498	300.636
94.695	13.3667	117.196	22.0333		22.501	8.6666	2.59629	387.49
202.871	1.23333	217.583	11.6333		14.712	10.4	1.41462	304.028
81.0481	76.6312	98.6814	93.4803		17.6333	16.8491	1.04654	590.365
134.504	71.4333	154.408	87.9		19.904	16.4667	1.20874	651.264
95.5604	117.367	107.676	127.767		12.1156	10.4	1.16496	250.374
94.3913	108.145	104.678	116.119		10.2867	7.974	1.29003	162.991
89.865	100.704	98.506	107.614		8.641	6.91	1.25051	118.646
96.0372	94.3249	103.855	101.767		7.8178	7.4421	1.05048	115.609
99.329	69.3418	108.381	79.9729		9.052	10.6311	0.851464	191.22
256.102	83.1622	265.977	91.6671		9.875	8.5049	1.1611	166.885
253.633	91.6671	263.097	99.1089		9.464	7.4418	1.27174	139.947
271.738	132.597	282.848	141.633		11.11	9.036	1.22953	199.481
258.982	144.291	268.035	151.733		9.053	7.442	1.21647	133.873
265.566	154.391	275.441	163.427		9.875	9.036	1.09285	177.306
272.972	143.76	281.613	150.67		8.641	6.91	1.25051	118.646
267.212	136.849	272.972	145.886		5.76	9.037	0.63738	103.433
278.322	151.201	293.958	163.959		15.636	12.758	1.22558	396.386
298.896	169.274	315.355	185.221		16.459	15.947	1.03211	521.546
265.566	90.0724	272.561	96.9827		6.995	6.9103	1.01226	96.0495
334.694	61.9	347.45	69.3418		12.756	7.4418	1.7141	188.627
300.13	61.9	318.646	74.6573		18.516	12.7573	1.4514	469.371
555.452	42.2079	567.069	50.7287		11.617	8.5208	1.36337	196.691
628.69	75.7898	637.782	85.313		9.092	9.5232	0.954721	172.049
619.094	64.2617	627.68	71.2788		8.586	7.0171	1.22358	119.718
371.442	63.8816	381.631	69.4284		10.189	5.5468	1.83691	112.301
475.79	91.6159	491.249	98.8961		15.459	7.2802	2.12343	223.633
404.468	76.7087	414.657	82.6022		10.189	5.8935	1.72885	119.321
422.949	192.658	440.937	200.606		17.988	7.948	2.26321	284.087
442.524	188.685	458.924	197.2		16.4	8.515	1.92601	277.485
390.678	200.606	401.788	207.985		11.11	7.379	1.50562	162.9
346.238	206.282	357.877	215.365		11.639	9.083	1.2814	210.066
501.248	180.17	510.77	188.685		9.522	8.515	1.11826	161.11
492.254	186.982	501.248	193.794		8.994	6.812	1.32032	121.741
485.376	192.658	496.486	199.47		11.11	6.812	1.63095	150.383
482.202	202.876	492.254	210.256		10.052	7.38	1.36206	147.407
539.868	213.094	549.92	222.177		10.052	9.083	1.10668	181.423
574.256	205.715	588.54	216.5		14.284	10.785	1.32443	306.112
5.10066	244.908	22.7409	259.434		17.6402	14.526	1.21439	509.168
27.2769	263.67	39.877	273.959		12.6001	10.289	1.22462	257.607
41.3891	267.301	57.0132	278.801		15.6241	11.5	1.35862	357.029
56.0052	257.013	74.1494	270.933		18.1442	13.92	1.30346	501.866
81.2055	258.223	95.3176	266.091		14.1121	7.868	1.79361	220.631
105.398	252.171	116.486	263.065		11.088	10.894	1.01781	240.022
11.6527	380.478	25.7649	395.003		14.1122	14.525	0.97158	407.306
31.813	362.927	43.4051	374.426		11.5921	11.499	1.0081	264.87
60.0373	344.77	72.1334	356.269		12.0961	11.499	1.05193	276.386
72.6374	349.612	86.7495	358.69		14.1121	9.078	1.55454	254.561
87.2535	342.954	98.3417	355.664		11.0882	12.71	0.8724	280.038
71.1254	368.979	81.7095	378.662		10.5841	9.683	1.09306	203.645
60.0373	364.137	68.6053	372.005		8.568	7.868	1.08897	133.954
69.1093	358.69	86.2455	368.374		17.1362	9.684	1.76954	329.746
197.631	389.556	206.199	399.24		8.568	9.684	0.884758	164.871
211.239	378.057	219.807	387.135		8.568	9.078	0.94382	154.554
202.671	363.532	214.263	372.61		11.592	9.078	1.27693	209.102
228.375	393.793	238.959	404.687		10.584	10.894	0.971544	229.112
204.687	424.659	213.759	433.132		9.072	8.473	1.0707	152.739
211.743	444.632	221.319	454.315		9.576	9.683	0.98895	184.249
209.223	402.266	220.815	411.95		11.592	9.684	1.19703	223.061
229.383	437.974	238.959	447.052		9.576	9.078	1.05486	172.737
230.391	414.976	238.455	424.659		8.064	9.683	0.8328	155.157
217.791	419.817	224.847	428.896		7.056	9.079	0.777178	127.294
230.391	425.264	240.471	435.553		10.08	10.289	0.979687	206.084
269.703	338.718	280.792	345.98		11.089	7.262	1.52699	160.014
279.28	347.191	292.888	356.874		13.608	9.683	1.40535	261.827
307.504	356.269	318.592	365.347		11.088	9.078	1.22141	200.011
327.664	370.794	335.224	379.873		7.56	9.079	0.832691	136.386
301.96	373.821	311.032	383.504		9.072	9.683	0.9369	174.551
311.536	368.979	320.104	379.268		8.568	10.289	0.832734	175.171
264.663	319.351	274.744	328.429		10.081	9.078	1.11049	181.846
278.863	327.517	290.914	337.39		12.051	9.873	1.2206	236.419
287.627	319.838	301.869	333.002		14.242	13.164	1.08189	372.537
353.368	391.977	363.952	403.476		10.584	11.499	0.920428	241.836
613.94	486.567	626.056	496.967		12.116	10.4	1.165	250.382
614.806	503.033	630.383	516.033		15.577	13	1.19823	402.381
392.396	490.9	405.377	502.167		12.981	11.267	1.15213	290.621
467.686	513.433	485.86	520.367		18.174	6.934	2.621	250.406
249.521	101.884	261.735	112.23		12.214	10.346	1.18055	251.097
257.849	122.032	267.287	131.834		9.438	9.802	0.962865	183.825
388.869	73.0222	398.862	79.5569		9.993	6.5347	1.52922	129.757
500.985	203.058	512.758	212.267		11.773	9.209	1.27842	215.432
502.107	211.039	512.758	219.633		10.651	8.594	1.23935	181.885
498.743	194.464	511.637	201.217		12.894	6.753	1.90937	173.019
515.001	199.375	529.576	206.742		14.575	7.367	1.97842	213.358
318.787	196.306	327.757	204.286		8.97	7.98	1.12406	142.235
200.831	38.6086	214.591	45.1267		13.76	6.5181	2.11104	178.217
202.279	44.4025	216.039	50.1964		13.76	5.7939	2.37491	158.416
67.5758	52.3691	78.4389	61.0599		10.8631	8.6908	1.24995	187.596
36.4347	52.3691	46.5737	59.6114		10.139	7.2423	1.39997	145.909
137.1	28.4694	147.239	37.1602		10.139	8.6908	1.16664	175.092
184.174	39.3329	195.761	47.2994		11.587	7.9665	1.45447	183.421
311.635	58.8872	320.325	66.8538		8.69	7.9666	1.0908	137.563
326.843	39.3329	337.706	47.2994		10.863	7.9665	1.36359	171.96
82.06	158.107	92.1989	165.35		10.1389	7.243	1.39982	145.922
108.132	150.141	116.822	158.107		8.69	7.966	1.09089	137.553
124.064	166.798	133.479	173.316		9.415	6.518	1.44446	121.94
6.01789	268.915	16.8811	275.433		10.8632	6.518	1.66665	140.696
27.7442	255.879	37.1589	264.57		9.4147	8.691	1.08327	162.587
27.7442	247.912	39.3316	254.43		11.5874	6.518	1.77775	150.076
21.2263	240.67	32.0895	247.188		10.8632	6.518	1.66665	140.696
24.8474	236.325	39.3316	241.394		14.4842	5.069	2.85741	145.891
118.271	307.299	129.134	313.818		10.863	6.519	1.66636	140.715
119.719	300.781	132.031	308.748		12.312	7.967	1.54537	194.91
132.031	299.333	142.894	305.851		10.863	6.518	1.66662	140.694
142.169	296.436	154.481	302.954		12.312	6.518	1.88892	159.461
153.033	292.091	163.172	300.057		10.139	7.966	1.27278	160.489
163.172	297.884	174.759	305.127		11.587	7.243	1.59975	166.763
161.723	303.678	171.138	310.921		9.415	7.243	1.29988	135.503
154.481	300.057	162.447	305.851		7.966	5.794	1.37487	91.7126
166.793	292.815	178.38	297.884		11.587	5.069	2.28586	116.709
203.727	290.642	217.487	297.16		13.76	6.518	2.11108	178.215
182.725	229.806	195.037	234.876		12.312	5.07	2.4284	124.036
180.553	234.152	192.864	239.946		12.311	5.794	2.12478	141.737
189.243	239.221	199.382	245.74		10.139	6.519	1.5553	131.337
263.837	284.848	280.494	291.366		16.657	6.518	2.55554	215.735
226.178	285.572	240.662	292.815		14.484	7.243	1.99972	208.457
243.559	294.263	253.698	300.781		10.139	6.518	1.55554	131.317
207.348	297.884	214.591	302.954		7.243	5.07	1.4286	72.9687
214.591	297.16	222.557	305.127		7.966	7.967	0.999874	126.109
300.772	182.007	313.083	189.249		12.311	7.242	1.69994	177.159
300.047	188.525	310.186	195.043		10.139	6.518	1.55554	131.317
294.254	208.804	302.22	218.219		7.966	9.415	0.846097	149.029
302.944	211.701	311.635	218.219		8.691	6.518	1.33338	112.563
302.944	201.561	313.807	208.804		10.863	7.243	1.49979	156.343
296.426	203.734	303.668	209.528		7.242	5.794	1.24991	83.3772
284.115	205.182	293.529	210.976		9.414	5.794	1.62478	108.383
286.287	210.976	294.978	216.77		8.691	5.794	1.5	100.06
284.839	195.043	297.875	201.561		13.036	6.518	2	168.838
285.563	176.937	294.254	183.455		8.691	6.518	1.33338	112.563
276.148	173.316	285.563	182.731		9.415	9.415	1	176.137
280.494	182.731	294.978	190.698		14.484	7.967	1.818	229.295
229.799	174.04	243.559	182.731		13.76	8.691	1.58325	237.629
165.344	395.656	176.932	402.174		11.588	6.518	1.77785	150.084
174.035	402.898	182.001	410.141		7.966	7.243	1.09982	114.649
149.412	405.795	160.275	413.762		10.863	7.967	1.3635	171.971
133.479	400.726	148.687	407.968		15.208	7.242	2.09997	218.847
129.858	391.311	142.894	400.726		13.036	9.415	1.3846	243.879
179.104	392.759	187.795	400.726		8.691	7.967	1.09087	137.586
186.346	407.968	199.382	415.21		13.036	7.242	1.80006	187.592
204.452	399.277	217.487	407.244		13.035	7.967	1.63612	206.356
184.898	400.726	194.313	407.244		9.415	6.518	1.44446	121.94
173.311	409.416	182.725	417.383		9.414	7.967	1.18162	149.032
310.911	399.277	323.222	406.52		12.311	7.243	1.69971	177.183
284.839	397.104	298.599	402.898		13.76	5.794	2.37487	158.419
332.637	406.52	342.776	415.21		10.139	8.69	1.16674	175.075
325.395	410.865	332.637	418.107		7.242	7.242	1	104.214
317.428	413.038	325.395	422.453		7.967	9.415	0.846203	149.048
346.397	422.453	356.536	428.247		10.139	5.794	1.74991	116.73
351.466	413.038	363.778	419.556		12.312	6.518	1.88892	159.461
242.111	396.38	252.249	402.898		10.138	6.518	1.55539	131.304
249.353	402.898	260.216	409.416		10.863	6.518	1.66662	140.694
260.216	401.45	267.458	409.416		7.242	7.966	0.909114	114.633
350.018	294.987	362.329	302.23		12.311	7.243	1.69971	177.183
307.289	287.745	323.222	294.263		15.933	6.518	2.44446	206.358
386.953	331.199	395.643	339.89		8.69	8.691	0.999885	150.072
351.466	308.024	363.778	315.99		12.312	7.966	1.54557	194.885
378.262	335.545	387.677	343.511		9.415	7.966	1.1819	149.029
384.78	342.787	392.746	350.029		7.966	7.242	1.09997	114.633
376.089	342.787	384.78	349.305		8.691	6.518	1.33338	112.563
399.988	322.508	411.576	331.199		11.588	8.691	1.33333	200.119
390.574	315.266	404.334	321.784		13.76	6.518	2.11108	178.215
384.78	294.987	393.471	303.678		8.691	8.691	1	150.089
393.471	296.436	405.058	305.127		11.587	8.691	1.33322	200.102
370.296	430.419	378.262	436.937		7.966	6.518	1.22215	103.173
368.847	423.901	378.262	431.868		9.415	7.967	1.18175	149.048
526.001	447.077	535.416	454.319		9.415	7.242	1.30006	135.484
628.115	454.319	638.978	463.01		10.863	8.691	1.24991	187.599
638.254	462.286	646.944	470.976		8.69	8.69	1	150.055
391.298	340.614	402.161	349.305		10.863	8.691	1.24991	187.599
462.995	300.781	477.479	308.024		14.484	7.243	1.99972	208.457
478.203	308.748	488.342	315.266		10.139	6.518	1.55554	131.317
545.83	375.404	559.919	387.151		14.089	11.747	1.19937	328.865
562.212	419.556	573.799	430.419		11.587	10.863	1.06665	250.11
516.586	435.489	527.449	445.628		10.863	10.139	1.07141	218.854
533.967	446.352	542.658	453.595		8.691	7.243	1.19992	125.083
539.037	436.937	551.348	444.904		12.311	7.967	1.54525	194.894
434.026	437.662	444.889	444.18		10.863	6.518	1.66662	140.694
405.058	426.074	418.094	433.316		13.036	7.242	1.80006	187.592
416.645	433.316	428.957	439.834		12.312	6.518	1.88892	159.461
419.542	425.35	431.129	432.592		11.587	7.242	1.59997	166.74
365.226	414.486	373.917	420.28		8.691	5.794	1.5	100.06
366.675	407.968	381.159	415.935		14.484	7.967	1.818	229.295
355.087	426.798	369.572	434.04		14.485	7.242	2.00014	208.443
378.986	426.798	389.849	432.592		10.863	5.794	1.87487	125.066
303.668	416.659	314.532	423.901		10.864	7.242	1.50014	156.336
297.151	411.589	311.635	417.383		14.484	5.794	2.49983	166.754
378.986	420.28	389.849	426.798		10.863	6.518	1.66662	140.694
216.763	405.071	230.523	412.313		13.76	7.242	1.90003	198.01
110.304	491.255	124.788	500.67		14.484	9.415	1.5384	270.969
92.1989	489.082	107.407	495.6		15.2081	6.518	2.33325	196.97
9.63895	497.049	21.9505	504.291		12.3116	7.242	1.70002	177.167
43.6768	113.205	58.8853	121.896		15.2085	8.691	1.74991	262.643
118.995	110.308	129.134	118.999		10.139	8.691	1.16661	175.096
108.132	112.48	119.719	121.171		11.587	8.691	1.33322	200.102
171.138	29.1936	186.346	34.9875		15.208	5.7939	2.62483	175.087
66.8516	53.0933	79.1632	62.5084		12.3116	9.4151	1.30764	230.33
47.2979	58.163	59.6095	66.8538		12.3116	8.6908	1.41662	212.61
67.5758	237.773	82.06	246.464		14.4842	8.691	1.66657	250.135
39.3316	239.946	51.6432	245.74		12.3116	5.794	2.12489	141.744
250.801	300.781	263.113	307.299		12.312	6.518	1.88892	159.461
375.754	316.103	388.366	324.576		12.612	8.473	1.48849	212.34
235.303	299.722	245.049	305.936		9.746	6.214	1.56839	120.339
263.393	298.592	274.859	305.371		11.466	6.779	1.6914	154.45
336.198	181.101	347.091	187.88		10.893	6.779	1.60687	146.732
355.69	177.147	366.008	183.361		10.318	6.214	1.66044	127.402
349.957	183.361	362.569	188.444		12.612	5.083	2.48121	127.384
397.538	331.354	406.137	340.392		8.599	9.038	0.951427	154.43
416.456	338.698	425.055	347.171		8.599	8.473	1.01487	144.776
411.87	331.919	419.896	338.133		8.026	6.214	1.2916	99.1016
371.168	298.028	381.487	305.371		10.319	7.343	1.40528	150.564
392.952	304.806	405.564	313.279		12.612	8.473	1.48849	212.34
267.406	399.138	277.152	406.481		9.746	7.343	1.32725	142.204
83.3865	403.657	93.132	410.435		9.7455	6.778	1.43781	131.255
101.731	415.519	114.343	423.427		12.612	7.908	1.59484	198.181
365.435	181.666	376.327	189.009		10.892	7.343	1.48332	158.925
464.611	226.855	476.65	234.198		12.039	7.343	1.63952	175.661
502.447	300.287	512.192	307.065		9.745	6.778	1.43774	131.248
277.152	194.658	284.031	202.001		6.879	7.343	0.936811	100.371
261.1	189.574	269.126	196.352		8.026	6.778	1.18413	108.096
268.553	186.185	275.432	198.047		6.879	11.862	0.579919	162.141
309.828	190.704	318.427	198.047		8.599	7.343	1.17105	125.468
95.4251	399.703	106.891	407.046		11.4659	7.343	1.56147	167.299
101.158	408.176	114.916	415.519		13.758	7.343	1.87362	200.742
123.515	400.833	133.834	408.176		10.319	7.343	1.40528	150.564
536.843	422.862	552.321	430.77		15.478	7.908	1.95726	243.216
592.45	398.573	602.769	405.351		10.319	6.778	1.52243	138.979
589.01	388.406	601.622	395.749		12.612	7.343	1.71755	184.021
572.386	379.933	583.851	386.711		11.465	6.778	1.6915	154.414
569.519	400.833	579.838	407.611		10.319	6.778	1.52243	138.979
372.888	197.482	386.646	204.825		13.758	7.343	1.87362	200.742
380.34	181.666	392.379	189.574		12.039	7.908	1.52238	189.177
381.487	147.774	394.672	155.118		13.185	7.344	1.79534	192.408
388.939	155.118	401.551	161.896		12.612	6.778	1.86073	169.862
296.07	77.1665	305.815	83.9449		9.745	6.7784	1.43765	131.256
309.255	73.7774	320.72	80.5557		11.465	6.7783	1.69143	154.421
196.894	111.623	207.213	120.096		10.319	8.473	1.21787	173.734
91.4122	119.531	105.744	126.874		14.3318	7.343	1.95176	209.115
75.9339	164.155	89.1191	172.063		13.1852	7.908	1.66732	207.188
500.154	77.1665	514.485	85.6395		14.331	8.473	1.69137	241.282
556.907	77.1665	567.799	83.9449		10.892	6.7784	1.60687	146.705
558.054	385.016	565.506	394.054		7.452	9.038	0.824519	133.831
379.194	136.477	390.086	145.515		10.892	9.038	1.20513	195.61
409.577	130.828	418.749	137.042		9.172	6.214	1.47602	113.252
536.27	171.499	544.869	178.842		8.599	7.343	1.17105	125.468
537.989	246.06	551.748	254.533		13.759	8.473	1.62386	231.651
400.405	198.047	410.724	205.955		10.319	7.908	1.30488	162.149
90.839	169.804	101.731	174.888		10.892	5.084	2.14241	110.033
230.523	35.7117	247.18	43.6783		16.657	7.9666	2.09085	263.682
250.801	29.1936	265.285	37.1602		14.484	7.9666	1.81809	229.283
274.7	34.9875	284.839	43.6783		10.139	8.6908	1.16664	175.092
291.357	38.6086	305.841	48.7479		14.484	10.1393	1.4285	291.815
339.155	53.0933	352.915	63.9568		13.76	10.8635	1.26663	297.029
378.986	8.91504	391.298	18.3301		12.312	9.41506	1.30769	230.336
411.576	48.7479	424.612	60.3357		13.036	11.5878	1.12498	300.162
300.047	67.578	309.462	76.2688		9.415	8.6908	1.08333	162.589
328.292	55.266	338.431	65.4053		10.139	10.1393	0.99997	204.274
323.222	32.8148	336.258	38.6086		13.036	5.7938	2.24999	150.078
367.399	25.5724	378.262	32.8148		10.863	7.2424	1.49992	156.33
217.487	64.6811	229.075	74.0961		11.588	9.415	1.2308	216.79
31.3653	63.9568	43.6768	69.0265		12.3115	5.0697	2.42845	124.023
50.9189	50.9206	64.6789	57.4387		13.76	6.5181	2.11104	178.217
192.864	27.0209	204.452	34.9875		11.588	7.9666	1.45457	183.439
150.86	221.116	161.723	229.806		10.863	8.69	1.25006	187.577
125.513	37.8844	142.894	44.4025		17.381	6.5181	2.66657	225.116
148.483	33.3574	156.794	43.299		8.311	9.9416	0.835982	164.18
169.802	36.5529	181.004	43.6541		11.202	7.1012	1.57748	158.066
185.701	34.4226	193.29	40.1035		7.589	5.6809	1.33588	85.6667
218.584	77.7395	226.533	83.4204		7.949	5.6809	1.39925	89.7305
119.214	157.272	131.861	166.859		12.647	9.587	1.31918	240.924
365.65	154.432	375.406	163.308		9.756	8.876	1.09914	172.068
4.56947	173.316	16.1568	182.007		11.5873	8.691	1.33326	200.108
6.01789	164.625	20.5021	173.316		14.4842	8.691	1.66658	250.135
16.8811	276.157	30.6411	283.4		13.76	7.243	1.89977	198.037
11.0874	263.845	21.2263	269.639		10.1389	5.794	1.7499	116.729
49.4705	413.038	61.7821	419.556		12.3116	6.518	1.88886	159.455
0.224211	394.208	9.63895	402.898		9.41474	8.69	1.0834	162.569
595.525	173.316	606.388	180.559		10.863	7.243	1.49979	156.343
621.597	182.731	636.805	192.87		15.208	10.139	1.49995	306.392
633.184	173.316	644.047	179.834		10.863	6.518	1.66662	140.694
652.738	298.609	667.946	307.299		15.208	8.69	1.75006	262.605
591.904	352.202	605.664	362.341		13.76	10.139	1.35714	277.22
625.942	360.893	639.702	369.584		13.76	8.691	1.58325	237.629
616.527	371.756	630.287	380.447		13.76	8.691	1.58325	237.629
658.532	357.272	667.946	368.135		9.414	10.863	0.866611	203.205
560.763	173.316	570.902	181.283		10.139	7.967	1.27262	160.509
589.419	155.206	600.694	162.408		11.275	7.202	1.56554	161.354
592.918	146.084	601.86	153.286		8.942	7.202	1.2416	127.967
555.206	255.074	566.481	262.756		11.275	7.682	1.46772	172.108
103.865	500.786	119.141	507.806		15.276	7.02	2.17607	213.087
124.936	497.276	134.944	503.419		10.008	6.143	1.62917	122.163
135.998	496.398	146.533	502.98		10.535	6.582	1.60058	137.785
135.998	502.98	147.06	510.878		11.062	7.898	1.40061	173.605
135.998	510.878	149.694	517.021		13.696	6.143	2.22953	167.18
167.604	494.204	179.193	504.296		11.589	10.092	1.14834	232.399
179.193	501.225	190.255	510		11.062	8.775	1.26063	192.882
197.103	497.276	208.165	505.612		11.062	8.336	1.32702	183.232
170.764	510.878	184.987	518.337		14.223	7.459	1.90682	210.806
202.37	510	213.433	520.092		11.063	10.092	1.09621	221.851
281.912	479.725	289.814	486.306		7.902	6.581	1.20073	103.333
288.234	482.357	298.769	490.694		10.535	8.337	1.26364	174.524
318.786	499.47	331.429	506.051		12.643	6.581	1.92114	165.33
24.3229	403.816	37.4921	412.153		13.1692	8.337	1.57961	218.162
40.6527	404.694	52.2416	410.837		11.5889	6.143	1.88652	141.46
144.273	385.894	152.117	392.233		7.844	6.339	1.23742	98.8027
131.997	386.195	143.591	391.931		11.594	5.736	2.02127	132.146
292.955	419.705	301.48	426.045		8.525	6.34	1.34464	107.397
284.43	286.874	295.683	291.403		11.253	4.529	2.48465	101.27
328.079	279.629	335.241	286.572		7.162	6.943	1.03154	98.8079
376.162	316.459	387.757	324.007		11.595	7.548	1.53617	173.905
344.789	282.95	357.748	289.591		12.959	6.641	1.95136	171.008
360.817	290.497	368.319	298.346		7.502	7.849	0.955791	117.004
221.683	305.893	233.96	310.422		12.277	4.529	2.71075	110.485
238.734	305.893	250.669	309.516		11.935	3.623	3.29423	85.9214
208.384	306.497	218.273	310.12		9.889	3.623	2.72951	71.192
391.195	515.572	400.048	519.789		8.853	4.217	2.09936	74.183
413.116	510.934	418.597	516.415		5.481	5.481	1	59.6939
419.018	515.994	427.871	519.789		8.853	3.795	2.33281	66.7594
398.362	506.718	405.528	511.778		7.166	5.06	1.41621	72.0506
408.058	507.561	413.116	513.042		5.058	5.481	0.922824	55.087
403.842	515.994	408.479	519.367		4.637	3.373	1.37474	31.0788
396.254	510.934	401.734	516.415		5.48	5.481	0.999818	59.683
383.185	515.151	387.822	519.789		4.637	4.638	0.999784	42.7345
417.754	314.877	426.185	321.623		8.431	6.746	1.24978	113.015
429.198	294.723	438.783	299.522		9.585	4.799	1.99729	91.4015
418.655	294.456	426.802	299.522		8.147	5.066	1.60817	82.0112
410.986	300.322	421.051	305.92		10.065	5.598	1.79796	111.959
493.179	299.522	502.045	305.387		8.866	5.865	1.51168	103.325
379.835	325.382	393.494	331.781		13.659	6.399	2.13455	173.677
422.249	302.188	431.115	307.786		8.866	5.598	1.58378	98.6214
407.392	305.92	419.373	311.785		11.981	5.865	2.0428	139.628
364.259	313.118	372.886	322.45		8.627	9.332	0.924453	159.972
335.743	292.59	344.37	300.855		8.627	8.265	1.0438	141.681
412.664	346.977	421.051	352.842		8.387	5.865	1.43001	97.7429
477.363	298.189	484.312	303.254		6.949	5.065	1.37196	69.9378
497.732	305.387	506.119	310.719		8.387	5.332	1.57296	88.8602
433.272	431.756	443.096	437.355		9.824	5.599	1.7546	109.297
465.621	425.091	473.29	430.156		7.669	5.065	1.51412	77.1842
492.22	425.358	502.524	431.756		10.304	6.398	1.6105	130.997
485.99	433.356	499.649	439.754		13.659	6.398	2.13489	173.65
295.965	404.829	307.228	411.761		11.263	6.932	1.62478	155.14
285.422	403.763	295.007	410.961		9.585	7.198	1.33162	137.093
72.735	413.544	84.9862	420.823		12.2512	7.279	1.68309	177.199
70.2219	408.448	82.4731	413.18		12.2512	4.732	2.58901	115.195
123.31	386.972	130.85	394.616		7.54	7.644	0.986395	114.526
272.524	393.16	282.89	399.712		10.366	6.552	1.58211	134.957
168.676	230.25	178.235	238.533		9.559	8.283	1.15405	157.33
67.8655	245.84	79.5977	252.174		11.7322	6.334	1.85226	147.662
83.0739	245.353	92.1989	252.661		9.125	7.308	1.24863	132.508
71.3417	232.199	81.3358	237.071		9.9941	4.872	2.05133	96.7523
82.6394	231.712	93.5025	237.558		10.8631	5.846	1.85821	126.189
384.201	192.249	395.064	200.044		10.863	7.795	1.39359	168.258
190.836	289.688	201.265	299.919		10.429	10.231	1.01935	212.017
58.7404	309.176	71.7762	315.509		13.0358	6.333	2.05839	164.043
87.4192	131.837	97.8478	140.119		10.4286	8.282	1.25919	171.621
547.003	447.077	559.315	458.664		12.312	11.587	1.06257	283.472
648.393	454.319	662.877	463.01		14.484	8.691	1.66655	250.132
67.8815	57.3056	74.8009	64.6353		6.9194	7.3297	0.944022	100.778
30.2572	128.508	39.3389	135.315		9.0817	6.807	1.33417	122.838
115.452	112.802	126.264	118.037		10.812	5.235	2.06533	112.469
84.7475	70.3944	92.5319	78.7712		7.7844	8.3768	0.929281	129.573
89.5046	60.9705	96.4241	67.7766		6.9195	6.8061	1.01666	93.5801
145.292	97.619	159.131	106.519		13.839	8.9	1.55494	244.74
182.052	87.6716	188.971	95.0013		6.919	7.3297	0.943968	100.772
191.998	79.2948	198.918	89.7658		6.92	10.471	0.660873	143.981
185.079	57.8292	193.728	67.7766		8.649	9.9474	0.869473	170.957
172.538	57.3056	182.484	65.6824		9.946	8.3768	1.18733	165.553
205.405	33.7459	212.757	41.0756		7.352	7.3297	1.00304	107.078
213.622	37.9343	222.271	44.7404		8.649	6.8061	1.27077	116.97
214.919	46.8346	223.136	51.5466		8.217	4.712	1.74385	76.9359
200.648	45.264	208	55.2114		7.352	9.9474	0.739088	145.32
38.9064	125.891	47.5557	131.126		8.6493	5.235	1.65221	89.9721
47.1232	123.273	56.205	129.556		9.0818	6.283	1.44546	113.383
73.5035	118.037	83.8826	125.367		10.3791	7.33	1.41598	151.173
86.9099	123.797	95.5591	131.126		8.6492	7.329	1.18013	125.96
88.2073	135.838	97.289	143.168		9.0817	7.33	1.23898	132.276
152.644	155.733	160.861	163.586		8.217	7.853	1.04635	128.221
234.812	36.8872	243.462	45.264		8.65	8.3768	1.03261	143.981
191.134	105.472	201.513	114.373		10.379	8.901	1.16605	183.571
205.405	98.6661	212.757	105.996		7.352	7.3299	1.00302	107.081
192.863	125.891	203.675	135.838		10.812	9.947	1.08696	213.702
203.675	121.179	213.189	128.508		9.514	7.329	1.29813	138.554
220.973	116.99	230.92	125.891		9.947	8.901	1.11751	175.931
247.354	110.708	256.003	119.608		8.649	8.9	0.971798	152.956
258.165	114.896	267.68	124.32		9.515	9.424	1.00966	178.178
290.6	106.519	303.574	115.943		12.974	9.424	1.3767	242.951
299.249	99.7132	307.034	107.566		7.785	7.8528	0.991366	121.477
312.656	166.728	323.467	179.293		10.811	12.565	0.860406	269.922
305.304	146.309	312.656	155.733		7.352	9.424	0.780136	137.674
317.413	135.838	325.197	146.309		7.784	10.471	0.743386	161.958
319.143	124.32	327.792	130.603		8.649	6.283	1.37657	107.98
329.089	128.508	339.901	133.22		10.812	4.712	2.29457	101.233
308.764	111.231	317.413	119.085		8.649	7.854	1.10122	134.979
316.548	114.896	325.197	124.32		8.649	9.424	0.917763	161.961
326.495	115.943	335.576	123.797		9.081	7.854	1.15623	141.721
338.171	102.331	350.28	108.614		12.109	6.283	1.92726	151.177
348.983	111.755	358.064	116.467		9.081	4.712	1.92721	85.0255
380.552	222.748	388.337	230.601		7.785	7.853	0.991341	121.48
384.012	234.266	392.661	241.072		8.649	6.806	1.27079	116.968
381.85	19.61	393.526	29.0339		11.676	9.4239	1.23898	218.643
384.012	11.2332	391.796	17.5158		7.784	6.2826	1.23898	97.1746
367.146	1.28574	374.93	5.99769		7.784	4.71195	1.65197	72.8809
389.202	2.33284	395.689	9.139		6.487	6.80616	0.953107	87.7317
37.1766	203.376	52.7453	214.894		15.5687	11.518	1.35168	356.32
7.76908	209.659	17.2833	216.465		9.51422	6.806	1.39792	128.669
13.3911	280.338	22.9053	289.762		9.5142	9.424	1.00957	178.163
5.1743	278.244	12.0937	285.574		6.9194	7.33	0.943984	100.782
9.06647	298.662	17.2833	304.945		8.21683	6.283	1.30779	102.585
2.14706	305.992	11.2288	313.845		9.08174	7.853	1.15647	141.715
17.673	302.757	23.8732	313.26		6.2002	10.503	0.590327	129.399
32.852	287.144	40.2038	293.427		7.3518	6.283	1.17011	91.7849
37.1766	278.767	46.6908	287.668		9.5142	8.901	1.06889	168.276
24.1995	303.235	29.7471	312.783		5.5476	9.548	0.581022	105.251
98.2759	295.597	108.392	304.19		10.1161	8.593	1.17725	172.73
99.2549	285.094	109.045	292.732		9.7901	7.638	1.28176	148.586
104.476	276.501	116.55	285.572		12.074	9.071	1.33106	217.629
90.1177	276.501	99.2549	283.662		9.1372	7.161	1.27597	130.016
51.9374	282.23	58.4639	290.823		6.5265	8.593	0.759514	111.439
60.7482	282.23	71.1907	288.913		10.4425	6.683	1.56255	138.671
62.7062	289.391	71.1907	297.029		8.4845	7.638	1.11083	128.77
61.4009	297.029	71.517	304.19		10.1161	7.161	1.41267	143.945
80.0015	289.868	91.7493	297.984		11.7478	8.116	1.44749	189.456
71.8433	286.049	76.4119	293.21		4.5686	7.161	0.637984	65.0081
139.719	281.752	148.53	288.436		8.811	6.684	1.31822	117.023
84.5701	301.325	98.2759	308.963		13.7058	7.638	1.79442	208.015
144.614	273.16	155.71	281.752		11.096	8.592	1.29143	189.44
153.425	286.526	160.604	293.687		7.179	7.161	1.00251	102.152
161.583	282.23	171.373	290.345		9.79	8.115	1.20641	157.863
183.774	243.562	190.627	251.677		6.853	8.115	0.844486	110.504
181.816	252.632	188.016	257.883		6.2	5.251	1.18073	64.691
176.595	259.315	184.1	265.044		7.505	5.729	1.31	85.4358
187.037	258.838	195.848	265.044		8.811	6.206	1.41976	108.654
186.058	266.476	195.195	271.25		9.137	4.774	1.91391	86.6755
183.447	271.25	193.89	276.501		10.443	5.251	1.98876	108.963
205.638	276.979	219.996	281.275		14.358	4.296	3.34218	122.566
201.069	258.361	209.227	265.999		8.158	7.638	1.06808	123.815
213.143	251.677	225.544	261.702		12.401	10.025	1.23701	247.031
228.481	247.858	236.965	257.883		8.484	10.025	0.846284	169.003
218.691	261.225	228.481	268.863		9.79	7.638	1.28175	148.584
209.88	265.999	219.017	274.592		9.137	8.593	1.06331	156.012
250.997	276.979	258.829	284.617		7.832	7.638	1.0254	118.867
237.291	265.044	244.797	273.16		7.506	8.116	0.92484	121.049
237.291	256.928	245.776	264.089		8.485	7.161	1.18489	120.736
259.155	253.109	270.251	259.315		11.096	6.206	1.78795	136.832
7.29464	372.76	15.8275	380.029		8.53286	7.269	1.17387	123.248
20.297	388.206	32.8931	398.655		12.5961	10.449	1.20548	261.53
53.2094	375.032	61.3359	382.755		8.1265	7.723	1.05225	124.71
45.8955	365.945	54.8347	372.306		8.9392	6.361	1.40531	112.989
55.241	362.765	64.1802	370.943		8.9392	8.178	1.09308	145.263
20.297	367.308	33.7058	375.032		13.4088	7.724	1.73599	205.799
7.29464	399.11	15.4211	405.924		8.12646	6.814	1.19261	110.031
9.32626	390.024	16.6401	397.292		7.31384	7.268	1.00631	105.626
114.565	376.849	129.599	387.752		15.034	10.903	1.37889	325.71
43.8639	373.669	52.8031	380.937		8.9392	7.268	1.22994	129.099
134.068	381.846	141.788	390.024		7.72	8.178	0.943996	125.451
140.976	376.394	149.509	384.572		8.533	8.178	1.04341	138.663
200.706	349.591	211.676	356.405		10.97	6.814	1.60992	148.532
198.268	357.314	206.8	363.22		8.532	5.906	1.44463	100.128
147.477	354.588	161.292	360.494		13.815	5.906	2.33915	162.127
187.297	364.583	201.924	370.943		14.627	6.36	2.29984	184.851
255.153	358.677	266.937	366.4		11.784	7.723	1.52583	180.838
275.063	314.155	283.596	320.515		8.533	6.36	1.34167	107.837
283.596	311.429	293.754	319.152		10.158	7.723	1.31529	155.885
271.406	302.343	279.126	307.34		7.72	4.997	1.54493	76.6544
251.496	306.886	259.623	313.701		8.127	6.815	1.19252	110.054
166.574	426.822	176.732	433.637		10.158	6.815	1.49054	137.558
168.606	435	175.92	441.814		7.314	6.814	1.07338	99.0302
161.698	444.086	173.482	455.898		11.784	11.812	0.99763	276.584
98.3115	431.819	106.438	440.451		8.1265	8.632	0.941439	139.388
49.9588	422.733	58.0853	430.911		8.1265	8.178	0.993703	132.057
109.282	469.072	117.815	475.887		8.533	6.815	1.25209	115.552
134.474	472.707	140.569	479.976		6.095	7.269	0.838492	88.0357
157.229	477.704	163.73	485.427		6.501	7.723	0.841771	99.7646
164.949	482.701	171.45	490.879		6.501	8.178	0.794938	105.642
165.355	496.331	174.294	503.145		8.939	6.814	1.31186	121.032
155.603	493.605	162.511	499.056		6.908	5.451	1.26729	74.8237
162.511	504.054	172.669	510.868		10.158	6.814	1.49075	137.537
147.071	514.048	156.822	520.409		9.751	6.361	1.53294	123.249
125.942	512.231	134.881	519.5		8.939	7.269	1.22974	129.114
126.348	499.056	134.068	507.688		7.72	8.632	0.894347	132.416
98.3115	510.414	105.625	518.137		7.3135	7.723	0.946977	112.233
150.321	500.419	160.886	507.688		10.565	7.269	1.45343	152.6
161.292	490.425	167.387	496.785		6.095	6.36	0.958333	77.0267
156.416	511.323	167.387	517.683		10.971	6.36	1.725	138.648
174.294	498.148	180.796	506.325		6.502	8.177	0.795157	105.646
276.01	507.279	284.493	513.144		8.483	5.865	1.44638	98.8617
284.897	514.949	290.553	519.46		5.656	4.511	1.25382	50.6982
292.572	502.767	299.439	509.535		6.867	6.768	1.01463	92.3502
331.755	471.638	340.642	480.21		8.887	8.572	1.03675	151.373
326.504	485.623	335.795	495.098		9.291	9.475	0.98058	174.925
369.323	445.471	380.229	454.494		10.906	9.023	1.20869	195.536
364.879	454.043	374.17	460.81		9.291	6.767	1.37299	124.931
376.998	454.043	384.673	461.261		7.675	7.218	1.06331	110.079
372.15	461.261	381.845	467.577		9.695	6.316	1.53499	121.675
376.998	468.931	387.096	477.954		10.098	9.023	1.11914	181.049
401.235	477.503	411.333	483.368		10.098	5.865	1.72174	117.683
407.294	457.201	416.181	463.517		8.887	6.316	1.40706	111.534
403.254	447.275	414.161	454.494		10.907	7.219	1.51087	156.456
385.077	451.336	393.156	458.554		8.079	7.218	1.11929	115.874
362.456	467.577	372.554	473.893		10.098	6.316	1.5988	126.732
261.872	394.039	276.414	399.904		14.542	5.865	2.47945	169.474
261.468	386.82	271.163	392.685		9.695	5.865	1.65303	112.986
243.694	362.007	251.369	370.128		7.675	8.121	0.945081	123.851
255.409	367.872	262.276	374.188		6.867	6.316	1.08724	86.1826
277.626	364.714	284.897	371.932		7.271	7.218	1.00734	104.285
285.705	364.714	295.804	371.932		10.099	7.218	1.39914	144.846
288.533	387.272	298.228	394.039		9.695	6.767	1.43269	130.363
277.626	378.7	287.725	385.918		10.099	7.218	1.39914	144.846
269.547	379.151	276.818	385.467		7.271	6.316	1.1512	91.2529
297.824	391.783	305.499	398.55		7.675	6.767	1.13418	103.201
321.657	362.909	330.544	369.225		8.887	6.316	1.40706	111.534
334.179	366.518	343.066	375.09		8.887	8.572	1.03675	151.373
306.307	389.076	316.809	396.295		10.502	7.219	1.45477	150.647
347.913	387.272	356.396	393.588		8.483	6.316	1.3431	106.464
334.583	379.602	341.45	385.918		6.867	6.316	1.08724	86.1826
341.046	382.76	348.317	389.076		7.271	6.316	1.1512	91.2529
336.603	323.207	347.509	329.524		10.906	6.317	1.72645	136.895
347.509	340.351	354.78	346.667		7.271	6.316	1.1512	91.2529
356.396	331.779	366.899	338.547		10.503	6.768	1.55186	141.249
365.283	318.696	376.19	325.463		10.907	6.767	1.61179	146.66
386.289	337.644	396.387	343.058		10.098	5.414	1.86516	108.634
396.791	342.156	406.082	349.826		9.291	7.67	1.21134	141.602
374.978	331.328	387.096	337.644		12.118	6.316	1.91862	152.084
358.416	325.012	365.283	330.877		6.867	5.865	1.17084	80.0286
395.175	320.5	403.658	327.268		8.483	6.768	1.2534	114.083
406.486	315.087	413.757	321.403		7.271	6.316	1.1512	91.2529
397.599	329.072	406.082	336.291		8.483	7.219	1.17509	121.685
419.008	317.342	427.491	324.561		8.483	7.219	1.17509	121.685
406.486	322.305	415.373	325.914		8.887	3.609	2.46245	63.7313
406.89	326.365	414.565	330.877		7.675	4.512	1.70102	68.811
421.028	324.561	430.319	330.877		9.291	6.316	1.47103	116.604
426.683	330.877	435.166	335.84		8.483	4.963	1.70925	83.6574
437.186	327.719	444.861	332.682		7.675	4.963	1.54644	75.6891
440.014	332.682	450.92	338.547		10.906	5.865	1.85951	127.1
433.551	319.598	442.034	326.365		8.483	6.767	1.25358	114.066
425.472	336.742	433.147	342.156		7.675	5.414	1.41762	82.5671
412.141	339.449	419.816	346.216		7.675	6.767	1.13418	103.201
414.969	328.17	422.24	335.84		7.271	7.67	0.947979	110.815
423.048	352.984	431.531	359.751		8.483	6.767	1.25358	114.066
452.132	325.012	458.191	330.426		6.059	5.414	1.11914	65.1823
456.98	319.598	463.443	325.914		6.463	6.316	1.02327	81.1123
434.762	343.058	443.649	351.179		8.887	8.121	1.09432	143.409
467.886	305.612	476.773	313.733		8.887	8.121	1.09432	143.409
491.315	296.138	501.414	302.454		10.099	6.316	1.59896	126.745
494.951	313.282	503.434	320.5		8.483	7.218	1.17526	121.668
514.34	298.845	524.843	304.71		10.503	5.865	1.79079	122.403
531.306	315.087	542.617	321.403		11.311	6.316	1.79085	141.956
542.213	320.049	551.908	326.365		9.695	6.316	1.53499	121.675
472.368	390.207	480.77	396.479		8.402	6.272	1.3396	104.713
483.032	394.687	490.465	400.511		7.433	5.824	1.27627	86.0193
492.404	393.343	500.483	402.303		8.079	8.96	0.901674	143.839
512.44	395.583	522.134	404.095		9.694	8.512	1.13886	163.963
534.091	402.751	544.755	409.471		10.664	6.72	1.5869	142.397
547.987	403.199	555.42	409.023		7.433	5.824	1.27627	86.0193
553.158	387.071	564.791	395.135		11.633	8.064	1.44258	186.403
457.179	361.983	463.642	370.495		6.463	8.512	0.759281	109.314
444.253	357.951	453.301	366.911		9.048	8.96	1.00982	161.091
432.296	353.022	439.082	361.087		6.786	8.065	0.841414	108.75
468.49	327.486	476.892	338.238		8.402	10.752	0.781436	179.507
448.131	314.942	456.856	322.558		8.725	7.616	1.14561	132.039
435.528	306.43	444.253	316.286		8.725	9.856	0.885248	170.874
569.316	294.781	579.657	303.294		10.341	8.513	1.21473	174.926
581.272	288.957	591.614	297.917		10.342	8.96	1.15424	184.129
596.784	285.821	605.509	296.125		8.725	10.304	0.846759	178.641
540.231	230.716	548.31	238.332		8.079	7.616	1.06079	122.263
553.481	228.028	561.237	234.3		7.756	6.272	1.23661	96.6617
405.474	218.172	414.522	225.788		9.048	7.616	1.18803	136.927
417.754	230.268	426.156	236.54		8.402	6.272	1.3396	104.713
464.612	212.348	477.215	220.412		12.603	8.064	1.56287	201.946
557.035	217.276	564.145	223.548		7.11	6.272	1.13361	88.6107
642.026	263.421	648.813	270.141		6.787	6.72	1.00997	90.627
640.411	271.037	648.49	277.309		8.079	6.272	1.28811	100.687
673.696	390.207	685.007	396.479		11.311	6.272	1.80341	140.967
654.63	384.383	661.093	391.551		6.463	7.168	0.901646	92.054
652.691	375.871	663.678	383.039		10.987	7.168	1.53278	156.49
617.143	387.071	626.515	396.031		9.372	8.96	1.04598	166.859
582.242	381.695	591.614	388.415		9.372	6.72	1.39464	125.145
544.432	394.687	554.773	401.407		10.341	6.72	1.53884	138.084
573.193	507.585	581.596	516.545		8.403	8.96	0.937835	149.607
429.855	110.87	438.122	116.364		8.267	5.494	1.50473	90.25
426.312	118.362	436.153	124.854		9.841	6.492	1.51587	126.949
465.677	122.357	473.55	128.35		7.873	5.993	1.3137	93.7551
357.816	121.358	370.413	128.35		12.597	6.992	1.80163	175.016
392.458	107.374	401.118	113.368		8.66	5.994	1.44478	103.144
450.718	132.345	459.772	139.337		9.054	6.992	1.29491	125.792
474.731	118.861	482.604	126.352		7.873	7.491	1.05099	117.19
495.595	194.273	503.074	200.266		7.479	5.993	1.24796	89.0632
526.3	200.766	531.811	206.759		5.511	5.993	0.919573	65.6274
532.598	204.761	542.439	215.748		9.841	10.987	0.895695	214.847
410.96	119.86	418.439	126.352		7.479	6.492	1.15203	96.4789
427.493	126.852	437.728	132.345		10.235	5.493	1.86328	111.714
400.725	113.867	409.385	120.359		8.66	6.492	1.33395	111.714
455.836	107.874	464.496	117.363		8.66	9.489	0.912636	163.286
518.427	109.372	526.693	118.861		8.266	9.489	0.871114	155.857
617.676	69.0955	633.029	77.0862		15.353	7.9907	1.92136	243.775
437.728	5.49303	447.569	13.4837		9.841	7.99067	1.23156	156.255
611.722	116.863	619.202	125.354		7.48	8.491	0.880933	126.203
389.309	99.8832	399.15	106.875		9.841	6.9918	1.40751	136.722
469.614	107.874	477.093	116.863		7.479	8.989	0.832017	133.587
620.324	283.136	629.921	289.784		9.597	6.648	1.44359	126.776
637.166	322.895	644.707	330.937		7.541	8.042	0.937702	120.505
631.888	283.756	638.297	289.118		6.409	5.362	1.19526	68.2853
628.118	276.25	635.658	283.756		7.54	7.506	1.00453	112.458
559.877	230.142	566.664	238.721		6.787	8.579	0.791118	115.698
525.946	222.636	534.24	228.534		8.294	5.898	1.40624	97.2029
393.989	216.203	402.283	223.173		8.294	6.97	1.18996	114.87
525.946	401.707	534.24	409.75		8.294	8.043	1.03121	132.554
122.206	356.559	130.121	364.491		7.915	7.932	0.997857	124.751
177.616	367.135	186.782	372.423		9.166	5.288	1.73336	96.3123
302.161	397.625	316.187	406.489		14.026	8.864	1.58236	247.044
306.59	182.682	319.139	193.761		12.549	11.079	1.13268	276.261
390.745	29.0455	398.127	37.1705		7.382	8.125	0.908554	119.181
511.809	44.5568	522.144	52.6818		10.335	8.125	1.272	166.857
431.345	229.955	443.157	240.295		11.812	10.34	1.14236	242.691
553.148	7.625	564.959	19.4432		11.811	11.8182	0.999391	277.363
15.7403	134.67	31.2425	145.75		15.5022	11.08	1.39912	341.306
123.508	57.6671	136.119	66.7776		12.611	9.1105	1.38423	228.298
138.922	56.2655	152.233	66.0768		13.311	9.8113	1.3567	259.506
141.023	45.7534	152.934	56.2655		11.911	10.5121	1.13308	248.799
153.634	35.2412	166.245	46.4542		12.611	11.213	1.12468	280.984
49.2434	40.8477	61.1538	49.9582		11.9104	9.1105	1.30733	215.615
42.2373	21.2251	51.3452	31.7372		9.1079	10.5121	0.866421	190.247
199.875	64.6752	209.683	75.8881		9.808	11.2129	0.874707	218.529
199.875	75.8881	216.689	84.2978		16.814	8.4097	1.99936	280.971
248.918	71.6833	259.427	82.1954		10.509	10.5121	0.999705	219.514
47.1415	51.3598	57.6507	61.1712		10.5092	9.8114	1.07112	204.885
44.3391	63.9744	55.5489	73.0849		11.2098	9.1105	1.23043	202.932
40.1354	71.6833	56.2495	82.1954		16.1141	10.5121	1.53291	336.594
36.6324	88.5027	51.3452	98.314		14.7128	9.8113	1.49958	286.835
0.901222	130.551	11.4104	143.867		10.5092	13.316	0.789214	278.069
152.934	47.8558	164.844	55.5647		11.91	7.7089	1.54497	182.438
174.653	45.0526	193.569	54.1631		18.916	9.1105	2.07629	342.438
179.557	55.5647	194.97	67.4784		15.413	11.9137	1.29372	364.875
244.714	81.4946	256.624	90.6051		11.91	9.1105	1.30728	215.608
293.757	73.0849	304.966	82.8962		11.209	9.8113	1.14246	218.526
302.164	96.9124	310.571	109.527		8.407	12.6146	0.66645	210.729
309.871	77.9906	320.38	86.4003		10.509	8.4097	1.24963	175.611
122.107	129.85	133.317	139.662		11.21	9.812	1.14248	218.561
131.915	121.441	144.526	133.354		12.611	11.913	1.05859	298.525
108.795	132.654	119.304	143.166		10.509	10.512	0.999715	219.511
151.533	159.284	166.245	171.198		14.712	11.914	1.23485	348.289
22.6316	188.547	31.2424	198.329		8.6108	9.782	0.88027	167.372
111.598	145.268	123.508	154.379		11.91	9.111	1.30721	215.62
90.5794	138.961	103.891	148.071		13.3116	9.11	1.46121	240.968
103.891	155.08	114.4	164.19		10.509	9.11	1.15357	190.235
31.673	185.286	40.7144	194.416		9.0414	9.13	0.990296	164.028
41.5367	145.969	55.5489	155.08		14.0122	9.111	1.53794	253.678
34.1818	157.865	45.4181	172.624		11.2363	14.759	0.761319	329.527
32.1035	171.592	41.5754	181.374		9.4719	9.782	0.968299	184.109
89.8788	157.883	100.388	168.395		10.5092	10.512	0.999734	219.516
96.8849	147.371	106.693	153.678		9.8081	6.307	1.55511	122.919
227.199	3.00404	239.109	14.9178		11.91	11.9138	0.999684	281.949
243.313	19.1226	253.822	28.934		10.509	9.8114	1.0711	204.882
305.667	7.20889	317.577	17.0202		11.91	9.81131	1.21391	232.193
240.51	4.40566	250.319	12.1146		9.809	7.70894	1.27242	150.255
249.618	-0.5	258.025	6.50809		8.407	7.00809	1.19961	117.071
260.127	0.901617	272.738	10.0121		12.611	9.11048	1.38423	228.298
250.319	9.31132	262.93	20.5243		12.611	11.213	1.12468	280.984
253.822	23.3275	263.63	34.5404		9.808	11.2129	0.874707	218.529
262.229	18.4218	278.343	34.5404		16.114	16.1186	0.999715	516.109
161.851	183.927	186.372	197.943		24.521	14.016	1.7495	682.924
289.553	20.5243	302.164	28.934		12.611	8.4097	1.49958	210.737
305.667	24.0283	317.577	34.5404		11.91	10.5121	1.13298	248.778
408.657	56.2655	419.166	64.6752		10.509	8.4097	1.24963	175.611
393.944	41.5485	403.753	50.659		9.809	9.1105	1.07667	177.573
376.429	30.3356	389.04	40.8477		12.611	10.5121	1.19967	263.42
405.154	45.0526	417.064	54.8639		11.91	9.8113	1.21391	232.193
414.962	38.7453	423.37	46.4542		8.408	7.7089	1.09069	128.794
283.948	84.9986	296.559	98.314		12.611	13.3154	0.947099	333.668
187.964	205.538	198.474	214.648		10.51	9.11	1.15368	190.253
168.347	195.726	178.156	204.837		9.809	9.111	1.07661	177.583
182.359	163.489	191.467	172.6		9.108	9.111	0.999671	164.892
195.671	166.292	205.48	175.403		9.809	9.111	1.07661	177.583
197.072	179.608	208.983	190.12		11.911	10.512	1.13309	248.796
286.751	171.899	296.559	183.112		9.808	11.213	0.874699	218.531
294.457	190.821	305.667	202.734		11.21	11.913	0.940989	265.361
291.655	202.034	303.565	212.546		11.91	10.512	1.13299	248.775
326.685	200.632	337.194	213.247		10.509	12.615	0.833056	263.426
336.494	201.333	347.704	210.443		11.21	9.11	1.23052	202.924
313.374	180.309	327.386	192.923		14.012	12.614	1.11083	351.207
350.506	206.939	362.417	215.349		11.911	8.41	1.41629	199.047
365.219	204.837	379.932	215.349		14.713	10.512	1.39964	307.324
496.233	197.829	513.748	207.64		17.515	9.811	1.78524	341.455
496.233	208.341	517.252	217.451		21.019	9.11	2.30724	380.488
554.384	190.12	564.192	200.632		9.808	10.512	0.933029	204.869
542.474	204.136	555.785	212.546		13.311	8.41	1.58276	222.442
477.317	199.931	494.131	207.64		16.814	7.709	2.18109	257.561
433.178	205.538	445.089	213.247		11.911	7.709	1.54508	182.455
432.478	212.546	445.789	220.956		13.311	8.41	1.58276	222.442
462.604	196.427	474.514	204.837		11.91	8.41	1.41617	199.03
406.555	192.222	421.968	200.632		15.413	8.41	1.8327	257.569
547.378	329.581	559.989	340.093		12.611	10.512	1.19968	263.418
564.192	358.314	576.103	366.023		11.911	7.709	1.54508	182.455
585.211	365.322	600.624	373.031		15.413	7.709	1.99935	236.1
568.396	368.826	580.307	377.937		11.911	9.111	1.30732	215.638
612.535	373.732	623.744	380.74		11.209	7.008	1.59946	156.089
368.021	356.912	381.333	368.826		13.312	11.914	1.11734	315.146
252.421	336.589	261.529	348.503		9.108	11.914	0.764479	215.621
262.93	335.187	273.439	344.999		10.509	9.812	1.07104	204.894
262.93	343.597	272.738	353.408		9.808	9.811	0.999694	191.207
246.816	325.376	260.127	334.487		13.311	9.111	1.46098	240.983
327.386	331.683	338.596	340.794		11.21	9.111	1.23038	202.947
10.7098	340.093	26.8238	349.203		16.114	9.11	1.76883	291.697
23.811	346.573	40.8286	359.968		17.0176	13.395	1.27044	452.951
40.836	337.991	53.447	347.802		12.611	9.811	1.28539	245.852
41.5367	347.101	56.2495	355.511		14.7128	8.41	1.74944	245.868
47.8422	356.212	56.9501	368.826		9.1079	12.614	0.722047	228.287
57.6507	334.487	66.058	347.802		8.4073	13.315	0.631416	222.438
60.4532	369.527	70.2617	379.338		9.8085	9.811	0.999745	191.217
124.209	236.373	134.718	248.988		10.509	12.615	0.833056	263.426
138.221	246.185	148.73	255.996		10.509	9.811	1.07114	204.873
149.431	248.287	162.742	267.209		13.311	18.922	0.703467	500.482
141.724	225.861	149.431	237.074		7.707	11.213	0.687327	171.719
148.03	227.964	156.437	238.476		8.407	10.512	0.799753	175.605
61.1538	222.357	73.0642	236.373		11.9104	14.016	0.849772	331.712
304.966	326.778	318.278	337.991		13.312	11.213	1.18719	296.603
286.05	407.371	297.96	418.584		11.91	11.213	1.06216	265.365
316.176	410.174	326.685	419.985		10.509	9.811	1.07114	204.873
251.019	394.756	258.726	402.465		7.707	7.709	0.999741	118.058
257.325	388.449	265.032	402.465		7.707	14.016	0.549872	214.645
261.529	405.969	269.235	415.78		7.706	9.811	0.785445	150.229
265.032	391.252	274.14	403.166		9.108	11.914	0.764479	215.621
91.28	294.54	100.388	309.257		9.108	14.717	0.618876	266.35
76.5672	318.368	87.777	332.384		11.2098	14.016	0.799786	312.2
33.8299	158.584	45.0397	169.796		11.2098	11.212	0.999804	249.742
178.156	458.53	189.366	466.239		11.21	7.709	1.45414	171.717
35.9318	169.096	44.3391	176.104		8.4073	7.008	1.19967	117.074
218.091	491.468	229.3	501.279		11.209	9.811	1.14249	218.52
333.691	497.074	345.602	506.885		11.911	9.811	1.21405	232.205
343.5	508.287	356.812	518.799		13.312	10.512	1.26636	278.06
178.156	490.066	189.366	501.98		11.21	11.914	0.94091	265.383
542.474	417.182	553.683	426.292		11.209	9.11	1.23041	202.906
35.9318	451.522	42.9379	466.239		7.0061	14.717	0.476055	204.883
77.9684	510.389	92.6813	519.5		14.7129	9.111	1.61485	266.364
461.203	31.0364	474.514	38.7453		13.311	7.7089	1.72671	203.898
534.066	40.8477	548.078	49.2574		14.012	8.4097	1.66617	234.148
39.4348	179.608	46.4409	187.317		7.0061	7.709	0.908821	107.321
32.4287	185.214	40.836	195.026		8.4073	9.812	0.856839	163.917
33.1293	176.104	40.836	182.411		7.7067	6.307	1.22193	96.5832
23.3208	190.821	31.0275	199.23		7.7067	8.409	0.916482	128.773
22.6202	218.152	35.9318	226.562		13.3116	8.41	1.58283	222.452
38.0336	223.759	47.1415	236.373		9.1079	12.614	0.722047	228.287
47.8422	218.853	60.4532	230.767		12.611	11.914	1.0585	298.55
170.449	253.193	180.258	266.508		9.809	13.315	0.736688	259.523
176.054	205.538	185.162	214.648		9.108	9.11	0.99978	164.874
143.125	416.481	153.634	425.592		10.509	9.111	1.15344	190.256
2.30244	381.441	14.2128	389.85		11.9104	8.409	1.41638	199.012
173.952	425.592	181.659	434.001		7.707	8.409	0.916518	128.778
20.5183	494.271	28.225	503.381		7.7067	9.11	0.84596	139.507
12.8116	501.279	21.9196	508.988		9.108	7.709	1.18148	139.518
12.111	512.492	24.722	519.5		12.611	7.008	1.79951	175.612
288.852	491.468	300.763	501.279		11.911	9.811	1.21405	232.205
303.565	501.279	317.577	508.988		14.012	7.709	1.81762	214.639
312.673	508.988	324.583	518.098		11.91	9.11	1.30735	215.596
152.934	483.759	166.245	493.57		13.311	9.811	1.35674	259.498
234.905	397.559	246.115	405.268		11.21	7.709	1.45414	171.717
237.007	404.567	247.516	414.379		10.509	9.812	1.07104	204.894
69.5611	370.929	79.3697	380.74		9.8086	9.811	0.999755	191.219
36.6324	327.478	48.5428	336.589		11.9104	9.111	1.30725	215.627
49.944	328.179	59.7525	336.589		9.8085	8.41	1.16629	163.911
198.474	49.9582	212.486	60.4704		14.012	10.5122	1.33293	292.687
201.977	40.1469	212.486	47.8558		10.509	7.7089	1.36323	160.977
181.659	214.648	190.767	223.759		9.108	9.111	0.999671	164.892
160.641	210.443	174.653	222.357		14.012	11.914	1.1761	331.717
213.887	178.206	227.199	187.317		13.312	9.111	1.46109	241.002
266.433	191.522	279.744	201.333		13.311	9.811	1.35674	259.498
319.679	314.864	328.087	322.573		8.408	7.709	1.09067	128.796
368.021	330.282	378.531	337.991		10.51	7.709	1.36334	160.995
370.123	339.392	381.333	347.101		11.21	7.709	1.45414	171.717
381.333	353.408	393.243	362.519		11.91	9.111	1.30721	215.62
297.96	410.875	310.571	418.584		12.611	7.709	1.63588	193.178
303.565	418.584	314.775	428.395		11.21	9.811	1.1426	218.539
5.8055	358.314	14.2128	368.125		8.4073	9.811	0.856926	163.9
27.5244	359.015	38.0336	369.527		10.5092	10.512	0.999734	219.516
17.7159	361.818	26.8238	373.732		9.1079	11.914	0.76447	215.619
15.6141	377.236	24.722	386.346		9.1079	9.11	0.999769	164.872
33.1293	373.732	43.6385	384.244		10.5092	10.512	0.999734	219.516
284.649	259.5	294.457	268.611		9.808	9.111	1.0765	177.565
278.321	83.3328	291.401	92.49		13.08	9.1572	1.42838	238.002
395.057	50.6284	410.098	57.8233		15.041	7.1949	2.09051	215.036
451.081	39.3994	463.507	48.5566		12.426	9.1572	1.35697	226.102
183.926	17.8145	192.428	26.9717		8.502	9.1572	0.92845	154.701
186.542	9.96541	195.044	17.1604		8.502	7.19499	1.18166	121.552
23.37	300.816	32.5259	313.243		9.1559	12.427	0.736775	226.088
333.69	234.318	343.5	244.129		9.81	9.811	0.999898	191.246
329.766	198.997	340.23	206.846		10.464	7.849	1.33316	163.201
316.032	216.003	324.534	222.544		8.502	6.541	1.2998	110.503
292.489	234.318	304.26	240.858		11.771	6.54	1.79985	152.968
308.838	233.664	319.302	240.858		10.464	7.194	1.45455	149.582
225.781	209.462	238.861	217.965		13.08	8.503	1.53828	220.999
533.921	127.592	545.038	138.711		11.117	11.119	0.99982	245.62
178.04	300.38	189.812	312.808		11.772	12.428	0.947216	290.711
430.481	311.5	444.215	321.965		13.734	10.465	1.31237	285.592
605.751	20.9754	620.793	30.7867		15.042	9.8113	1.53313	293.253
607.059	31.4408	620.793	41.9062		13.734	10.4654	1.31232	285.603
667.226	102.192	675.728	113.965		8.502	11.773	0.722161	198.893
530.542	34.7113	544.93	43.8685		14.388	9.1572	1.57122	261.802
557.356	47.1389	568.473	56.2962		11.117	9.1573	1.214	202.286
581.553	37.9817	592.671	47.1389		11.118	9.1572	1.21413	202.302
658.179	273.672	667.335	284.138		9.156	10.466	0.874833	190.413
527.817	311.391	542.205	319.24		14.388	7.849	1.8331	224.401
462.527	323.274	475.606	331.777		13.079	8.503	1.53816	220.982
492.283	307.682	502.746	318.148		10.463	10.466	0.999713	217.594
452.171	420.188	469.175	428.691		17.004	8.503	1.99976	287.299
233.738	357.396	254.666	370.477		20.928	13.081	1.59988	543.975
3.42395	227.777	13.2338	238.896		9.80985	11.119	0.88226	216.74
629.295	363.827	645.644	374.292		16.349	10.465	1.56226	339.97
621.447	379.525	633.873	389.336		12.426	9.811	1.26654	242.245
673.766	77.9906	685.538	87.8019		11.772	9.8113	1.19984	229.502
546.253	44.739	556.264	50.4867		10.011	5.7477	1.74174	114.336
546.859	37.7596	560.511	44.3284		13.652	6.5688	2.07831	178.194
569.612	41.4545	578.107	47.6128		8.495	6.1583	1.37944	103.952
534.421	233.709	542.005	242.741		7.584	9.032	0.839681	136.111
473.753	435.232	486.179	443.735		12.426	8.503	1.46137	209.949
309.275	334.722	319.085	343.225		9.81	8.503	1.15371	165.749
306.659	322.948	316.469	333.413		9.81	10.465	0.93741	203.995
331.074	253.94	340.884	265.714		9.81	11.774	0.833192	229.511
328.458	243.475	335.652	250.67		7.194	7.195	0.999861	102.852
254.229	500.312	266.655	507.507		12.426	7.195	1.72703	177.653
85.173	469.245	94.9829	479.056		9.8099	9.811	0.999888	191.244
88.878	455.399	106.536	467.827		17.658	12.428	1.42082	436.067
164.632	460.413	176.404	468.916		11.772	8.503	1.38445	198.899
175.315	465.865	185.779	474.368		10.464	8.503	1.23062	176.799
94.3289	500.75	106.101	508.6		11.7721	7.85	1.49963	183.626
467.065	331.659	479.269	344.639		12.204	12.98	0.940216	314.766
106.755	513.394	115.911	519.281		9.156	5.887	1.55529	107.105
116.565	513.507	126.375	520.702		9.81	7.195	1.36345	140.252
39.7198	296.891	48.8757	309.319		9.1559	12.428	0.736715	226.106
57.7053	229.739	63.5913	238.896		5.886	9.157	0.642787	107.099
46.5875	221.236	57.7053	233.009		11.1178	11.773	0.944347	260.086
478.876	331.123	486.724	344.204		7.848	13.081	0.599954	203.991
50.5114	234.972	57.7053	244.783		7.1939	9.811	0.733248	140.245
96.3996	322.078	106.864	333.851		10.4644	11.773	0.888847	244.8
376.2	429.455	386.664	437.958		10.464	8.503	1.23062	176.799
87.135	513.394	94.3289	519.935		7.1939	6.541	1.09982	93.5016
96.9449	513.394	104.793	518.627		7.8481	5.233	1.49973	81.6067
57.0701	9.75797	64.96	18.4378		7.8899	8.67983	0.908992	136.08
53.1251	-0.5	64.96	8.17982		11.8349	8.67982	1.3635	204.12
131.399	212.082	141.383	222.082		9.984	10	0.9984	198.388
129.584	192.082	142.291	203.9		12.707	11.818	1.07522	298.399
490.711	317.914	506.728	326.314		16.017	8.4	1.90679	267.344
488	336.446	497.076	347.355		9.076	10.909	0.831974	196.739
612.409	318.673	619.629	326.211		7.22	7.538	0.957814	108.144
643.856	294.899	654.686	304.757		10.83	9.858	1.0986	212.142
606.887	299.538	614.558	308.816		7.671	9.278	0.826795	141.422
189.495	79.0491	202.887	87.4227		13.392	8.3736	1.59931	222.827
286.585	79.0491	298.303	89.9348		11.718	10.8857	1.07646	253.466
456.493	87.4227	473.232	97.471		16.739	10.0483	1.66585	334.22
505.875	109.194	519.266	124.267		13.391	15.073	0.88841	401.073
132.58	216.376	147.646	223.912		15.066	7.536	1.9992	225.605
135.091	328.582	149.32	340.305		14.229	11.723	1.21377	331.454
116.678	388.035	133.417	398.92		16.739	10.885	1.5378	362.05
121.7	364.589	138.439	378.824		16.739	14.235	1.1759	473.475
358.566	66.4887	368.609	77.3744		10.043	10.8857	0.922587	217.235
553.583	413.155	562.79	426.553		9.207	13.398	0.687192	245.114
140.113	226.424	154.342	234.798		14.229	8.374	1.69919	236.765
132.58	250.708	145.972	263.268		13.392	12.56	1.06624	334.23
147.646	285.877	161.875	296.762		14.229	10.885	1.30721	307.761
129.973	197.376	140.319	206.58		10.346	9.204	1.12408	189.217
129.398	207.155	140.319	215.208		10.921	8.053	1.35614	174.755
39.1591	92.6858	48.9302	99.0133		9.7711	6.3275	1.54423	122.853
40.3087	98.438	47.7807	105.916		7.472	7.478	0.999198	111.028
48.3555	96.7124	57.5518	103.04		9.1963	6.3276	1.45336	115.628
48.3555	102.465	57.5518	108.217		9.1963	5.752	1.5988	105.11
31.6871	29.9867	43.1825	35.7389		11.4954	5.7522	1.99844	131.392
31.1124	23.0841	41.4582	28.8363		10.3458	5.7522	1.79858	118.252
60.4256	148.041	71.9211	152.642		11.4955	4.601	2.49848	105.097
59.2761	152.067	69.0472	158.97		9.7711	6.903	1.41549	134.027
79.9678	38.0398	87.4398	43.792		7.472	5.7522	1.29898	85.4046
78.2435	30.5619	85.1408	36.3142		6.8973	5.7523	1.19905	78.8372
44.3321	145.781	58.1266	151.533		13.7945	5.752	2.39821	157.665
44.9068	151.533	57.5518	157.861		12.645	6.328	1.99826	158.999
15.5936	177.993	24.7899	184.321		9.1963	6.328	1.45327	115.635
21.3413	160.161	29.3881	167.064		8.0468	6.903	1.1657	110.375
232.282	35.1637	240.329	41.4911		8.047	6.3274	1.27177	101.174
221.936	29.9867	231.707	38.615		9.771	8.6283	1.13244	167.523
234.581	23.6593	243.777	28.2611		9.196	4.6018	1.99835	84.0886
239.754	27.6858	248.376	34.5885		8.622	6.9027	1.24908	118.26
238.03	18.4823	250.1	24.2345		12.07	5.7522	2.09833	137.96
262.745	34.0133	271.941	40.3407		9.196	6.3274	1.45336	115.62
261.02	41.4911	267.343	47.8186		6.323	6.3275	0.999289	79.4997
216.763	120.163	228.833	129.366		12.07	9.203	1.31153	220.723
216.188	110.959	223.66	117.862		7.472	6.903	1.08243	102.491
255.273	129.942	268.492	139.145		13.219	9.203	1.43638	241.734
203.543	122.464	215.039	129.942		11.496	7.478	1.53731	170.822
92.038	249.721	105.258	258.925		13.22	9.204	1.43633	241.779
46.0564	240.518	56.977	246.845		10.9206	6.327	1.72603	137.295
418.507	133.164	428.651	141.763		10.144	8.599	1.17967	173.328
424.55	122.259	434.321	133.764		9.771	11.505	0.849283	223.376
370.227	152.509	381.722	158.836		11.495	6.327	1.81682	144.516
412.76	153.659	422.531	160.562		9.771	6.903	1.41547	134.025
405.288	161.712	417.933	168.04		12.645	6.328	1.99826	158.999
474.26	177.243	483.457	186.447		9.197	9.204	0.999239	168.203
482.882	184.721	489.204	194.5		6.322	9.779	0.646487	122.846
491.503	210.606	504.148	221.535		12.645	10.929	1.15701	274.606
493.802	234.19	502.999	243.394		9.197	9.204	0.999239	168.203
200.095	42.0664	213.315	51.8451		13.22	9.7787	1.35192	256.876
243.777	43.2168	252.399	51.8451		8.622	8.6283	0.99927	147.824
239.754	51.8451	247.801	57.5973		8.047	5.7522	1.39894	91.9768
241.478	57.0221	252.399	63.9248		10.921	6.9027	1.58213	149.793
22.4908	167.639	31.6871	175.692		9.1963	8.053	1.14197	147.157
180.553	131.092	186.3	141.446		5.747	10.354	0.555051	118.239
54.6779	339.456	69.0472	347.509		14.3693	8.053	1.78434	229.934
339.764	373.969	352.984	382.597		13.22	8.628	1.53222	226.648
309.301	377.42	318.497	383.748		9.196	6.328	1.45322	115.631
317.923	371.668	330.568	378.571		12.645	6.903	1.83181	173.447
324.82	309.544	340.914	318.748		16.094	9.204	1.74859	294.341
158.137	314.146	170.207	320.473		12.07	6.327	1.9077	151.745
155.838	304.367	167.333	311.27		11.495	6.903	1.66522	157.673
292.058	382.022	306.427	388.925		14.369	6.903	2.08156	197.095
290.909	376.27	302.404	381.447		11.495	5.177	2.2204	118.249
588.065	461.978	600.71	470.606		12.645	8.628	1.46558	216.79
180.553	494.19	192.623	502.819		12.07	8.629	1.39877	206.956
154.688	499.942	162.735	507.996		8.047	8.054	0.999131	128.782
145.492	460.827	156.412	468.881		10.92	8.054	1.35585	174.761
182.852	467.73	191.473	475.783		8.621	8.053	1.07053	137.951
215.039	485.562	224.235	493.04		9.196	7.478	1.22974	136.645
241.478	505.119	251.249	513.173		9.771	8.054	1.21319	156.373
235.156	478.659	244.352	486.712		9.196	8.053	1.14193	147.152
41.4582	484.987	50.6546	493.04		9.1964	8.053	1.14198	147.159
178.282	307.127	189.777	315.755		11.495	8.628	1.33229	197.074
163.333	385.766	173.678	394.394		10.345	8.628	1.199	177.358
156.435	377.138	168.505	386.341		12.07	9.203	1.31153	220.723
172.506	475.783	182.852	486.137		10.346	10.354	0.999227	212.859
234.006	306.668	246.076	314.146		12.07	7.478	1.61407	179.351
236.88	298.615	252.399	305.518		15.519	6.903	2.24815	212.869
253.548	309.544	264.469	319.898		10.921	10.354	1.05476	224.689
245.502	311.845	252.399	319.323		6.897	7.478	0.922305	102.484
265.044	305.518	274.815	313.571		9.771	8.053	1.21334	156.353
179.403	325.075	190.898	331.978		11.495	6.903	1.66522	157.673
186.3	318.173	196.646	324.5		10.346	6.327	1.63521	130.071
248.376	275.031	256.997	281.934		8.621	6.903	1.24888	118.251
234.581	247.996	247.226	257.199		12.645	9.203	1.37401	231.238
160.436	322.199	169.057	327.951		8.621	5.752	1.49878	98.5342
125.707	400.681	136.627	409.884		10.92	9.203	1.18657	199.693
168.777	310.419	177.973	319.047		9.196	8.628	1.06583	157.659
139.501	392.119	148.698	401.898		9.197	9.779	0.940485	178.711
118.81	392.052	128.006	401.256		9.196	9.204	0.999131	168.185
166.781	377.138	176.552	385.191		9.771	8.053	1.21334	156.353
143.967	350.236	155.462	360.59		11.495	10.354	1.1102	236.498
55.8275	330.827	67.3229	336.58		11.4954	5.753	1.99816	131.41
193.198	337.73	205.268	345.208		12.07	7.478	1.61407	179.351
80.0316	312.98	91.527	319.307		11.4954	6.327	1.81688	144.521
93.1876	333.704	103.533	340.031		10.3454	6.327	1.63512	130.064
95.4175	308.635	111.511	314.387		16.0935	5.752	2.7979	183.942
150.422	365.017	161.343	369.619		10.921	4.602	2.3731	99.8664
164.211	490.165	170.687	498.331		6.476	8.166	0.793044	105.082
187.17	484.484	195.118	489.81		7.948	5.326	1.4923	84.1142
196.295	488.035	202.476	494.426		6.181	6.391	0.967141	78.4943
188.936	478.093	195.706	483.774		6.77	5.681	1.19169	76.423
204.243	488.39	211.896	493.005		7.653	4.615	1.65829	70.1801
208.069	494.426	215.722	499.041		7.653	4.615	1.65829	70.1801
209.246	500.107	215.133	504.367		5.887	4.26	1.38192	49.8327
221.903	497.621	228.379	502.237		6.476	4.616	1.40295	59.3995
233.972	495.136	238.387	499.752		4.415	4.616	0.956456	40.4955
267.527	484.839	276.652	490.165		9.125	5.326	1.71329	96.5705
237.798	489.81	246.04	495.846		8.242	6.036	1.36547	98.8535
253.693	507.918	261.64	513.244		7.947	5.326	1.49211	84.1036
153.909	489.455	161.562	494.781		7.653	5.326	1.43691	80.9922
146.256	479.513	153.32	485.904		7.064	6.391	1.1053	89.7077
153.026	479.513	158.03	484.484		5.004	4.971	1.00664	49.4278
177.751	487.325	186.287	492.65		8.536	5.325	1.603	90.3201
148.905	470.282	155.381	474.897		6.476	4.615	1.40325	59.3867
141.22	375.825	150.639	382.216		9.419	6.391	1.47379	119.615
96.8057	343.171	106.519	350.272		9.7133	7.101	1.36788	137.056
145.636	384.702	153.583	391.093		7.947	6.391	1.24347	100.921
155.265	372.465	162.329	377.791		7.064	5.326	1.32632	74.7588
233.089	377.256	241.919	383.292		8.83	6.036	1.46289	105.906
231.323	370.51	241.33	375.481		10.007	4.971	2.01308	98.8458
243.391	380.807	251.633	387.553		8.242	6.746	1.22176	110.481
242.213	374.061	254.87	380.097		12.657	6.036	2.09692	151.807
286.071	369.445	291.958	374.061		5.887	4.616	1.27535	53.9971
292.253	369.445	299.611	373.706		7.358	4.261	1.72682	62.2991
291.958	361.634	302.555	369.445		10.597	7.811	1.35668	164.475
134.745	387.829	140.337	393.155		5.592	5.326	1.04994	59.1805
56.1857	347.431	64.1331	353.467		7.9474	6.036	1.31667	95.3201
26.4566	338.91	33.5209	345.301		7.0643	6.391	1.10535	89.7115
68.254	337.845	76.4957	343.881		8.2417	6.036	1.36542	98.8499
218.788	351.302	232.894	368.636		14.106	17.334	0.813776	485.862
232.894	360.29	246.359	369.92		13.465	9.63	1.39823	257.658
441.125	84.5793	450.237	94.7443		9.112	10.165	0.896409	184.048
439.986	77.2605	449.383	85.3925		9.397	8.132	1.15556	151.844
454.252	66.6692	463.079	73.1748		8.827	6.5056	1.35683	114.107
463.934	68.7022	472.476	74.3946		8.542	5.6924	1.5006	96.6196
462.51	73.988	470.483	78.8672		7.973	4.8792	1.63408	77.3002
467.066	144.33	476.747	153.682		9.681	9.352	1.03518	179.902
437.346	142.107	445.751	150.707		8.405	8.6	0.977326	143.63
427.771	143.923	435.174	151.649		7.403	7.726	0.958193	113.651
459.378	154.088	468.774	163.033		9.396	8.945	1.05042	167.007
453.113	159.374	460.517	168.319		7.404	8.945	0.827725	131.6
477.322	154.745	485.01	163.69		7.688	8.945	0.859475	136.648
470.096	161.714	479.66	170.313		9.564	8.599	1.11222	163.417
449.981	263.057	457.669	269.156		7.688	6.099	1.26053	93.1714
623.675	27.229	629.655	36.1742		5.98	8.9452	0.668515	106.292
625.384	17.8772	633.926	26.8224		8.542	8.9452	0.954926	151.831
580.109	21.5366	589.79	28.4488		9.681	6.9122	1.40057	132.968
486.475	63.8427	495.017	72.3813		8.542	8.5386	1.0004	144.929
500.712	69.1285	508.97	77.2605		8.258	8.132	1.01549	133.439
503.822	86.7167	515.125	95.316		11.303	8.5993	1.31441	193.138
508.4	78.0737	516.088	84.5793		7.688	6.5056	1.18175	99.3828
493.878	75.2275	500.712	82.1397		6.834	6.9122	0.988687	93.8646
500.997	81.3265	508.116	87.8321		7.119	6.5056	1.09429	92.0273
418.529	141.692	427.641	146.977		9.112	5.285	1.72412	95.6906
649.028	97.7222	662.493	106.71		13.465	8.9878	1.49814	240.475
612.855	235.408	618.834	243.134		5.979	7.726	0.77388	91.7896
619.689	204.1	629.085	213.045		9.396	8.945	1.05042	167.007
550.926	327.549	561.826	339.747		10.9	12.198	0.893589	264.196
545.155	274.907	556.697	283.895		11.542	8.988	1.28416	206.136
579.443	432.642	590.939	443.571		11.496	10.929	1.05188	249.653
573.121	445.872	586.915	455.075		13.794	9.203	1.49886	252.249
354.133	444.146	363.904	452.774		9.771	8.628	1.13248	167.517
357.582	452.774	366.778	461.978		9.196	9.204	0.999131	168.185
266.193	470.606	274.815	479.235		8.622	8.629	0.999189	147.836
249.378	113.402	259.289	120.939		9.911	7.537	1.31498	148.432
84.1151	153.094	94.2737	160.631		10.1586	7.537	1.34783	152.14
119.299	154.692	124.997	164.523		5.698	9.831	0.579595	111.309
125.741	148.466	131.687	160.263		5.946	11.797	0.504026	139.382
136.147	158.625	142.837	165.834		6.69	7.209	0.928007	95.8322
144.571	158.297	151.757	168.455		7.186	10.158	0.707423	145.046
170.587	142.24	183.471	152.726		12.884	10.486	1.22869	268.455
185.701	124.216	191.152	131.753		5.451	7.537	0.723232	81.6366
193.382	126.182	201.311	134.047		7.929	7.865	1.00814	123.916
160.428	139.29	166.871	147.155		6.443	7.865	0.819199	100.693
151.261	145.517	160.676	151.415		9.415	5.898	1.5963	110.341
120.537	114.058	126.732	124.544		6.195	10.486	0.590788	129.081
127.971	122.25	134.908	130.442		6.937	8.192	0.846802	112.92
138.129	131.098	144.076	140.929		5.947	9.831	0.604923	116.173
159.685	125.199	168.109	131.098		8.424	5.899	1.42804	98.7432
150.022	128.149	156.96	137.652		6.938	9.503	0.730085	131.01
96.9992	158.665	105.671	165.219		8.6718	6.554	1.32313	112.934
151.261	49.1466	160.428	55.3728		9.167	6.2262	1.47233	113.412
144.076	36.694	152.004	44.8865		7.928	8.1925	0.967714	129.06
227.574	67.4976	235.255	73.0685		7.681	5.5709	1.37877	85.0263
231.786	75.0347	241.449	83.8825		9.663	8.8478	1.09214	169.886
35.5521	261.495	42.9852	270.67		7.4331	9.175	0.810147	135.515
65.5986	242.819	78.2435	249.721		12.6449	6.902	1.83206	173.421
277.778	294.167	288.037	304.438		10.259	10.271	0.998832	209.377
56.977	18.4823	71.9211	34.0133		14.9441	15.531	0.962211	461.19
130.548	50.6947	143.193	62.1991		12.645	11.5044	1.09914	289.063
32.2008	158.71	44.3835	165.772		12.1827	7.062	1.72511	170.955
27.7125	151.648	39.8952	156.784		12.1827	5.136	2.37202	124.331
119.403	403.302	126.456	411.006		7.053	7.704	0.915498	107.969
540.934	442.996	553.004	451.624		12.07	8.628	1.39893	206.932
559.326	477.509	570.247	486.137		10.921	8.628	1.26576	187.233
517.368	428.615	530.013	434.942		12.645	6.327	1.99858	158.974
531.162	432.642	542.083	438.969		10.921	6.327	1.72609	137.3
283.436	426.889	293.782	432.642		10.346	5.753	1.79837	118.271
286.31	433.217	294.357	438.969		8.047	5.752	1.39899	91.9736
276.539	306.668	288.035	313.571		11.496	6.903	1.66536	157.687
274.815	294.589	286.31	302.642		11.495	8.053	1.42742	183.94
356.432	379.146	366.778	386.049		10.346	6.903	1.49877	141.913
606.068	210.068	616.328	219.698		10.26	9.63	1.06542	196.329
615.686	265.92	625.945	276.191		10.259	10.271	0.998832	209.377
500.107	95.2811	512.931	102.343		12.824	7.0619	1.81594	179.952
489.371	254.364	498.348	263.994		8.977	9.63	0.932191	171.778
541.308	317.92	550.926	327.549		9.618	9.629	0.998858	184.025
584.268	353.228	593.886	365.426		9.618	12.198	0.78849	233.122
507.325	201.722	520.79	210.068		13.465	8.346	1.61335	223.303
166.851	303.796	177.752	310.216		10.901	6.42	1.69798	139.063
250.11	234.992	259.163	242.754		9.053	7.762	1.16632	139.629
264.982	254.395	277.915	260.863		12.933	6.468	1.99954	166.219
118.985	255.411	130.625	265.112		11.64	9.701	1.19988	224.378
122.219	265.759	132.564	272.874		10.345	7.115	1.45397	146.257
110.579	224.366	121.572	232.774		10.993	8.408	1.30745	183.662
144.204	219.839	151.316	229.54		7.112	9.701	0.73312	137.094
154.549	219.839	161.662	228.894		7.113	9.055	0.785533	127.983
162.309	216.605	171.361	226.306		9.052	9.701	0.9331	174.49
172.008	216.605	183	223.719		10.992	7.114	1.54512	155.382
175.888	209.491	182.354	215.311		6.466	5.82	1.111	74.7772
171.361	203.023	179.767	208.844		8.406	5.821	1.44408	97.2294
102.173	221.779	109.933	229.54		7.76	7.761	0.999871	119.671
102.173	214.018	111.226	221.779		9.053	7.761	1.16647	139.611
111.226	213.371	120.279	223.073		9.053	9.702	0.933107	174.528
82.059	332.446	93.0515	342.794		10.9925	10.348	1.06228	226.029
117.046	331.013	123.512	338.128		6.466	7.115	0.908784	91.4157
56.841	354.436	65.247	364.137		8.406	9.701	0.866509	162.038
56.841	369.311	66.5402	377.719		9.6992	8.408	1.15357	162.046
52.9613	380.306	62.6605	388.068		9.6992	7.762	1.24957	149.596
28.3898	373.839	36.1492	381.6		7.7594	7.761	0.999794	119.662
36.1492	386.774	45.8485	396.475		9.6993	9.701	0.999825	186.968
22.5703	382.247	32.9161	390.655		10.3458	8.408	1.23047	172.849
18.044	358.316	28.3898	366.724		10.3458	8.408	1.23047	172.849
-1	365.431	8.99134	374.485		9.99134	9.054	1.10353	179.752
47.1417	340.854	60.074	347.968		12.9323	7.114	1.81787	182.81
83.9988	365.431	93.0515	374.485		9.0527	9.054	0.999856	162.865
97.6471	431.401	109.286	439.809		11.6389	8.408	1.38426	194.453
124.158	443.689	131.918	451.451		7.76	7.762	0.999742	119.687
56.9103	433.988	67.2561	441.749		10.3458	7.761	1.33305	159.548
68.5494	423.64	76.9554	430.754		8.406	7.114	1.18161	118.827
54.3238	442.396	63.3764	448.217		9.0526	5.821	1.55516	104.708
38.805	441.102	46.5644	449.51		7.7594	8.408	0.922859	129.638
16.1041	348.615	28.3898	357.669		12.2857	9.054	1.35694	221.03
71.7131	170.615	83.9988	177.73		12.2857	7.115	1.72673	173.694
16.1041	174.843	26.45	182.604		10.3459	7.761	1.33306	159.55
25.8034	172.256	36.1492	181.958		10.3458	9.702	1.06636	199.451
52.3146	151.859	60.7207	160.267		8.4061	8.408	0.999774	140.442
70.4199	177.73	80.7658	187.431		10.3459	9.701	1.06648	199.432
84.6455	182.904	93.0515	192.605		8.406	9.701	0.866509	162.038
142.841	146.685	151.894	155.093		9.053	8.408	1.07671	151.25
124.089	143.451	133.142	151.212		9.053	7.761	1.16647	139.611
172.585	176.436	180.991	185.491		8.406	9.055	0.928327	151.248
175.818	169.968	182.931	176.436		7.113	6.468	1.09972	91.4183
178.405	145.022	188.104	150.843		9.699	5.821	1.66621	112.185
163.533	125.988	173.232	134.396		9.699	8.408	1.15354	162.043
13.2176	94.0668	20.3303	104.415		7.1127	10.3482	0.687337	146.255
24.2793	73.3703	31.3921	84.3653		7.1128	10.995	0.646912	155.398
26.6579	60.296	35.7105	68.704		9.0526	8.408	1.07667	151.243
316.203	226.515	326.549	236.216		10.346	9.701	1.06649	199.434
331.722	227.162	343.361	235.57		11.639	8.408	1.38428	194.455
325.903	236.216	337.542	244.624		11.639	8.408	1.38428	194.455
323.963	246.565	334.955	256.913		10.992	10.348	1.06223	226.018
520.673	119.799	532.959	130.794		12.286	10.995	1.11742	268.421
534.898	28.6045	543.951	39.5995		9.053	10.995	0.823374	197.787
617.019	241.391	628.011	252.386		10.992	10.995	0.999727	240.15
611.846	253.032	625.425	262.087		13.579	9.055	1.49961	244.324
478.643	199.998	489.635	210.993		10.992	10.995	0.999727	240.15
448.898	258.853	459.891	268.555		10.993	9.702	1.13307	211.928
308.583	361.689	322.162	371.391		13.579	9.702	1.39961	261.782
282.718	333.231	294.357	340.993		11.639	7.762	1.49948	179.515
310.523	289.898	318.929	298.953		8.406	9.055	0.928327	151.248
376.339	255.619	384.745	264.674		8.406	9.055	0.928327	151.248
370.519	245.918	382.158	253.679		11.639	7.761	1.49968	179.491
334.955	244.624	342.715	250.445		7.76	5.821	1.3331	89.7573
326.041	46.7139	334.447	53.1816		8.406	6.4677	1.29969	108.031
342.853	22.7836	352.553	33.7786		9.7	10.995	0.882219	211.923
346.525	4.02736	354.931	10.495		8.406	6.46764	1.2997	108.03
624.132	44.1269	635.771	54.4751		11.639	10.3482	1.12474	239.327
568.523	62.2363	578.868	72.5846		10.345	10.3483	0.999681	212.721
340.914	360.396	355.786	368.803		14.872	8.407	1.769	248.44
355.786	358.455	363.545	364.276		7.759	5.821	1.33293	89.7457
338.327	399.202	351.259	409.55		12.932	10.348	1.24971	265.909
406.222	339.052	419.154	348.107		12.932	9.055	1.42816	232.683
408.808	348.754	419.801	357.162		10.993	8.408	1.30745	183.662
327.335	472.286	336.387	479.401		9.052	7.115	1.27224	127.976
319.575	478.107	327.335	486.515		7.76	8.408	0.922931	129.648
327.335	478.754	335.741	484.575		8.406	5.821	1.44408	97.2294
328.628	484.575	337.034	490.396		8.406	5.821	1.44408	97.2294
331.214	492.336	337.68	501.391		6.466	9.055	0.714081	116.341
236.023	432.764	247.016	442.465		10.993	9.701	1.13318	211.906
229.557	391.371	237.316	398.485		7.759	7.114	1.09067	109.681
235.376	383.61	245.076	392.664		9.7	9.054	1.07135	174.511
229.557	397.838	240.549	406.246		10.992	8.408	1.30733	183.645
230.85	406.893	239.256	415.948		8.406	9.055	0.928327	151.248
243.136	359.033	252.835	366.794		9.699	7.761	1.24971	149.574
236.67	348.684	244.429	356.445		7.759	7.761	0.999742	119.656
166.835	341.57	176.534	351.918		9.699	10.348	0.937283	199.432
167.482	352.565	175.888	361.62		8.406	9.055	0.928327	151.248
143.557	349.978	152.61	357.092		9.053	7.114	1.27256	127.973
149.376	327.988	159.076	335.749		9.7	7.761	1.24984	149.589
173.948	332.515	185.587	341.57		11.639	9.055	1.28537	209.418
184.94	334.455	192.053	342.863		7.113	8.408	0.84598	118.838
215.978	404.306	227.617	416.595		11.639	12.289	0.947107	284.212
180.414	418.535	190.76	429.53		10.346	10.995	0.940973	226.036
233.437	487.023	242.489	496.077		9.052	9.054	0.999779	162.853
241.843	492.197	249.602	498.665		7.759	6.468	1.1996	99.7209
224.384	498.018	234.73	505.132		10.346	7.114	1.45432	146.25
252.835	504.485	263.828	514.187		10.993	9.702	1.13307	211.928
232.143	505.779	241.196	513.54		9.053	7.761	1.16647	139.611
316.342	491.689	324.748	499.45		8.406	7.761	1.08311	129.634
134.504	457.918	142.91	467.62		8.406	9.702	0.866419	162.054
145.497	459.212	152.61	465.679		7.113	6.467	1.09989	91.4042
135.151	443.689	144.204	452.097		9.053	8.408	1.07671	151.25
144.85	439.162	154.549	446.276		9.699	7.114	1.36337	137.104
141.617	430.107	153.256	437.868		11.639	7.761	1.49968	179.491
184.94	430.824	194.64	439.878		9.7	9.054	1.07135	174.511
189.467	409.48	198.519	418.535		9.052	9.055	0.999669	162.871
69.1267	354.436	76.8861	360.903		7.7594	6.467	1.19985	99.7106
76.8861	347.321	85.9387	355.729		9.0526	8.408	1.07667	151.243
229.418	256.982	237.178	265.39		7.76	8.408	0.922931	129.648
233.298	249.221	241.704	256.982		8.406	7.761	1.08311	129.634
219.719	255.042	226.832	263.45		7.113	8.408	0.84598	118.838
214.546	243.4	220.366	252.455		5.82	9.055	0.642739	104.718
221.012	247.928	230.712	254.395		9.7	6.467	1.49992	124.648
241.057	242.107	250.757	249.221		9.7	7.114	1.36351	137.118
297.452	240.097	305.858	251.092		8.406	10.995	0.764529	183.652
241.704	249.868	250.11	256.336		8.406	6.468	1.29963	108.036
100.164	175.789	109.864	184.197		9.7	8.408	1.15366	162.06
301.47	309.301	309.876	319.003		8.406	9.702	0.866419	162.054
309.876	325.47	320.868	333.231		10.992	7.761	1.41631	169.514
125.452	329.073	131.271	335.54		5.819	6.467	0.899799	74.7759
151.247	140.864	160.3	149.272		9.053	8.408	1.07671	151.25
166.119	147.978	172.585	155.739		6.466	7.761	0.83314	99.7158
9.98447	37.2209	17.7439	44.9821		7.75943	7.7612	0.999772	119.666
20.3303	43.0418	30.6762	50.1562		10.3459	7.1144	1.45422	146.257
24.8567	36.5741	31.9694	42.395		7.1127	5.8209	1.22192	82.2688
64.8083	35.0721	75.8008	44.1269		10.9925	9.0548	1.214	197.782
71.9211	49.9478	81.6203	57.709		9.6992	7.7612	1.2497	149.581
77.7406	37.0124	86.7932	45.4204		9.0526	8.408	1.07667	151.243
81.6203	44.7736	89.3797	51.2413		7.7594	6.4677	1.19972	99.7214
90.6729	42.8333	100.372	49.9478		9.6991	7.1145	1.36329	137.115
100.372	46.7139	108.778	52.5348		8.406	5.8209	1.44411	97.2277
82.2669	50.5945	89.3797	57.0622		7.1128	6.4677	1.09974	91.4115
129.47	34.4254	139.169	41.5398		9.699	7.1144	1.36329	137.112
143.695	29.898	154.688	37.0124		10.993	7.1144	1.54518	155.405
115.891	29.898	126.883	36.3657		10.992	6.4677	1.69952	141.266
119.771	44.7736	126.883	53.1816		7.112	8.408	0.845861	118.821
132.703	43.4801	141.109	51.2413		8.406	7.7612	1.08308	129.637
130.117	60.9428	135.289	68.704		5.172	7.7612	0.666392	79.7623
159.861	31.8383	170.853	38.9527		10.992	7.1144	1.54504	155.391
159.214	40.2463	168.267	46.7139		9.053	6.4676	1.39975	116.345
161.801	45.4204	171.5	53.8284		9.699	8.408	1.15354	162.043
149.515	46.7139	157.274	53.8284		7.759	7.1145	1.09059	109.688
176.673	31.1915	187.665	38.9527		10.992	7.7612	1.41628	169.518
219.788	35.2111	227.548	43.6191		7.76	8.408	0.922931	129.648
226.901	42.3255	235.954	50.0867		9.053	7.7612	1.16644	139.615
287.244	51.8881	296.944	60.296		9.7	8.4079	1.15368	162.058
327.981	18.903	336.387	32.4851		8.406	13.5821	0.618903	226.865
320.222	135.968	331.861	146.316		11.639	10.348	1.12476	239.322
345.44	111.391	354.492	121.092		9.052	9.701	0.9331	174.49
378.417	86.1667	393.289	93.9279		14.872	7.7612	1.9162	229.355
8.69124	46.9224	17.7439	56.6239		9.05266	9.7015	0.93312	174.512
135.289	0.146766	146.282	7.26119		10.993	7.11442	1.54517	155.405
140.462	7.90796	147.575	14.3756		7.113	6.46764	1.09978	91.4132
185.079	51.2413	192.192	57.709		7.113	6.4677	1.09977	91.4141
201.683	24.2161	212.029	33.2708		10.346	9.0547	1.14261	186.147
212.676	27.4499	223.021	33.9176		10.345	6.4677	1.59949	132.951
248.239	41.6788	258.585	51.3803		10.346	9.7015	1.06643	199.444
285.305	41.5398	295.65	49.301		10.345	7.7612	1.33291	159.54
311.816	44.7736	320.222	52.5348		8.406	7.7612	1.08308	129.637
357.079	106.863	367.425	115.918		10.346	9.055	1.14257	186.154
350.613	125.619	360.959	134.674		10.346	9.055	1.14257	186.154
54.2545	131.162	63.9537	140.217		9.6992	9.055	1.07114	174.516
93.906	21.49	102.312	30.5448		8.406	9.0548	0.928347	151.244
141.756	15.0224	150.162	24.7239		8.406	9.7015	0.866464	162.046
340.128	249.799	347.888	256.913		7.76	7.114	1.09081	109.695
349.181	254.973	359.527	264.027		10.346	9.054	1.1427	186.133
304.056	34.4254	314.402	42.8333		10.346	8.4079	1.23051	172.85
364.769	35.1416	377.055	41.6093		12.286	6.4677	1.89959	157.896
34.2094	127.929	45.2019	136.336		10.9925	8.407	1.30754	183.632
60.074	152.506	70.4199	159.62		10.3459	7.114	1.4543	146.249
181.638	130.147	192.63	138.555		10.992	8.408	1.30733	183.645
169.56	38.306	178.613	46.7139		9.053	8.4079	1.07673	151.248
303.918	249.152	313.617	257.56		9.699	8.408	1.15354	162.043
112.45	131.809	122.796	140.864		10.346	9.055	1.14257	186.154
171.292	118.227	178.405	126.635		7.113	8.408	0.84598	118.838
105.984	151.212	114.39	160.267		8.406	9.055	0.928327	151.248
105.337	142.804	115.683	150.565		10.346	7.761	1.33308	159.551
126.029	160.914	134.435	167.381		8.406	6.467	1.29983	108.02
146.074	154.446	152.54	162.207		6.466	7.761	0.83314	99.7158
157.713	151.859	165.473	159.62		7.76	7.761	0.999871	119.671
353.638	10.495	367.864	17.6095		14.226	7.1145	1.99958	201.112
375.762	34.4949	388.047	42.2561		12.285	7.7612	1.58287	189.459
96.4925	31.8383	104.252	36.3657		7.7595	4.5274	1.7139	69.806
98.4323	37.0124	108.778	42.1866		10.3457	5.1742	1.99948	106.369
247.593	55.9076	259.232	64.3156		11.639	8.408	1.38428	194.455
139.169	60.296	146.929	68.704		7.76	8.408	0.922931	129.648
43.3313	423.64	54.9704	431.401		11.6391	7.761	1.49969	179.493
424.974	35.0721	435.966	46.0672		10.992	10.9951	0.999718	240.152
4.46502	423.709	12.871	430.177		8.40598	6.468	1.29963	108.036
3.17179	434.057	12.871	439.232		9.69921	5.175	1.87424	99.7372
87.8785	344.734	98.2244	351.849		10.3459	7.115	1.4541	146.269
118.339	338.774	129.331	345.889		10.992	7.115	1.54491	155.404
92.4049	352.495	102.104	358.963		9.6991	6.468	1.49955	124.656
30.3297	353.789	39.3823	360.257		9.0526	6.468	1.3996	116.347
31.6229	361.55	42.6154	369.311		10.9925	7.761	1.41638	169.521
31.0456	410.704	38.805	419.112		7.7594	8.408	0.922859	129.638
135.151	338.774	146.143	345.242		10.992	6.468	1.69944	141.272
41.3222	147.331	48.4349	154.446		7.1127	7.115	0.999677	100.559
6.61278	59.6493	15.0188	68.704		8.40602	9.0547	0.92836	151.243
								173.177
								2.02811

## Sheet: HexP
277.421	427.43	291.673	437.156		14.252	9.726	1.46535	275.436
251.508	426.782	266.408	436.507		14.9	9.725	1.53213	287.93
321.474	436.507	340.909	448.827		19.435	12.32	1.57752	475.779
341.556	438.453	354.513	449.475		12.957	11.022	1.17556	283.776
359.048	443.64	371.357	454.662		12.309	11.022	1.11677	269.584
348.035	449.475	359.048	456.607		11.013	7.132	1.54417	156.073
362.085	465.99	372.47	473.375		10.385	7.385	1.40623	152.394
356.568	472.672	374.092	482.167		17.524	9.495	1.8456	330.627
357.866	322.858	370.198	331.65		12.332	8.792	1.40264	215.443
219.942	463.177	230.002	468.452		10.06	5.275	1.90711	105.446
222.863	457.55	233.247	463.177		10.384	5.627	1.84539	116.105
213.127	471.617	224.485	478.651		11.358	7.034	1.61473	158.75
186.515	482.167	196.9	487.091		10.385	4.924	2.10906	101.61
87.1785	69.0441	102.187	80.8982		15.0085	11.8541	1.2661	353.522
111.665	75.3663	125.883	86.4301		14.218	11.0638	1.28509	312.574
190.655	16.886	207.243	28.7401		16.588	11.8541	1.39935	390.727
248.317	171.78	264.905	182.843		16.588	11.063	1.49941	364.651
254.637	182.843	269.645	190.746		15.008	7.903	1.89903	235.681
271.224	189.956	286.232	201.81		15.008	11.854	1.26607	353.507
146.421	226.309	162.219	239.743		15.798	13.434	1.17597	421.714
432.363	189.166	445.792	199.439		13.429	10.273	1.30721	274.127
505.034	359.074	520.832	369.348		15.798	10.274	1.53767	322.517
366.802	326.673	381.02	337.737		14.218	11.064	1.28507	312.58
353.405	311.235	363.164	318.826		9.759	7.591	1.2856	147.202
357.309	300.798	368.53	310.761		11.221	9.963	1.12627	222.143
384.631	467.314	398.781	475.379		14.15	8.065	1.75449	226.762
355.357	451.659	364.627	458.775		9.27	7.116	1.3027	131.077
337.793	437.427	347.551	445.492		9.758	8.065	1.20992	156.378
337.305	464.468	348.526	470.161		11.221	5.693	1.97102	126.936
302.176	463.993	312.909	471.584		10.733	7.591	1.41391	161.894
312.909	457.352	323.643	464.468		10.734	7.116	1.50843	151.778
479.773	485.342	493.922	493.881		14.149	8.539	1.65699	240.073
590.039	488.188	605.164	497.202		15.125	9.014	1.67795	270.909
238.81	183.021	250.032	191.534		11.222	8.513	1.31822	189.829
374.027	300.553	386.785	314.237		12.758	13.684	0.93233	346.901
478.967	469.713	493.975	479.196		15.008	9.483	1.58262	282.8
293.484	368.615	303.292	375.649		9.808	7.034	1.39437	137.086
305.627	380.337	315.435	390.887		9.808	10.55	0.929668	205.61
365.409	458.875	374.283	466.494		8.874	7.619	1.16472	134.347
269.665	143.553	280.407	152.345		10.742	8.792	1.22179	187.665
472.982	428.114	482.341	435.941		9.359	7.827	1.19573	145.558
182.815	72.0055	193.018	77.1216		10.203	5.1161	1.99429	103.724
193.018	74.8194	200.5	84.54		7.482	9.7206	0.769706	144.518
269.429	323.359	282.591	334.105		13.162	10.746	1.22483	281.047
387.696	358.026	399.542	370.798		11.846	12.772	0.927498	300.636
94.695	13.3667	117.196	22.0333		22.501	8.6666	2.59629	387.49
202.871	1.23333	217.583	11.6333		14.712	10.4	1.41462	304.028
81.0481	76.6312	98.6814	93.4803		17.6333	16.8491	1.04654	590.365
134.504	71.4333	154.408	87.9		19.904	16.4667	1.20874	651.264
95.5604	117.367	107.676	127.767		12.1156	10.4	1.16496	250.374
94.3913	108.145	104.678	116.119		10.2867	7.974	1.29003	162.991
89.865	100.704	98.506	107.614		8.641	6.91	1.25051	118.646
96.0372	94.3249	103.855	101.767		7.8178	7.4421	1.05048	115.609
99.329	69.3418	108.381	79.9729		9.052	10.6311	0.851464	191.22
256.102	83.1622	265.977	91.6671		9.875	8.5049	1.1611	166.885
253.633	91.6671	263.097	99.1089		9.464	7.4418	1.27174	139.947
271.738	132.597	282.848	141.633		11.11	9.036	1.22953	199.481
258.982	144.291	268.035	151.733		9.053	7.442	1.21647	133.873
265.566	154.391	275.441	163.427		9.875	9.036	1.09285	177.306
272.972	143.76	281.613	150.67		8.641	6.91	1.25051	118.646
267.212	136.849	272.972	145.886		5.76	9.037	0.63738	103.433
278.322	151.201	293.958	163.959		15.636	12.758	1.22558	396.386
298.896	169.274	315.355	185.221		16.459	15.947	1.03211	521.546
265.566	90.0724	272.561	96.9827		6.995	6.9103	1.01226	96.0495
334.694	61.9	347.45	69.3418		12.756	7.4418	1.7141	188.627
300.13	61.9	318.646	74.6573		18.516	12.7573	1.4514	469.371
555.452	42.2079	567.069	50.7287		11.617	8.5208	1.36337	196.691
628.69	75.7898	637.782	85.313		9.092	9.5232	0.954721	172.049
619.094	64.2617	627.68	71.2788		8.586	7.0171	1.22358	119.718
371.442	63.8816	381.631	69.4284		10.189	5.5468	1.83691	112.301
475.79	91.6159	491.249	98.8961		15.459	7.2802	2.12343	223.633
404.468	76.7087	414.657	82.6022		10.189	5.8935	1.72885	119.321
422.949	192.658	440.937	200.606		17.988	7.948	2.26321	284.087
442.524	188.685	458.924	197.2		16.4	8.515	1.92601	277.485
390.678	200.606	401.788	207.985		11.11	7.379	1.50562	162.9
346.238	206.282	357.877	215.365		11.639	9.083	1.2814	210.066
501.248	180.17	510.77	188.685		9.522	8.515	1.11826	161.11
492.254	186.982	501.248	193.794		8.994	6.812	1.32032	121.741
485.376	192.658	496.486	199.47		11.11	6.812	1.63095	150.383
482.202	202.876	492.254	210.256		10.052	7.38	1.36206	147.407
539.868	213.094	549.92	222.177		10.052	9.083	1.10668	181.423
574.256	205.715	588.54	216.5		14.284	10.785	1.32443	306.112
5.10066	244.908	22.7409	259.434		17.6402	14.526	1.21439	509.168
27.2769	263.67	39.877	273.959		12.6001	10.289	1.22462	257.607
41.3891	267.301	57.0132	278.801		15.6241	11.5	1.35862	357.029
56.0052	257.013	74.1494	270.933		18.1442	13.92	1.30346	501.866
81.2055	258.223	95.3176	266.091		14.1121	7.868	1.79361	220.631
105.398	252.171	116.486	263.065		11.088	10.894	1.01781	240.022
11.6527	380.478	25.7649	395.003		14.1122	14.525	0.97158	407.306
31.813	362.927	43.4051	374.426		11.5921	11.499	1.0081	264.87
60.0373	344.77	72.1334	356.269		12.0961	11.499	1.05193	276.386
72.6374	349.612	86.7495	358.69		14.1121	9.078	1.55454	254.561
87.2535	342.954	98.3417	355.664		11.0882	12.71	0.8724	280.038
71.1254	368.979	81.7095	378.662		10.5841	9.683	1.09306	203.645
60.0373	364.137	68.6053	372.005		8.568	7.868	1.08897	133.954
69.1093	358.69	86.2455	368.374		17.1362	9.684	1.76954	329.746
197.631	389.556	206.199	399.24		8.568	9.684	0.884758	164.871
211.239	378.057	219.807	387.135		8.568	9.078	0.94382	154.554
202.671	363.532	214.263	372.61		11.592	9.078	1.27693	209.102
228.375	393.793	238.959	404.687		10.584	10.894	0.971544	229.112
204.687	424.659	213.759	433.132		9.072	8.473	1.0707	152.739
211.743	444.632	221.319	454.315		9.576	9.683	0.98895	184.249
209.223	402.266	220.815	411.95		11.592	9.684	1.19703	223.061
229.383	437.974	238.959	447.052		9.576	9.078	1.05486	172.737
230.391	414.976	238.455	424.659		8.064	9.683	0.8328	155.157
217.791	419.817	224.847	428.896		7.056	9.079	0.777178	127.294
230.391	425.264	240.471	435.553		10.08	10.289	0.979687	206.084
269.703	338.718	280.792	345.98		11.089	7.262	1.52699	160.014
279.28	347.191	292.888	356.874		13.608	9.683	1.40535	261.827
307.504	356.269	318.592	365.347		11.088	9.078	1.22141	200.011
327.664	370.794	335.224	379.873		7.56	9.079	0.832691	136.386
301.96	373.821	311.032	383.504		9.072	9.683	0.9369	174.551
311.536	368.979	320.104	379.268		8.568	10.289	0.832734	175.171
264.663	319.351	274.744	328.429		10.081	9.078	1.11049	181.846
278.863	327.517	290.914	337.39		12.051	9.873	1.2206	236.419
287.627	319.838	301.869	333.002		14.242	13.164	1.08189	372.537
353.368	391.977	363.952	403.476		10.584	11.499	0.920428	241.836
613.94	486.567	626.056	496.967		12.116	10.4	1.165	250.382
614.806	503.033	630.383	516.033		15.577	13	1.19823	402.381
392.396	490.9	405.377	502.167		12.981	11.267	1.15213	290.621
467.686	513.433	485.86	520.367		18.174	6.934	2.621	250.406
249.521	101.884	261.735	112.23		12.214	10.346	1.18055	251.097
257.849	122.032	267.287	131.834		9.438	9.802	0.962865	183.825
388.869	73.0222	398.862	79.5569		9.993	6.5347	1.52922	129.757
500.985	203.058	512.758	212.267		11.773	9.209	1.27842	215.432
502.107	211.039	512.758	219.633		10.651	8.594	1.23935	181.885
498.743	194.464	511.637	201.217		12.894	6.753	1.90937	173.019
515.001	199.375	529.576	206.742		14.575	7.367	1.97842	213.358
318.787	196.306	327.757	204.286		8.97	7.98	1.12406	142.235
67.8815	57.3056	74.8009	64.6353		6.9194	7.3297	0.944022	100.778
30.2572	128.508	39.3389	135.315		9.0817	6.807	1.33417	122.838
115.452	112.802	126.264	118.037		10.812	5.235	2.06533	112.469
84.7475	70.3944	92.5319	78.7712		7.7844	8.3768	0.929281	129.573
89.5046	60.9705	96.4241	67.7766		6.9195	6.8061	1.01666	93.5801
145.292	97.619	159.131	106.519		13.839	8.9	1.55494	244.74
182.052	87.6716	188.971	95.0013		6.919	7.3297	0.943968	100.772
191.998	79.2948	198.918	89.7658		6.92	10.471	0.660873	143.981
185.079	57.8292	193.728	67.7766		8.649	9.9474	0.869473	170.957
172.538	57.3056	182.484	65.6824		9.946	8.3768	1.18733	165.553
205.405	33.7459	212.757	41.0756		7.352	7.3297	1.00304	107.078
213.622	37.9343	222.271	44.7404		8.649	6.8061	1.27077	116.97
214.919	46.8346	223.136	51.5466		8.217	4.712	1.74385	76.9359
200.648	45.264	208	55.2114		7.352	9.9474	0.739088	145.32
38.9064	125.891	47.5557	131.126		8.6493	5.235	1.65221	89.9721
47.1232	123.273	56.205	129.556		9.0818	6.283	1.44546	113.383
73.5035	118.037	83.8826	125.367		10.3791	7.33	1.41598	151.173
86.9099	123.797	95.5591	131.126		8.6492	7.329	1.18013	125.96
88.2073	135.838	97.289	143.168		9.0817	7.33	1.23898	132.276
152.644	155.733	160.861	163.586		8.217	7.853	1.04635	128.221
234.812	36.8872	243.462	45.264		8.65	8.3768	1.03261	143.981
191.134	105.472	201.513	114.373		10.379	8.901	1.16605	183.571
205.405	98.6661	212.757	105.996		7.352	7.3299	1.00302	107.081
192.863	125.891	203.675	135.838		10.812	9.947	1.08696	213.702
203.675	121.179	213.189	128.508		9.514	7.329	1.29813	138.554
220.973	116.99	230.92	125.891		9.947	8.901	1.11751	175.931
247.354	110.708	256.003	119.608		8.649	8.9	0.971798	152.956
258.165	114.896	267.68	124.32		9.515	9.424	1.00966	178.178
290.6	106.519	303.574	115.943		12.974	9.424	1.3767	242.951
299.249	99.7132	307.034	107.566		7.785	7.8528	0.991366	121.477
312.656	166.728	323.467	179.293		10.811	12.565	0.860406	269.922
305.304	146.309	312.656	155.733		7.352	9.424	0.780136	137.674
317.413	135.838	325.197	146.309		7.784	10.471	0.743386	161.958
319.143	124.32	327.792	130.603		8.649	6.283	1.37657	107.98
329.089	128.508	339.901	133.22		10.812	4.712	2.29457	101.233
308.764	111.231	317.413	119.085		8.649	7.854	1.10122	134.979
316.548	114.896	325.197	124.32		8.649	9.424	0.917763	161.961
326.495	115.943	335.576	123.797		9.081	7.854	1.15623	141.721
338.171	102.331	350.28	108.614		12.109	6.283	1.92726	151.177
348.983	111.755	358.064	116.467		9.081	4.712	1.92721	85.0255
380.552	222.748	388.337	230.601		7.785	7.853	0.991341	121.48
384.012	234.266	392.661	241.072		8.649	6.806	1.27079	116.968
381.85	19.61	393.526	29.0339		11.676	9.4239	1.23898	218.643
384.012	11.2332	391.796	17.5158		7.784	6.2826	1.23898	97.1746
367.146	1.28574	374.93	5.99769		7.784	4.71195	1.65197	72.8809
389.202	2.33284	395.689	9.139		6.487	6.80616	0.953107	87.7317
37.1766	203.376	52.7453	214.894		15.5687	11.518	1.35168	356.32
7.76908	209.659	17.2833	216.465		9.51422	6.806	1.39792	128.669
13.3911	280.338	22.9053	289.762		9.5142	9.424	1.00957	178.163
5.1743	278.244	12.0937	285.574		6.9194	7.33	0.943984	100.782
9.06647	298.662	17.2833	304.945		8.21683	6.283	1.30779	102.585
2.14706	305.992	11.2288	313.845		9.08174	7.853	1.15647	141.715
17.673	302.757	23.8732	313.26		6.2002	10.503	0.590327	129.399
32.852	287.144	40.2038	293.427		7.3518	6.283	1.17011	91.7849
37.1766	278.767	46.6908	287.668		9.5142	8.901	1.06889	168.276
24.1995	303.235	29.7471	312.783		5.5476	9.548	0.581022	105.251
98.2759	295.597	108.392	304.19		10.1161	8.593	1.17725	172.73
99.2549	285.094	109.045	292.732		9.7901	7.638	1.28176	148.586
104.476	276.501	116.55	285.572		12.074	9.071	1.33106	217.629
90.1177	276.501	99.2549	283.662		9.1372	7.161	1.27597	130.016
51.9374	282.23	58.4639	290.823		6.5265	8.593	0.759514	111.439
60.7482	282.23	71.1907	288.913		10.4425	6.683	1.56255	138.671
62.7062	289.391	71.1907	297.029		8.4845	7.638	1.11083	128.77
61.4009	297.029	71.517	304.19		10.1161	7.161	1.41267	143.945
80.0015	289.868	91.7493	297.984		11.7478	8.116	1.44749	189.456
71.8433	286.049	76.4119	293.21		4.5686	7.161	0.637984	65.0081
139.719	281.752	148.53	288.436		8.811	6.684	1.31822	117.023
84.5701	301.325	98.2759	308.963		13.7058	7.638	1.79442	208.015
144.614	273.16	155.71	281.752		11.096	8.592	1.29143	189.44
153.425	286.526	160.604	293.687		7.179	7.161	1.00251	102.152
161.583	282.23	171.373	290.345		9.79	8.115	1.20641	157.863
183.774	243.562	190.627	251.677		6.853	8.115	0.844486	110.504
181.816	252.632	188.016	257.883		6.2	5.251	1.18073	64.691
176.595	259.315	184.1	265.044		7.505	5.729	1.31	85.4358
187.037	258.838	195.848	265.044		8.811	6.206	1.41976	108.654
186.058	266.476	195.195	271.25		9.137	4.774	1.91391	86.6755
183.447	271.25	193.89	276.501		10.443	5.251	1.98876	108.963
205.638	276.979	219.996	281.275		14.358	4.296	3.34218	122.566
201.069	258.361	209.227	265.999		8.158	7.638	1.06808	123.815
213.143	251.677	225.544	261.702		12.401	10.025	1.23701	247.031
228.481	247.858	236.965	257.883		8.484	10.025	0.846284	169.003
218.691	261.225	228.481	268.863		9.79	7.638	1.28175	148.584
209.88	265.999	219.017	274.592		9.137	8.593	1.06331	156.012
250.997	276.979	258.829	284.617		7.832	7.638	1.0254	118.867
237.291	265.044	244.797	273.16		7.506	8.116	0.92484	121.049
237.291	256.928	245.776	264.089		8.485	7.161	1.18489	120.736
259.155	253.109	270.251	259.315		11.096	6.206	1.78795	136.832
7.29464	372.76	15.8275	380.029		8.53286	7.269	1.17387	123.248
20.297	388.206	32.8931	398.655		12.5961	10.449	1.20548	261.53
53.2094	375.032	61.3359	382.755		8.1265	7.723	1.05225	124.71
45.8955	365.945	54.8347	372.306		8.9392	6.361	1.40531	112.989
55.241	362.765	64.1802	370.943		8.9392	8.178	1.09308	145.263
20.297	367.308	33.7058	375.032		13.4088	7.724	1.73599	205.799
7.29464	399.11	15.4211	405.924		8.12646	6.814	1.19261	110.031
9.32626	390.024	16.6401	397.292		7.31384	7.268	1.00631	105.626
114.565	376.849	129.599	387.752		15.034	10.903	1.37889	325.71
43.8639	373.669	52.8031	380.937		8.9392	7.268	1.22994	129.099
134.068	381.846	141.788	390.024		7.72	8.178	0.943996	125.451
140.976	376.394	149.509	384.572		8.533	8.178	1.04341	138.663
200.706	349.591	211.676	356.405		10.97	6.814	1.60992	148.532
198.268	357.314	206.8	363.22		8.532	5.906	1.44463	100.128
147.477	354.588	161.292	360.494		13.815	5.906	2.33915	162.127
187.297	364.583	201.924	370.943		14.627	6.36	2.29984	184.851
255.153	358.677	266.937	366.4		11.784	7.723	1.52583	180.838
275.063	314.155	283.596	320.515		8.533	6.36	1.34167	107.837
283.596	311.429	293.754	319.152		10.158	7.723	1.31529	155.885
271.406	302.343	279.126	307.34		7.72	4.997	1.54493	76.6544
251.496	306.886	259.623	313.701		8.127	6.815	1.19252	110.054
166.574	426.822	176.732	433.637		10.158	6.815	1.49054	137.558
168.606	435	175.92	441.814		7.314	6.814	1.07338	99.0302
161.698	444.086	173.482	455.898		11.784	11.812	0.99763	276.584
98.3115	431.819	106.438	440.451		8.1265	8.632	0.941439	139.388
49.9588	422.733	58.0853	430.911		8.1265	8.178	0.993703	132.057
109.282	469.072	117.815	475.887		8.533	6.815	1.25209	115.552
134.474	472.707	140.569	479.976		6.095	7.269	0.838492	88.0357
157.229	477.704	163.73	485.427		6.501	7.723	0.841771	99.7646
164.949	482.701	171.45	490.879		6.501	8.178	0.794938	105.642
165.355	496.331	174.294	503.145		8.939	6.814	1.31186	121.032
155.603	493.605	162.511	499.056		6.908	5.451	1.26729	74.8237
162.511	504.054	172.669	510.868		10.158	6.814	1.49075	137.537
147.071	514.048	156.822	520.409		9.751	6.361	1.53294	123.249
125.942	512.231	134.881	519.5		8.939	7.269	1.22974	129.114
126.348	499.056	134.068	507.688		7.72	8.632	0.894347	132.416
98.3115	510.414	105.625	518.137		7.3135	7.723	0.946977	112.233
150.321	500.419	160.886	507.688		10.565	7.269	1.45343	152.6
161.292	490.425	167.387	496.785		6.095	6.36	0.958333	77.0267
156.416	511.323	167.387	517.683		10.971	6.36	1.725	138.648
174.294	498.148	180.796	506.325		6.502	8.177	0.795157	105.646
276.01	507.279	284.493	513.144		8.483	5.865	1.44638	98.8617
284.897	514.949	290.553	519.46		5.656	4.511	1.25382	50.6982
292.572	502.767	299.439	509.535		6.867	6.768	1.01463	92.3502
331.755	471.638	340.642	480.21		8.887	8.572	1.03675	151.373
326.504	485.623	335.795	495.098		9.291	9.475	0.98058	174.925
369.323	445.471	380.229	454.494		10.906	9.023	1.20869	195.536
364.879	454.043	374.17	460.81		9.291	6.767	1.37299	124.931
376.998	454.043	384.673	461.261		7.675	7.218	1.06331	110.079
372.15	461.261	381.845	467.577		9.695	6.316	1.53499	121.675
376.998	468.931	387.096	477.954		10.098	9.023	1.11914	181.049
401.235	477.503	411.333	483.368		10.098	5.865	1.72174	117.683
407.294	457.201	416.181	463.517		8.887	6.316	1.40706	111.534
403.254	447.275	414.161	454.494		10.907	7.219	1.51087	156.456
385.077	451.336	393.156	458.554		8.079	7.218	1.11929	115.874
362.456	467.577	372.554	473.893		10.098	6.316	1.5988	126.732
261.872	394.039	276.414	399.904		14.542	5.865	2.47945	169.474
261.468	386.82	271.163	392.685		9.695	5.865	1.65303	112.986
243.694	362.007	251.369	370.128		7.675	8.121	0.945081	123.851
255.409	367.872	262.276	374.188		6.867	6.316	1.08724	86.1826
277.626	364.714	284.897	371.932		7.271	7.218	1.00734	104.285
285.705	364.714	295.804	371.932		10.099	7.218	1.39914	144.846
288.533	387.272	298.228	394.039		9.695	6.767	1.43269	130.363
277.626	378.7	287.725	385.918		10.099	7.218	1.39914	144.846
269.547	379.151	276.818	385.467		7.271	6.316	1.1512	91.2529
297.824	391.783	305.499	398.55		7.675	6.767	1.13418	103.201
321.657	362.909	330.544	369.225		8.887	6.316	1.40706	111.534
334.179	366.518	343.066	375.09		8.887	8.572	1.03675	151.373
306.307	389.076	316.809	396.295		10.502	7.219	1.45477	150.647
347.913	387.272	356.396	393.588		8.483	6.316	1.3431	106.464
334.583	379.602	341.45	385.918		6.867	6.316	1.08724	86.1826
341.046	382.76	348.317	389.076		7.271	6.316	1.1512	91.2529
336.603	323.207	347.509	329.524		10.906	6.317	1.72645	136.895
347.509	340.351	354.78	346.667		7.271	6.316	1.1512	91.2529
356.396	331.779	366.899	338.547		10.503	6.768	1.55186	141.249
365.283	318.696	376.19	325.463		10.907	6.767	1.61179	146.66
386.289	337.644	396.387	343.058		10.098	5.414	1.86516	108.634
396.791	342.156	406.082	349.826		9.291	7.67	1.21134	141.602
374.978	331.328	387.096	337.644		12.118	6.316	1.91862	152.084
358.416	325.012	365.283	330.877		6.867	5.865	1.17084	80.0286
395.175	320.5	403.658	327.268		8.483	6.768	1.2534	114.083
406.486	315.087	413.757	321.403		7.271	6.316	1.1512	91.2529
397.599	329.072	406.082	336.291		8.483	7.219	1.17509	121.685
419.008	317.342	427.491	324.561		8.483	7.219	1.17509	121.685
406.486	322.305	415.373	325.914		8.887	3.609	2.46245	63.7313
406.89	326.365	414.565	330.877		7.675	4.512	1.70102	68.811
421.028	324.561	430.319	330.877		9.291	6.316	1.47103	116.604
426.683	330.877	435.166	335.84		8.483	4.963	1.70925	83.6574
437.186	327.719	444.861	332.682		7.675	4.963	1.54644	75.6891
440.014	332.682	450.92	338.547		10.906	5.865	1.85951	127.1
433.551	319.598	442.034	326.365		8.483	6.767	1.25358	114.066
425.472	336.742	433.147	342.156		7.675	5.414	1.41762	82.5671
412.141	339.449	419.816	346.216		7.675	6.767	1.13418	103.201
414.969	328.17	422.24	335.84		7.271	7.67	0.947979	110.815
423.048	352.984	431.531	359.751		8.483	6.767	1.25358	114.066
452.132	325.012	458.191	330.426		6.059	5.414	1.11914	65.1823
456.98	319.598	463.443	325.914		6.463	6.316	1.02327	81.1123
434.762	343.058	443.649	351.179		8.887	8.121	1.09432	143.409
467.886	305.612	476.773	313.733		8.887	8.121	1.09432	143.409
491.315	296.138	501.414	302.454		10.099	6.316	1.59896	126.745
494.951	313.282	503.434	320.5		8.483	7.218	1.17526	121.668
514.34	298.845	524.843	304.71		10.503	5.865	1.79079	122.403
531.306	315.087	542.617	321.403		11.311	6.316	1.79085	141.956
542.213	320.049	551.908	326.365		9.695	6.316	1.53499	121.675
472.368	390.207	480.77	396.479		8.402	6.272	1.3396	104.713
483.032	394.687	490.465	400.511		7.433	5.824	1.27627	86.0193
492.404	393.343	500.483	402.303		8.079	8.96	0.901674	143.839
512.44	395.583	522.134	404.095		9.694	8.512	1.13886	163.963
534.091	402.751	544.755	409.471		10.664	6.72	1.5869	142.397
547.987	403.199	555.42	409.023		7.433	5.824	1.27627	86.0193
553.158	387.071	564.791	395.135		11.633	8.064	1.44258	186.403
457.179	361.983	463.642	370.495		6.463	8.512	0.759281	109.314
444.253	357.951	453.301	366.911		9.048	8.96	1.00982	161.091
432.296	353.022	439.082	361.087		6.786	8.065	0.841414	108.75
468.49	327.486	476.892	338.238		8.402	10.752	0.781436	179.507
448.131	314.942	456.856	322.558		8.725	7.616	1.14561	132.039
435.528	306.43	444.253	316.286		8.725	9.856	0.885248	170.874
569.316	294.781	579.657	303.294		10.341	8.513	1.21473	174.926
581.272	288.957	591.614	297.917		10.342	8.96	1.15424	184.129
596.784	285.821	605.509	296.125		8.725	10.304	0.846759	178.641
540.231	230.716	548.31	238.332		8.079	7.616	1.06079	122.263
553.481	228.028	561.237	234.3		7.756	6.272	1.23661	96.6617
405.474	218.172	414.522	225.788		9.048	7.616	1.18803	136.927
417.754	230.268	426.156	236.54		8.402	6.272	1.3396	104.713
464.612	212.348	477.215	220.412		12.603	8.064	1.56287	201.946
557.035	217.276	564.145	223.548		7.11	6.272	1.13361	88.6107
642.026	263.421	648.813	270.141		6.787	6.72	1.00997	90.627
640.411	271.037	648.49	277.309		8.079	6.272	1.28811	100.687
673.696	390.207	685.007	396.479		11.311	6.272	1.80341	140.967
654.63	384.383	661.093	391.551		6.463	7.168	0.901646	92.054
652.691	375.871	663.678	383.039		10.987	7.168	1.53278	156.49
617.143	387.071	626.515	396.031		9.372	8.96	1.04598	166.859
582.242	381.695	591.614	388.415		9.372	6.72	1.39464	125.145
544.432	394.687	554.773	401.407		10.341	6.72	1.53884	138.084
573.193	507.585	581.596	516.545		8.403	8.96	0.937835	149.607
429.855	110.87	438.122	116.364		8.267	5.494	1.50473	90.25
426.312	118.362	436.153	124.854		9.841	6.492	1.51587	126.949
465.677	122.357	473.55	128.35		7.873	5.993	1.3137	93.7551
357.816	121.358	370.413	128.35		12.597	6.992	1.80163	175.016
392.458	107.374	401.118	113.368		8.66	5.994	1.44478	103.144
450.718	132.345	459.772	139.337		9.054	6.992	1.29491	125.792
474.731	118.861	482.604	126.352		7.873	7.491	1.05099	117.19
495.595	194.273	503.074	200.266		7.479	5.993	1.24796	89.0632
526.3	200.766	531.811	206.759		5.511	5.993	0.919573	65.6274
532.598	204.761	542.439	215.748		9.841	10.987	0.895695	214.847
410.96	119.86	418.439	126.352		7.479	6.492	1.15203	96.4789
427.493	126.852	437.728	132.345		10.235	5.493	1.86328	111.714
400.725	113.867	409.385	120.359		8.66	6.492	1.33395	111.714
455.836	107.874	464.496	117.363		8.66	9.489	0.912636	163.286
518.427	109.372	526.693	118.861		8.266	9.489	0.871114	155.857
617.676	69.0955	633.029	77.0862		15.353	7.9907	1.92136	243.775
437.728	5.49303	447.569	13.4837		9.841	7.99067	1.23156	156.255
611.722	116.863	619.202	125.354		7.48	8.491	0.880933	126.203
389.309	99.8832	399.15	106.875		9.841	6.9918	1.40751	136.722
469.614	107.874	477.093	116.863		7.479	8.989	0.832017	133.587
620.324	283.136	629.921	289.784		9.597	6.648	1.44359	126.776
637.166	322.895	644.707	330.937		7.541	8.042	0.937702	120.505
631.888	283.756	638.297	289.118		6.409	5.362	1.19526	68.2853
628.118	276.25	635.658	283.756		7.54	7.506	1.00453	112.458
559.877	230.142	566.664	238.721		6.787	8.579	0.791118	115.698
525.946	222.636	534.24	228.534		8.294	5.898	1.40624	97.2029
393.989	216.203	402.283	223.173		8.294	6.97	1.18996	114.87
525.946	401.707	534.24	409.75		8.294	8.043	1.03121	132.554
122.206	356.559	130.121	364.491		7.915	7.932	0.997857	124.751
177.616	367.135	186.782	372.423		9.166	5.288	1.73336	96.3123
302.161	397.625	316.187	406.489		14.026	8.864	1.58236	247.044
306.59	182.682	319.139	193.761		12.549	11.079	1.13268	276.261
390.745	29.0455	398.127	37.1705		7.382	8.125	0.908554	119.181
511.809	44.5568	522.144	52.6818		10.335	8.125	1.272	166.857
431.345	229.955	443.157	240.295		11.812	10.34	1.14236	242.691
553.148	7.625	564.959	19.4432		11.811	11.8182	0.999391	277.363
15.7403	134.67	31.2425	145.75		15.5022	11.08	1.39912	341.306
132.361	14.7443	150.132	24.0603		17.771	9.316	1.90758	328.967
112.051	101.129	125.591	111.292		13.54	10.163	1.33228	273.433
40.2355	277.575	51.2148	285.338		10.9793	7.763	1.41431	169.361
209.806	112.614	223.835	119.73		14.029	7.116	1.97147	198.369
206.146	93.8541	217.735	102.911		11.589	9.0569	1.27958	208.562
223.225	119.73	234.814	130.081		11.589	10.351	1.1196	238.363
245.794	119.083	257.383	124.905		11.589	5.822	1.99055	134.069
242.744	124.905	252.503	131.374		9.759	6.469	1.50858	125.445
245.184	16.8726	257.383	26.5761		12.199	9.7035	1.25718	235.214
235.424	34.339	247.624	40.808		12.2	6.469	1.88592	156.822
277.512	45.3363	285.441	51.8054		7.929	6.4691	1.22567	101.923
306.18	45.3363	317.16	52.4523		10.98	7.116	1.543	155.256
358.027	42.1018	373.276	47.2771		15.249	5.1753	2.9465	156.815
279.952	83.5036	292.761	91.2665		12.809	7.7629	1.65003	197.583
254.333	146.253	264.093	153.369		9.76	7.116	1.37156	138.005
345.218	152.722	356.197	159.191		10.979	6.469	1.69717	141.127
332.409	78.9753	343.388	91.9134		10.979	12.9381	0.848579	282.256
413.534	149.488	426.343	156.604		12.809	7.116	1.80003	181.118
419.024	157.251	426.953	162.426		7.929	5.175	1.53217	81.5341
410.484	158.544	418.414	164.367		7.93	5.823	1.36184	91.7551
494.049	154.663	507.469	162.426		13.42	7.763	1.72871	207.011
484.9	159.191	494.659	166.954		9.759	7.763	1.25712	150.538
509.299	7.16905	520.278	12.9912		10.979	5.82215	1.88573	127.015
60.9743	339.03	72.5636	346.146		11.5893	7.116	1.62863	163.872
69.5138	224.529	80.4932	233.585		10.9794	9.056	1.21239	197.572
195.167	329.974	207.976	338.384		12.809	8.41	1.52307	214.053
328.139	165.013	337.898	173.423		9.759	8.41	1.1604	163.084
327.529	184.421	335.459	193.477		7.93	9.056	0.875663	142.699
385.476	267.224	400.115	276.281		14.639	9.057	1.61632	263.455
414.754	327.386	430.613	337.09		15.859	9.704	1.63427	305.8
384.256	321.564	396.455	328.68		12.199	7.116	1.71431	172.493
358.637	320.27	371.447	327.386		12.81	7.116	1.80017	181.132
372.056	324.799	384.256	332.561		12.2	7.762	1.57176	188.167
313.5	320.917	325.089	328.68		11.589	7.763	1.49285	178.766
331.799	315.095	342.778	324.799		10.979	9.704	1.13139	211.702
323.259	348.087	334.849	355.85		11.59	7.763	1.49298	178.782
162.826	443.279	179.751	455.982		16.925	12.703	1.33236	427.214
192.445	436.503	211.908	449.207		19.463	12.704	1.53204	491.316
304.149	438.197	315.151	447.513		11.002	9.316	1.18098	203.663
359.156	433.116	375.234	444.125		16.078	11.009	1.46044	351.715
366.772	413.637	377.773	422.106		11.001	8.469	1.29897	185.129
453.089	425.493	468.322	436.503		15.233	11.01	1.38356	333.26
581.719	329.793	601.183	337.415		19.464	7.622	2.55366	294.789
624.878	383.148	642.649	391.617		17.771	8.469	2.09836	299.057
617.261	390.77	635.033	399.239		17.772	8.469	2.09848	299.074
630.801	482.236	649.419	493.246		18.618	11.01	1.69101	407.315
556.331	162.106	572.41	170.575		16.079	8.469	1.89857	270.584
525.708	22.1706	536.117	31.2907		10.409	9.1201	1.14133	188.634
488.757	18.3705	500.727	27.4906		11.97	9.1201	1.31249	216.922
425.782	162.012	435.671	170.372		9.889	8.36	1.18289	164.274
434.109	154.412	447.121	166.572		13.012	12.16	1.07007	314.404
462.214	196.212	477.827	207.613		15.613	11.401	1.36944	353.704
528.831	202.292	547.047	212.173		18.216	9.881	1.84354	357.655
443.478	271.453	452.325	281.333		8.847	9.88	0.895445	173.685
439.314	282.093	453.887	289.693		14.573	7.6	1.9175	220.076
325.336	149.092	338.867	159.732		13.531	10.64	1.27171	286.076
301.916	233.453	313.366	241.813		11.45	8.36	1.36962	190.205
298.793	223.573	311.284	233.453		12.491	9.88	1.26427	245.225
321.172	298.814	331.581	309.454		10.409	10.64	0.978289	220.07
319.09	272.973	327.418	283.613		8.328	10.64	0.782707	176.073
319.09	272.973	327.418	283.613		8.328	10.64	0.782707	176.073
346.674	196.972	360.726	203.813		14.052	6.841	2.05409	191.015
360.726	206.853	375.299	216.733		14.573	9.88	1.475	286.099
392.994	208.373	407.046	216.733		14.052	8.36	1.68086	233.429
370.615	200.012	379.462	207.613		8.847	7.601	1.16393	133.622
377.381	206.853	387.79	215.213		10.409	8.36	1.2451	172.912
392.994	311.734	406.005	318.574		13.011	6.84	1.90219	176.839
406.526	314.774	418.496	322.374		11.97	7.6	1.575	180.767
400.28	333.014	407.567	339.854		7.287	6.84	1.06535	99.0411
419.537	316.294	427.864	325.414		8.327	9.12	0.913048	150.902
421.619	307.174	430.987	315.534		9.368	8.36	1.12057	155.619
430.987	311.734	440.355	322.374		9.368	10.64	0.880451	198.061
63.8149	440.738	78.2011	449.207		14.3862	8.469	1.69869	242.097
92.5873	436.503	107.82	449.207		15.2327	12.704	1.19905	384.528
50.0751	454.217	59.0871	461.168		9.012	6.951	1.2965	124.474
77.8045	429.654	88.8963	437.532		11.0918	7.878	1.40795	173.631
35.5171	455.143	44.8758	462.559		9.3587	7.416	1.26196	137.91
77.4579	502.416	89.9362	510.294		12.4783	7.878	1.58394	195.336
83.3504	482.024	92.0159	490.829		8.6655	8.805	0.984157	151.612
241.755	480.633	251.46	488.512		9.705	7.879	1.23176	151.942
139.849	440.313	151.981	450.509		12.132	10.196	1.18988	245.795
520.122	145.208	530.9	153.415		10.778	8.207	1.31327	175.765
518.42	153.415	533.169	162.794		14.749	9.379	1.57256	274.871
314.67	142.451	325.809	151.631		11.139	9.18	1.2134	203.189
314.763	151.656	325.542	157.518		10.779	5.862	1.83879	125.555
372.627	149.311	383.405	156.346		10.778	7.035	1.53205	150.665
292.821	209.19	304.339	219.175		11.518	9.985	1.15353	228.526
576.929	205.919	590.969	216.459		14.04	10.54	1.33207	294.048
398.367	367.576	407.417	377.447		9.05	9.871	0.916827	177.509
44.0468	50.4388	58.1886	61.051		14.1418	10.6122	1.3326	298.209
94.2503	100.67	106.271	116.235		12.0207	15.565	0.77229	371.783
131.019	102.793	140.918	115.527		9.899	12.734	0.777368	250.476
21.4198	167.173	32.7333	177.786		11.3135	10.613	1.066	238.586
16.4702	190.52	32.7333	201.133		16.2631	10.613	1.53238	342.967
30.612	178.493	46.8751	188.398		16.2631	9.905	1.64191	320.087
120.413	199.718	131.726	210.33		11.313	10.612	1.06606	238.553
135.262	196.18	148.696	208.207		13.434	12.027	1.11699	321.05
108.392	133.922	120.413	145.949		12.021	12.027	0.999501	287.282
97.7857	138.874	108.392	149.486		10.6063	10.612	0.999463	223.651
36.2688	192.643	46.8751	201.84		10.6063	9.197	1.15323	193.83
46.8751	186.983	56.0673	196.18		9.1922	9.197	0.999478	167.987
3.03546	372.344	15.056	385.786		12.0205	13.442	0.894252	321.069
40.5113	363.146	56.7744	372.344		16.2631	9.198	1.76811	297.24
39.0971	373.051	48.2893	382.956		9.1922	9.905	0.928036	180.919
27.7837	375.173	37.6829	382.248		9.8992	7.075	1.39918	139.167
77.9872	364.561	91.4219	373.759		13.4347	9.198	1.46061	245.545
119.706	380.126	131.726	386.493		12.02	6.367	1.88786	152.072
105.564	366.684	117.584	373.759		12.02	7.075	1.69894	168.982
147.282	365.269	157.888	374.466		10.606	9.197	1.1532	193.824
133.847	375.173	148.696	381.541		14.849	6.368	2.33182	187.893
148.696	379.418	158.596	385.786		9.9	6.368	1.55465	125.27
205.264	21.432	220.82	29.2143		15.556	7.7823	1.99889	240.556
182.637	27.7993	196.071	36.9966		13.434	9.1973	1.46065	245.514
592.043	148.071	609.013	158.684		16.97	10.613	1.59898	357.874
246.982	207.5	265.366	221.65		18.384	14.15	1.29922	516.9
128.191	225.187	140.211	234.384		12.02	9.197	1.30695	219.665
162.838	206.793	173.445	216.697		10.607	9.904	1.07098	208.744
133.14	213.867	143.04	222.357		9.9	8.49	1.16608	167.014
161.424	276.833	173.445	284.616		12.021	7.783	1.54452	185.908
175.566	271.173	189.001	283.201		13.435	12.028	1.11698	321.101
278.801	214.575	290.115	225.187		11.314	10.612	1.06615	238.574
283.044	205.378	291.529	215.282		8.485	9.904	0.856725	166.983
321.227	217.405	332.54	225.895		11.313	8.49	1.33251	190.852
531.233	327.772	546.789	339.799		15.556	12.027	1.29342	371.763
273.144	380.126	291.529	390.031		18.385	9.905	1.85613	361.85
399.714	401.35	411.027	410.548		11.313	9.198	1.22994	206.767
433.654	373.759	447.089	379.418		13.435	5.659	2.37409	151.073
259.003	476.344	268.902	489.078		9.899	12.734	0.777368	250.476
325.469	409.84	337.49	416.915		12.021	7.075	1.69908	168.996
242.032	409.133	255.467	419.037		13.435	9.904	1.35652	264.398
289.408	237.922	298.6	245.704		9.192	7.782	1.18119	142.138
295.771	220.942	310.62	228.724		14.849	7.782	1.90812	229.614
296.478	213.16	309.913	220.942		13.435	7.782	1.72642	207.749
204.557	313.622	219.405	320.697		14.848	7.075	2.09866	208.74
242.032	316.452	258.295	327.772		16.263	11.32	1.43666	365.812
222.234	318.575	236.376	325.65		14.142	7.075	1.99887	198.814
235.669	313.622	242.032	324.942		6.363	11.32	0.562102	143.126
184.051	380.833	199.607	390.031		15.556	9.198	1.69124	284.316
194.657	373.051	210.213	380.833		15.556	7.782	1.99897	240.547
237.083	378.711	249.81	387.201		12.727	8.49	1.49906	214.706
208.799	424.697	217.284	432.48		8.485	7.783	1.0902	131.223
290.115	324.235	306.378	332.017		16.263	7.782	2.08982	251.479
276.68	319.282	288.7	327.065		12.02	7.783	1.54439	185.893
327.59	322.112	344.561	332.017		16.971	9.905	1.71338	334.02
321.227	131.092	345.268	142.412		24.041	11.32	2.12376	540.766
421.634	321.405	440.725	331.31		19.091	9.905	1.92741	375.745
448.503	328.48	458.402	334.847		9.899	6.367	1.55474	125.238
473.251	326.357	483.151	333.432		9.9	7.075	1.39929	139.178
473.958	320.697	483.858	327.772		9.9	7.075	1.39929	139.178
397.592	329.895	408.199	337.677		10.607	7.782	1.36302	164.019
389.107	329.895	398.3	336.262		9.193	6.367	1.44385	116.306
381.329	322.112	396.178	329.895		14.849	7.783	1.90788	229.644
519.212	176.371	531.94	186.276		12.728	9.905	1.28501	250.51
276.68	243.582	285.165	252.779		8.485	9.197	0.922583	155.063
284.458	248.534	294.357	259.854		9.899	11.32	0.87447	222.663
209.506	370.929	217.991	378.003		8.485	7.074	1.19946	119.269
217.991	372.344	225.769	380.833		7.778	8.489	0.916245	131.2
569.416	78.0306	583.558	87.9354		14.142	9.9048	1.42779	278.334
399.007	74.4932	415.977	87.9354		16.97	13.4422	1.26244	453.276
420.927	153.024	441.432	164.344		20.505	11.32	1.8114	461.229
424.462	212.452	437.897	222.357		13.435	9.905	1.35639	264.425
373.551	166.466	383.451	176.371		9.9	9.905	0.999495	194.85
268.195	371.636	278.094	378.711		9.899	7.075	1.39915	139.164
519.919	440.969	531.94	449.459		12.021	8.49	1.4159	202.796
548.91	374.466	565.88	384.371		16.97	9.905	1.71328	334
454.867	373.051	473.958	380.126		19.091	7.075	2.69837	268.39
383.451	164.344	396.178	173.541		12.727	9.197	1.38382	232.585
301.428	140.997	320.52	155.854		19.092	14.857	1.28505	563.629
193.243	324.235	208.799	335.554		15.556	11.319	1.37433	349.878
172.737	336.262	183.344	342.629		10.607	6.367	1.66593	134.195
97.0786	359.609	115.463	365.976		18.3844	6.367	2.88745	232.592
198.9	381.541	207.385	388.616		8.485	7.075	1.19929	119.286
207.385	381.541	217.991	390.738		10.606	9.197	1.1532	193.824
201.021	438.139	208.799	446.629		7.778	8.49	0.916137	131.216
77.9872	443.799	93.5432	452.997		15.556	9.198	1.69124	284.316
5.15673	414.085	18.5915	424.697		13.4348	10.612	1.266	283.294
79.3795	125.474	92.9836	136.246		13.6041	10.772	1.26291	291.19
49.7907	125.474	62.0344	135.679		12.2437	10.205	1.19977	248.277
73.2577	183.87	85.8415	195.776		12.5838	11.906	1.05693	297.706
47.41	196.343	56.9328	204.28		9.5228	7.937	1.1998	150.187
184.131	259.841	192.293	267.779		8.162	7.938	1.02822	128.741
221.202	120.939	228.684	128.309		7.482	7.37	1.0152	109.571
295.004	20.5888	303.506	30.7938		8.502	10.205	0.833121	172.403
105.907	82.3862	112.369	91.4574		6.462	9.0712	0.712364	116.478
120.192	80.6854	130.395	90.8904		10.203	10.205	0.999804	206.896
112.029	92.0243	121.552	101.662		9.523	9.6377	0.988099	182.372
77.3389	148.719	86.1816	158.924		8.8427	10.205	0.866507	179.312
65.4354	207.682	74.6181	215.619		9.1827	7.937	1.15695	144.823
35.1663	203.146	45.7095	212.784		10.5432	9.638	1.09392	201.916
231.405	20.0218	239.567	26.8252		8.162	6.8034	1.19969	110.34
162.704	221.856	169.847	230.927		7.143	9.071	0.787455	128.75
241.948	243.4	252.491	253.605		10.543	10.205	1.03312	213.79
275.958	252.471	283.44	260.975		7.482	8.504	0.879821	126.43
295.344	253.038	301.806	264.377		6.462	11.339	0.569892	145.597
301.806	246.801	308.268	258.14		6.462	11.339	0.569892	145.597
169.506	370.396	178.689	378.901		9.183	8.505	1.07972	155.192
169.133	478.042	180.996	487.312		11.863	9.27	1.27972	218.517
138.628	477.013	148.797	485.252		10.169	8.239	1.23425	166.48
111.513	472.378	121.258	482.162		9.745	9.784	0.996014	189.456
97.5321	436.845	106.429	445.084		8.8969	8.239	1.07985	145.654
108.548	431.695	117.021	438.39		8.473	6.695	1.26557	112.719
119.139	425	129.308	435.3		10.169	10.3	0.987282	208.126
119.139	427.575	129.308	435.3		10.169	7.725	1.31638	156.094
75.9247	422.426	89.906	429.12		13.9813	6.694	2.08863	185.97
72.5354	429.12	83.1272	436.845		10.5918	7.725	1.37111	162.584
138.205	421.396	147.102	428.605		8.897	7.209	1.23415	127.447
133.121	414.701	145.831	421.911		12.71	7.21	1.76283	182.092
175.488	431.18	188.198	437.875		12.71	6.695	1.89843	169.086
211.924	434.27	219.126	442.509		7.202	8.239	0.874135	117.907
260.646	466.713	270.391	473.408		9.745	6.695	1.45556	129.641
299.624	494.007	308.098	501.216		8.474	7.209	1.17548	121.387
294.117	477.527	308.522	486.282		14.405	8.755	1.64535	250.599
331.824	416.246	337.755	421.396		5.931	5.15	1.15165	60.694
261.07	409.551	271.662	416.761		10.592	7.21	1.46907	151.748
291.998	370.929	300.895	377.108		8.897	6.179	1.43988	109.238
297.506	381.228	309.793	389.467		12.287	8.239	1.49132	201.155
225.481	215.922	234.802	224.162		9.321	8.24	1.13119	152.616
302.166	374.533	312.758	381.228		10.592	6.695	1.58208	140.909
361.904	384.833	372.496	392.557		10.592	7.724	1.37131	162.566
136.934	271.539	147.949	279.264		11.015	7.725	1.42589	169.08
137.781	282.354	148.797	288.018		11.016	5.664	1.94492	123.982
127.887	316.443	135.47	324.047		7.583	7.604	0.997238	114.576
83.7934	285.601	90.5339	293.206		6.7405	7.605	0.886325	101.86
144.458	316.443	151.198	323.625		6.74	7.182	0.938457	96.1868
175.632	328.695	182.934	335.877		7.302	7.182	1.01671	104.207
158.5	377.281	166.645	383.618		8.145	6.337	1.28531	102.562
311.284	248.422	318.867	257.295		7.583	8.873	0.854615	133.697
239.176	374.634	245.972	379.324		6.796	4.69	1.44904	63.334
234.645	371.409	239.553	375.806		4.908	4.397	1.11622	42.8816
312.42	323.918	320.349	331.54		7.929	7.622	1.04028	120.087
292.41	317.762	301.283	323.918		8.873	6.156	1.44136	108.537
430.826	381.541	442.139	388.616		11.313	7.075	1.59901	159.043
543.96	320.697	558.102	328.48		14.142	7.783	1.81704	218.71
536.182	382.248	548.91	390.031		12.728	7.783	1.63536	196.842
548.203	329.187	561.638	336.262		13.435	7.075	1.89894	188.875
477.097	213.402	490.311	222.19		13.214	8.788	1.50364	230.746
472.541	154.993	492.589	168.949		20.048	13.956	1.43651	555.959
513.549	138.969	525.852	150.858		12.303	11.889	1.03482	290.648
551.368	182.906	567.771	194.277		16.403	11.371	1.44253	370.623
513.093	188.075	527.674	195.828		14.581	7.753	1.88069	224.63
538.154	132.25	551.368	143.622		13.214	11.372	1.16198	298.594
396.903	106.922	411.484	119.844		14.581	12.922	1.12839	374.393
355.439	141.554	367.741	153.443		12.302	11.889	1.03474	290.624
333.568	214.953	346.781	227.876		13.213	12.923	1.02244	339.293
446.569	218.571	457.96	229.943		11.391	11.372	1.00167	257.4
542.255	308.511	555.924	317.298		13.669	8.787	1.55559	238.664
515.827	316.265	526.763	325.569		10.936	9.304	1.17541	202.18
442.012	322.467	455.226	328.67		13.214	6.203	2.13026	162.872
433.81	331.772	444.746	339.525		10.936	7.753	1.41055	168.476
110.484	327.589	116.692	335.88		6.208	8.291	0.748764	102.275
93.6314	272.192	99.2488	278.975		5.6174	6.783	0.828159	75.7125
92.7444	284.628	101.614	290.658		8.8696	6.03	1.47091	106.275
150.101	273.322	159.562	281.613		9.461	8.291	1.14112	155.867
170.501	222.447	179.962	235.637		9.461	13.19	0.717286	247.966
99.5444	378.087	106.344	386.001		6.7996	7.914	0.859186	106.928
117.875	367.912	130.588	377.334		12.713	9.422	1.34929	238.013
84.4662	355.099	95.701	363.767		11.2348	8.668	1.29612	193.506
217.51	220.94	224.901	229.984		7.391	9.044	0.817227	132.823
260.675	311.008	271.614	318.168		10.939	7.16	1.52779	155.633
111.962	354.346	118.17	359.245		6.208	4.899	1.2672	60.4324
119.944	317.414	127.336	324.574		7.392	7.16	1.0324	105.168
129.997	267.293	140.64	271.815		10.643	4.522	2.3536	95.6324
98.6575	266.539	106.936	274.83		8.2785	8.291	0.998492	136.386
249.144	375.449	254.466	380.349		5.322	4.9	1.08612	51.8181
256.536	377.334	264.814	382.61		8.278	5.276	1.56899	86.7842
254.466	382.61	261.562	388.639		7.096	6.029	1.17698	85.0099
133.796	80.6602	143.851	88.5608		10.055	7.9006	1.27269	157.853
156.778	71.3232	174.014	79.2238		17.236	7.9006	2.18161	270.587
73.4708	125.909	82.8069	135.246		9.3361	9.337	0.999904	173.214
59.1075	123.754	68.4436	131.655		9.3361	7.901	1.18164	146.574
56.953	135.246	65.571	144.583		8.618	9.337	0.922995	159.891
152.122	168.729	167.644	177.364		15.522	8.635	1.79757	266.33
95.9677	166.189	107.838	173.3		11.8703	7.111	1.66929	167.727
78.1628	140.793	85.4674	148.92		7.3046	8.127	0.898806	117.961
85.4674	137.746	93.685	146.888		8.2176	9.142	0.898884	149.278
80.902	148.92	89.5762	155.015		8.6742	6.095	1.42317	105.054
38.4442	120.984	50.3141	130.127		11.8699	9.143	1.29825	215.648
74.5105	107.271	84.5543	113.873		10.0438	6.602	1.52133	131.76
110.577	93.0487	122.903	103.207		12.326	10.1583	1.21339	248.802
106.011	104.223	121.077	116.413		15.066	12.19	1.23593	364.932
177.688	172.284	188.644	181.427		10.956	9.143	1.19829	199.045
238.407	181.427	248.451	190.062		10.044	8.635	1.16317	172.337
225.167	207.331	237.037	216.474		11.87	9.143	1.29826	215.65
224.711	222.061	235.668	232.219		10.957	10.158	1.07866	221.162
270.364	65.621	279.495	74.2557		9.131	8.6347	1.05748	156.666
289.995	23.4636	299.583	33.1141		9.588	9.6505	0.993524	183.86
279.952	70.1923	291.365	80.3507		11.413	10.1584	1.1235	230.375
283.604	81.8745	293.191	92.5408		9.587	10.6663	0.898812	203.192
272.647	77.3032	279.952	84.4141		7.305	7.1109	1.0273	103.218
288.169	96.6042	296.387	104.731		8.218	8.1268	1.01122	132.708
363.498	131.143	371.715	138.254		8.217	7.111	1.15553	116.106
263.973	191.585	274.017	198.696		10.044	7.111	1.41246	141.921
302.322	119.461	320.583	128.603		18.261	9.142	1.99748	331.723
295.474	104.223	303.235	110.826		7.761	6.603	1.17537	101.829
426.956	65.1131	439.283	73.2398		12.327	8.1267	1.51685	199.059
229.733	330.248	240.69	341.93		10.957	11.682	0.937939	254.343
240.233	325.677	247.538	337.867		7.305	12.19	0.599262	176.943
304.605	268.789	313.735	276.916		9.13	8.127	1.12342	147.439
312.822	266.25	320.583	273.869		7.761	7.619	1.01864	117.497
314.192	277.424	325.149	288.09		10.957	10.666	1.02728	232.222
321.496	299.265	330.627	308.407		9.131	9.142	0.998797	165.871
485.151	149.71	494.53	158.737		9.379	9.027	1.03899	168.233
495.082	162.348	505.841	171.376		10.759	9.028	1.19174	193.007
436.046	136.349	445.149	141.404		9.103	5.055	1.80079	91.4358
298.662	15.0194	303.628	20.4359		4.966	5.4165	0.916828	53.4485
300.869	20.797	306.111	24.408		5.242	3.611	1.45168	37.6127
277.972	117.211	282.662	124.433		4.69	7.222	0.649405	67.304
579.057	169.003	589.83	180.494		10.773	11.491	0.937516	245.983
610.657	174.03	625.02	181.931		14.363	7.901	1.81787	225.495
619.275	163.975	629.329	171.157		10.054	7.182	1.39989	143.481
619.275	16.0193	639.383	26.7928		20.108	10.7735	1.86643	430.463
556.076	196.296	569.003	208.506		12.927	12.21	1.05872	313.634
553.922	209.942	568.285	219.997		14.363	10.055	1.42844	286.971
480.669	309.058	495.032	316.959		14.363	7.901	1.81787	225.495
448.352	278.892	464.87	288.948		16.518	10.056	1.6426	330.06
466.306	285.356	477.796	294.693		11.49	9.337	1.23059	213.176
477.796	281.047	490.723	291.82		12.927	10.773	1.19994	276.723
615.684	467.069	628.611	475.688		12.927	8.619	1.49983	221.394
625.02	459.169	637.229	467.069		12.209	7.9	1.54544	191.654
624.302	441.931	637.229	452.704		12.927	10.773	1.19994	276.723
265.22	438.34	280.302	446.24		15.082	7.9	1.90911	236.754
227.876	441.931	237.212	450.55		9.336	8.619	1.08319	159.893
196.277	457.014	212.076	466.351		15.799	9.337	1.69209	293.121
237.93	449.113	250.857	456.296		12.927	7.183	1.79967	184.507
258.757	451.268	270.247	457.014		11.49	5.746	1.99965	131.189
332.349	426.848	343.839	434.03		11.49	7.182	1.59983	163.974
41.1534	144.583	49.7714	153.92		8.618	9.337	0.922995	159.891
44.7443	131.655	56.2349	142.428		11.4906	10.773	1.06661	245.974
176.886	26.0746	188.377	36.1298		11.491	10.0552	1.14279	229.593
334.503	434.03	344.558	442.649		10.055	8.619	1.16661	172.206
473.579	316.05	480.69	322.728		7.111	6.678	1.06484	94.3599
478.18	321.615	486.128	329.407		7.948	7.792	1.02002	123.06
321.316	292.119	327.591	298.241		6.275	6.122	1.02499	76.3339
613.529	508.008	625.738	518.064		12.209	10.056	1.2141	243.958
585.521	36.1298	603.475	45.4669		17.954	9.3371	1.92287	333.107
272.402	254.472	291.074	268.119		18.672	13.647	1.36821	506.336
242.957	248.727	256.602	258.782		13.645	10.055	1.35704	272.625
97.1701	143.146	110.097	154.638		12.9269	11.492	1.12486	295.189
114.414	160.119	132.368	172.329		17.954	12.21	1.47043	435.599
51.9259	112.262	66.2891	123.036		14.3632	10.774	1.33314	307.495
33.9718	111.544	48.3351	120.163		14.3633	8.619	1.66647	245.992
253.011	439.776	263.066	449.113		10.055	9.337	1.0769	186.552
284.611	436.185	297.538	445.522		12.927	9.337	1.38449	239.837
387.308	465.633	399.517	474.97		12.209	9.337	1.30759	226.515
410.289	474.97	418.189	482.152		7.9	7.182	1.09997	112.741
629.329	122.318	641.538	133.809		12.209	11.491	1.06248	278.771
549.613	316.24	564.694	328.45		15.081	12.21	1.23514	365.895
4.6508	50.3215	20.839	61.3697		16.1882	11.0482	1.46523	355.386
13.4807	62.1062	26.7257	72.4178		13.245	10.3116	1.28448	271.387
85.592	62.1062	98.1011	73.8909		12.5091	11.7847	1.06147	292.924
40.7064	60.6331	55.423	70.2082		14.7166	9.5751	1.53697	280.002
101.044	158.593	113.553	169.642		12.509	11.049	1.13214	274.635
105.459	146.072	117.233	156.384		11.774	10.312	1.14178	241.256
114.289	132.814	123.855	140.916		9.566	8.102	1.1807	154.004
123.855	130.605	135.628	140.916		11.773	10.311	1.14179	241.212
122.383	145.336	131.213	155.647		8.83	10.311	0.856367	180.914
113.553	153.438	123.855	162.276		10.302	8.838	1.16565	180.92
134.893	146.809	144.458	155.647		9.565	8.838	1.08226	167.977
106.195	0.236544	120.912	7.60198		14.717	7.36544	1.99812	215.391
39.9706	79.7833	49.5364	91.568		9.5658	11.7847	0.811713	224.001
194.495	31.9079	209.211	40.7465		14.716	8.8386	1.66497	258.454
148.137	166.695	159.911	175.534		11.774	8.839	1.33205	206.794
132.685	237.404	144.458	248.452		11.773	11.048	1.06562	258.453
140.043	287.489	156.232	297.064		16.189	9.575	1.69076	308.013
114.289	295.591	124.591	305.166		10.302	9.575	1.07593	196.007
95.1578	291.908	104.724	301.483		9.5662	9.575	0.999081	182.007
85.592	288.962	94.4219	298.537		8.8299	9.575	0.922183	167.998
65.7246	322.106	78.2337	331.681		12.5091	9.575	1.30643	237.999
96.6294	385.449	108.403	392.814		11.7736	7.365	1.59859	172.303
106.195	379.557	115.025	388.395		8.83	8.838	0.999095	155.069
62.7813	299.273	73.8187	308.112		11.0374	8.839	1.24872	193.856
83.896	181.483	93.1037	189.145		9.2077	7.662	1.20174	140.186
118.885	244.553	128.093	253.395		9.208	8.842	1.04139	161.781
256.08	38.2478	263.907	44.7317		7.827	6.4839	1.20714	100.842
259.303	44.1423	269.431	51.2156		10.128	7.0733	1.43186	142.35
309.024	64.7728	320.534	72.4356		11.51	7.6628	1.50206	175.256
244.11	149.063	256.08	157.315		11.97	8.252	1.45056	196.274
257.001	151.421	267.129	159.084		10.128	7.663	1.32168	154.217
259.763	158.494	270.352	167.336		10.589	8.842	1.19758	186.044
276.53	211.81	287.119	220.652		10.589	8.842	1.19758	186.044
313.628	250.448	329.742	257.521		16.114	7.073	2.27824	226.474
302.118	256.931	315.93	267.541		13.812	10.61	1.30179	291.194
296.594	206.239	307.643	212.134		11.049	5.895	1.8743	129.425
302.118	212.134	312.707	217.439		10.589	5.305	1.99604	111.622
384.988	235.122	396.958	243.374		11.97	8.252	1.45056	196.274
385.448	245.732	401.101	253.984		15.653	8.252	1.89687	256.665
428.264	239.838	437.932	249.269		9.668	9.431	1.02513	181.178
398.339	133.148	409.849	139.632		11.51	6.484	1.77514	148.296
428.724	127.254	443.917	137.274		15.193	10.02	1.51627	302.497
366.112	136.685	375.78	143.169		9.668	6.484	1.49105	124.563
338.489	57.6995	349.999	63.5939		11.51	5.8944	1.9527	134.811
338.489	63.0045	351.84	69.4884		13.351	6.4839	2.0591	172.013
437.932	235.122	447.14	242.195		9.208	7.073	1.30185	129.413
453.125	230.996	463.714	239.838		10.589	8.842	1.19758	186.044
299.356	362.442	310.405	370.694		11.049	8.252	1.33895	181.173
68.7033	388.967	81.1337	397.809		12.4304	8.842	1.40584	218.397
323.296	411.955	333.885	419.029		10.589	7.074	1.49689	148.844
479.996	432.588	494.713	441.426		14.717	8.838	1.6652	258.454
580.069	303.693	597.729	315.477		17.66	11.784	1.49864	413.517
608.03	218.254	622.011	226.356		13.981	8.102	1.72562	225.082
669.104	203.523	681.613	213.834		12.509	10.311	1.21317	256.291
654.388	384.712	671.312	394.288		16.924	9.576	1.76734	322.031
487.064	53.9573	501.674	61.2341		14.61	7.2768	2.00775	211.252
480.189	120.904	489.213	127.21		9.024	6.306	1.43102	113.074
483.197	127.695	491.791	133.031		8.594	5.336	1.61057	91.1216
481.908	143.704	490.931	151.951		9.023	8.247	1.09409	147.862
511.986	133.031	521.01	139.823		9.024	6.792	1.32862	121.789
496.088	120.904	505.541	128.665		9.453	7.761	1.21801	145.78
540.346	92.7667	551.088	102.469		10.742	9.7023	1.10716	207.095
552.377	78.6983	564.839	86.4602		12.462	7.7619	1.60553	192.206
604.8	101.984	615.972	109.261		11.172	7.277	1.53525	161.545
563.12	132.061	573.432	139.823		10.312	7.762	1.32852	159.048
609.097	117.023	617.261	124.299		8.164	7.276	1.12205	118.034
636.597	15.1479	649.918	22.9098		13.321	7.7619	1.7162	205.454
456.126	41.8294	468.158	47.6508		12.032	5.8214	2.06686	139.18
389.954	52.0168	399.407	58.8085		9.453	6.7917	1.39185	127.573
379.211	133.517	389.094	139.823		9.883	6.306	1.56724	123.838
377.063	139.338	386.946	145.159		9.883	5.821	1.69782	114.313
406.282	150.981	417.024	159.713		10.742	8.732	1.23019	186.384
361.594	192.216	373.196	200.463		11.602	8.247	1.40681	190.125
361.594	238.787	373.196	246.549		11.602	7.762	1.49472	178.944
531.752	222.778	545.502	230.055		13.75	7.277	1.88951	198.822
626.714	207.74	639.605	214.531		12.891	6.791	1.89825	173.953
587.612	142.249	596.206	150.496		8.594	8.247	1.04208	140.832
618.12	97.1328	628.863	103.924		10.743	6.7912	1.5819	144.971
653.785	100.529	664.957	106.835		11.172	6.306	1.77165	139.989
628.863	33.5824	637.027	44.7401		8.164	11.1577	0.731692	181.004
542.495	56.3829	551.948	62.6894		9.453	6.3065	1.49893	118.459
468.158	53.4722	477.181	60.2638		9.023	6.7916	1.32855	121.768
374.055	44.255	382.219	51.0466		8.164	6.7916	1.20207	110.176
369.758	49.1061	377.063	54.9275		7.305	5.8214	1.25485	84.5003
373.196	54.4424	382.649	60.7489		9.453	6.3065	1.49893	118.459
354.289	58.8085	365.031	66.5704		10.742	7.7619	1.38394	165.678
365.461	59.7787	376.203	65.115		10.742	5.3363	2.01301	113.903
365.891	66.5704	376.203	72.3918		10.312	5.8214	1.7714	119.284
476.752	225.204	487.064	231.025		10.312	5.821	1.77152	119.275
678.277	338.236	687.301	347.453		9.024	9.217	0.97906	165.272
663.668	271.29	674.41	280.507		10.742	9.217	1.16546	196.737
359.745	416.767	369.024	424.428		9.279	7.661	1.2112	141.253
427.272	436.4	440.159	443.583		12.887	7.183	1.7941	183.937
278.3	484.286	289.125	492.426		10.825	8.14	1.32985	175.091
239.124	478.061	254.073	486.201		14.949	8.14	1.83649	241.795
220.052	477.103	232.939	485.722		12.887	8.619	1.49519	220.709
209.227	483.328	219.536	490.511		10.309	7.183	1.43519	147.141
214.897	363.613	226.238	369.839		11.341	6.226	1.82155	140.304
226.238	361.698	235.516	367.923		9.278	6.225	1.49044	114.764
309.744	367.444	325.724	373.191		15.98	5.747	2.78058	182.486
75.7193	418.682	86.5442	425.865		10.8249	7.183	1.50702	154.504
93.7609	374.627	105.101	380.852		11.3401	6.225	1.8217	140.271
6.13033	294.658	15.4089	302.799		9.27857	8.141	1.13973	150.096
8.7077	281.729	17.4708	289.869		8.7631	8.14	1.07655	141.74
82.9359	319.08	92.7299	329.136		9.794	10.056	0.973946	195.702
82.9359	319.08	92.7299	329.136		9.794	10.056	0.973946	195.702
82.9359	319.08	92.7299	329.136		9.794	10.056	0.973946	195.702
67.9872	291.785	77.2657	298.489		9.2785	6.704	1.38402	123.601
98.1011	50.3215	111.346	58.4235		13.2449	8.102	1.63477	213.231
73.8187	56.2139	84.8561	66.5255		11.0374	10.3116	1.07039	226.153
175.363	45.9023	185.665	56.2139		10.302	10.3116	0.999069	211.085
187.136	48.8484	196.702	57.687		9.566	8.8386	1.0823	168.006
275.436	60.6331	293.096	71.6813		17.66	11.0482	1.59845	387.697
312.963	44.4292	335.038	54.0042		22.075	9.575	2.30548	420.001
214.362	33.381	229.814	41.483		15.452	8.102	1.90718	248.764
215.098	42.2195	230.55	52.5312		15.452	10.3117	1.49849	316.611
142.987	37.8003	155.496	47.3754		12.509	9.5751	1.30641	238
159.911	38.5368	174.627	48.8484		14.716	10.3116	1.42713	301.527
193.23	148.941	203.587	154.8		10.357	5.859	1.76771	120.578
281.41	156.753	290.287	161.636		8.877	4.883	1.81794	86.1318
289.991	158.706	296.205	165.542		6.214	6.836	0.909011	84.408
268.982	206.229	278.155	212.413		9.173	6.184	1.48334	112.717
295.317	154.8	302.419	159.357		7.102	4.557	1.55848	64.3088
87.7995	174.797	100.309	180.69		12.5095	5.893	2.12277	146.483
513.844	491.511	530.768	503.296		16.924	11.785	1.43606	396.317
513.844	491.511	530.768	503.296		16.924	11.785	1.43606	396.317
287.209	210.888	299.718	218.99		12.509	8.102	1.54394	201.384
459.637	420.207	472.868	429.769		13.231	9.562	1.38371	251.392
260.719	249.188	274.7	258.763		13.981	9.575	1.46016	266.004
117.968	286.752	128.27	293.381		10.302	6.629	1.55408	135.7
276.172	252.871	287.945	259.5		11.773	6.629	1.77598	155.076
239.846	176.416	265.45	192.123		25.604	15.707	1.6301	799.119
272.883	197.083	289.402	207.831		16.519	10.748	1.53694	352.795
299.313	111.106	316.657	123.506		17.344	12.4	1.39871	427.348
324.091	128.467	340.609	138.387		16.518	9.92	1.66512	325.596
327.394	105.319	342.261	116.066		14.867	10.747	1.38336	317.483
382.732	95.3983	395.121	104.492		12.389	9.0937	1.36237	223.866
367.865	95.3983	378.602	105.319		10.737	9.9207	1.08228	211.658
362.909	104.492	375.298	111.932		12.389	7.44	1.66519	183.155
370.343	140.041	384.384	150.788		14.041	10.747	1.3065	299.844
372.821	150.788	389.339	159.882		16.518	9.094	1.81636	298.485
248.931	350.025	262.146	359.945		13.215	9.92	1.33216	260.489
214.242	411.201	225.805	421.948		11.563	10.747	1.07593	246.927
225.805	409.548	237.368	421.122		11.563	11.574	0.99905	265.928
371.995	192.95	384.384	202.044		12.389	9.094	1.36233	223.873
474.41	259.913	484.321	268.18		9.911	8.267	1.19886	162.808
485.147	257.433	495.884	267.354		10.737	9.921	1.08225	211.665
591.692	121.853	608.211	132.6		16.519	10.747	1.53708	352.762
672.633	106.145	689.978	120.2		17.345	14.055	1.23408	484.413
339.783	35.8752	355.476	49.1025		15.693	13.2273	1.18641	412.465
376.124	49.1025	392.643	59.8498		16.519	10.7473	1.53704	352.772
408.336	350.025	426.506	364.079		18.17	14.054	1.29287	507.417
406.684	365.732	420.724	378.133		14.04	12.401	1.13217	345.967
201.027	460.804	224.153	475.684		23.126	14.88	1.55417	683.776
160.556	470.724	175.423	480.645		14.867	9.921	1.49854	293.082
386.404	465.046	400.195	471.948		13.791	6.902	1.99812	189.139
407.51	463.284	419.899	474.031		12.389	10.747	1.15279	264.566
388.513	470.724	401.728	479.818		13.215	9.094	1.45316	238.799
377.68	423.644	389.459	433.864		11.779	10.22	1.15254	239.205
494.294	247.985	504.306	257.566		10.012	9.581	1.04498	190.608
415.962	188.58	427.152	197.522		11.19	8.942	1.2514	198.827
488.404	187.941	499.594	194.329		11.19	6.388	1.75172	142.038
400.06	181.553	408.895	192.412		8.835	10.859	0.813611	190.637
359.422	168.778	372.968	176.443		13.546	7.665	1.76725	206.316
240.453	272.257	251.054	283.116		10.601	10.859	0.976241	228.743
312.894	386.596	325.852	398.732		12.958	12.136	1.06773	312.481
244.801	440.963	258.842	454.19		14.041	13.227	1.06154	369.037
56.4892	487.258	73.8337	498.832		17.3445	11.574	1.49857	398.892
93.517	0.958626	108.093	12.6276		14.576	11.669	1.24912	337.973
118.297	63.6795	132.144	79.7244		13.847	16.0449	0.863016	441.472
59.2627	138.799	73.1102	151.197		13.8475	12.398	1.11691	341.141
132.873	68.7847	143.805	76.8072		10.932	8.0225	1.36267	174.269
205.025	76.8072	216.686	89.2055		11.661	12.3983	0.940532	287.282
326.008	40.3415	337.669	46.9053		11.661	6.5638	1.77656	152.09
229.076	166.513	242.195	175.994		13.119	9.481	1.38371	247.153
639.398	58.5743	651.788	71.702		12.39	13.1277	0.943806	323.199
637.212	42.5295	647.415	55.6571		10.203	13.1276	0.777217	266.148
639.398	241.632	655.432	255.489		16.034	13.857	1.1571	441.491
662.72	410.103	675.839	423.96		13.119	13.857	0.946742	361.227
624.822	396.246	639.398	407.915		14.576	11.669	1.24912	337.973
341.314	361.968	355.161	372.908		13.847	10.94	1.26572	301.012
352.975	353.946	369.737	363.427		16.762	9.481	1.76796	315.784
439.703	366.344	450.636	374.367		10.933	8.023	1.36271	174.296
267.703	379.472	279.364	390.412		11.661	10.94	1.0659	253.492
251.669	398.434	264.059	407.186		12.39	8.752	1.41568	215.471
213.771	409.374	223.975	418.855		10.204	9.481	1.07626	192.236
169.314	419.584	180.246	429.795		10.932	10.211	1.07061	221.809
210.127	240.903	223.246	256.947		13.119	16.044	0.817689	418.238
197.008	237.256	208.669	245.278		11.661	8.022	1.45363	185.878
400.347	140.257	409.822	150.468		9.475	10.211	0.927921	192.246
281.551	28.6725	292.483	43.9881		10.932	15.3156	0.713782	332.693
250.941	49.0933	259.686	58.5743		8.745	9.481	0.922371	164.75
258.229	48.364	268.432	59.3036		10.203	10.9396	0.932667	221.789
175.666	443.286	191.537	459.958		15.871	16.672	0.951955	525.778
96.4322	237.256	108.822	248.196		12.3898	10.94	1.13252	269.335
70.1251	318.645	82.8218	328.172		12.6967	9.527	1.33271	240.357
81.1271	307.999	92.7881	318.939		11.661	10.94	1.0659	253.492
93.517	291.225	106.636	299.977		13.119	8.752	1.49897	228.149
161.297	440.005	175.873	453.133		14.576	13.128	1.1103	380.231
213.771	459.696	223.975	469.177		10.204	9.481	1.07626	192.236
187.534	428.336	197.008	434.9		9.474	6.564	1.44333	123.57
182.432	405.727	194.093	414.479		11.661	8.752	1.33238	202.793
181.703	415.938	193.364	423.231		11.661	7.293	1.59893	168.987
								194.692
								3.08268

## Sheet: ConD
289.375	40.598	297.954	46.8729			8.579	6.2749	1.36719	106.968
301.254	31.97	308.513	38.6371			7.259	6.6671	1.08878	96.1666
302.034	39.9996	310.729	47.1619			8.695	7.1623	1.214	123.746
374.833	127.662	383.081	134.721			8.248	7.059	1.16844	115.692
416.736	149.624	425.315	155.507			8.579	5.883	1.45827	100.287
302.903	118.25	316.101	133.545			13.198	15.295	0.862896	401.114
209.527	211.981	218.106	220.216			8.579	8.235	1.04177	140.382
195.009	219.04	203.258	225.707			8.249	6.667	1.23729	109.28
283.766	208.059	291.685	214.334			7.919	6.275	1.26199	98.7403
367.904	212.373	378.462	219.432			10.558	7.059	1.49568	148.093
370.873	220.609	380.772	228.452			9.899	7.843	1.26214	154.271
306.863	246.1	315.442	253.16			8.579	7.06	1.21516	120.352
429.23	318.326	442.594	331.57			13.364	13.244	1.00906	351.695
466.257	292.306	479.556	300.412			13.299	8.106	1.64064	214.208
485.804	397.792	501.396	407.92			15.592	10.128	1.53949	313.788
392.279	364.637	404.527	370.735			12.248	6.098	2.00853	148.41
406.058	373.174	417.158	383.338			11.1	10.164	1.09209	224.181
379.338	232.237	391.811	239.249			12.473	7.012	1.77881	173.789
452.599	282.294	469.492	292.783			16.893	10.489	1.61054	352.088
248.371	346.373	259.953	354.943			11.582	8.57	1.35146	197.231
289.474	336.764	300.858	346.672			11.384	9.908	1.14897	224.126
258.616	333.518	271.089	343.646			12.473	10.128	1.23154	251.018
318.754	347.931	327.218	355.722			8.464	7.791	1.08638	131.033
267.166	365.993	278.476	372.973			11.31	6.98	1.62034	156.866
276.382	356.686	286.436	364.442			10.054	7.756	1.29629	154.948
286.855	360.564	293.557	367.544			6.702	6.98	0.960172	92.9545
337.962	348.543	349.272	354.747			11.31	6.204	1.82302	139.426
310.517	336.764	319.14	345.629			8.623	8.865	0.972702	151.896
193.997	403.101	204.243	411.173			10.246	8.072	1.26933	164.341
523.948	512.738	540.844	522.205			16.896	9.467	1.78473	317.839
329.652	222.005	339.625	231.274			9.973	9.269	1.07595	183.683
279.695	108.628	289.162	117.867			9.467	9.239	1.02468	173.799
397.827	220.956	407.294	227.764			9.467	6.808	1.39057	128.069
321.478	342.049	331.014	348.09			9.536	6.041	1.57855	114.468
330.673	337.216	338.847	343.66			8.174	6.444	1.26847	104.665
331.695	344.063	342.253	348.896			10.558	4.833	2.18456	101.393
281.832	191.671	294.874	201.361			13.042	9.69	1.34592	251.118
255.641	23.8433	266.455	32.6339			10.814	8.7906	1.23018	188.893
388.105	223.999	396.215	231.438			8.11	7.439	1.0902	119.88
294.164	374.793	304.302	384.259			10.138	9.466	1.07099	190.691
278.735	368.314	285.937	373.861			7.202	5.547	1.29836	79.3819
304.542	346.418	315.945	355.76			11.403	9.342	1.22062	211.675
450.282	292.296	465.826	303.115			15.544	10.819	1.43673	334.165
20.1371	254.055	32.6926	265.9			12.5555	11.845	1.05998	295.515
151.062	163.817	163.165	172.376			12.103	8.559	1.41407	205.838
202.164	111.925	212.081	121.232			9.917	9.307	1.06554	183.4
120.734	51.4349	130.652	59.4117			9.918	7.9768	1.24336	157.204
113.3	23.5571	122.983	31.6399			9.683	8.0828	1.19798	155.519
108.971	323.251	117.294	332.591			8.323	9.34	0.891113	154.468
112.383	332.616	118.124	338.598			5.741	5.982	0.959712	68.2408
297.269	157.636	304.047	166.67			6.778	9.034	0.750277	121.672
144.224	326.633	154.663	335.939			10.439	9.306	1.12175	193.033
128.564	335.275	136.916	344.581			8.352	9.306	0.897485	154.441
108.491	408.049	119.186	418.202			10.695	10.153	1.05338	215.767
157.318	415.382	170.338	428.355			13.02	12.973	1.00362	335.631
89.8899	341.487	101.98	353.333			12.0901	11.846	1.02061	284.585
541.091	312.166	550.387	320.965			9.296	8.799	1.05648	162.532
448.907	149.149	459.014	158.601			10.107	9.452	1.0693	189.826
482.117	173.726	491.502	181.288			9.385	7.562	1.24107	141.02
325.569	77.3287	335.047	88.6168			9.478	11.2881	0.839645	212.593
425.312	255.267	433.763	262.306			8.451	7.039	1.2006	118.203
392.234	245.096	403.785	252.185			11.551	7.089	1.62943	162.71
298.532	167.785	307.118	175.989			8.586	8.204	1.04656	139.967
306.667	166.246	314.801	176.502			8.134	10.256	0.793097	165.765
281.548	334.805	292.059	351.441			10.511	16.636	0.631823	347.459
309.145	341.699	319.853	354.208			10.708	12.509	0.856024	266.159
349.6	181.63	356.379	190.86			6.779	9.23	0.734453	124.331
361.174	181.409	367.952	192.345			6.778	10.936	0.619788	147.289
344.177	162.657	355.475	172.4			11.298	9.743	1.1596	218.728
340.035	176.16	350.022	184.726			9.987	8.566	1.16589	169.99
288.918	296.361	295.428	305.386			6.51	9.025	0.72133	116.745
347.14	320.378	362.352	333.283			15.212	12.905	1.17877	390.081
321.656	296.868	329.069	308.627			7.413	11.759	0.630411	173.211
312.569	304.743	320.616	312.446			8.047	7.703	1.04466	123.17
295.893	304.822	304.264	310.463			8.371	5.641	1.48396	93.8305
305.167	301.441	312.891	308.778			7.724	7.337	1.05275	112.609
304.201	308.411	311.604	314.281			7.403	5.87	1.26116	86.3488
296.428	345.669	305.324	359.781			8.896	14.112	0.630385	249.456
296.799	376.276	304.845	383.246			8.046	6.97	1.15438	111.435
302.914	391.684	309.673	399.387			6.759	7.703	0.87745	103.455
343.649	393.562	355.777	401.927			12.128	8.365	1.44985	201.588
406.297	431.243	415.593	443.562			9.296	12.319	0.754607	227.553
477.286	485.796	485.737	496.354			8.451	10.558	0.800436	177.296
349.895	462.124	357.034	472.146			7.139	10.022	0.712333	142.168
357.629	465.072	365.957	476.273			8.328	11.201	0.743505	185.357
7.2758	80.6121	15.506	90.1213			8.2302	9.5092	0.865499	155.512
345.682	96.7777	352.944	105.336			7.262	8.5583	0.848533	123.496
334.547	184.262	347.619	189.968			13.072	5.706	2.29092	148.212
425.188	247.291	434.23	254.772			9.042	7.481	1.20866	134.411
442.935	238.657	449.475	246.796			6.54	8.139	0.803539	105.769
419.267	241.822	426.43	249.058			7.163	7.236	0.989912	102.992
439.198	220.568	447.918	230.517			8.72	9.949	0.87647	172.388
222.722	371.285	233.532	381.749			10.81	10.464	1.03307	224.768
201.643	363.437	214.615	374.555			12.972	11.118	1.16676	286.579
198.991	6.91603	207.221	14.0479			8.23	7.13187	1.15398	116.631
119.634	218.33	135.751	229.258			16.117	10.928	1.47484	349.974
230.84	235.435	245.345	246.363			14.505	10.928	1.32732	314.97
267.909	221.656	279.594	230.209			11.685	8.553	1.36619	198.59
371.252	234.483	381.181	244.518			9.929	10.035	0.989437	197.985
421.497	225.284	434.134	233.647			12.637	8.363	1.51106	209.999
464.521	224.448	475.653	233.647			11.132	9.199	1.21013	203.481
463.318	236.155	473.848	247.027			10.53	10.872	0.968543	227.483
491.871	377.242	504.022	387.599			12.151	10.357	1.17322	250.067
503.935	388.772	517.775	401.316			13.84	12.544	1.10332	344.971
326.81	316.143	338.864	329.143			12.054	13	0.927231	311.376
248.166	299.58	260.656	310.508			12.49	10.928	1.14294	271.215
250.583	313.359	264.283	320.961			13.7	7.602	1.80216	206.947
204.651	311.934	215.126	322.387			10.475	10.453	1.0021	217.573
213.918	318.11	223.991	326.188			10.073	8.078	1.24697	161.686
296.336	290.094	305.062	297.62			8.726	7.526	1.15945	130.494
266.54	208.429	278.594	219.571			12.054	11.142	1.08185	266.873
278.594	209.357	286.012	218.643			7.418	9.286	0.798837	136.876
286.846	208.352	294.905	215.954			8.059	7.602	1.06012	121.736
207.874	69.6094	220.364	81.4881			12.49	11.8787	1.05146	294.81
44.0067	46.8571	55.1334	58.9286			11.1267	12.0715	0.921733	266.894
259.448	18.7689	269.521	29.2221			10.073	10.4532	0.963628	209.227
614.249	115.571	630.012	130.429			15.763	14.858	1.06091	465.382
28.5745	267.745	37.4387	278.198			8.8642	10.453	0.848005	184.116
48.214	279.893	60.6796	289.241			12.4656	9.348	1.3335	231.549
2.28167	270.643	20.8261	286.429			18.5444	15.786	1.17474	581.696
176.536	401.415	188.635	408.982			12.099	7.567	1.59892	181.921
176.169	505.577	187.902	515.37			11.733	9.793	1.1981	228.315
317.324	384.055	331.256	392.512			13.932	8.457	1.64739	234.121
327.326	375.392	336.653	386.681			9.327	11.289	0.826202	209.222
316.259	136.605	330.362	147.058			14.103	10.453	1.34918	292.929
359.775	109.997	371.057	120.925			11.282	10.928	1.03239	244.984
414.828	447.069	426.721	455.421			11.893	8.352	1.42397	197.375
482.564	424.35	494.457	436.043			11.893	11.693	1.0171	276.33
388.007	377.429	405.624	391.357			17.617	13.928	1.26486	487.563
157.838	488.662	168.104	503.351			10.266	14.689	0.69889	299.643
252.195	134.229	263.88	145.158			11.685	10.929	1.06917	253.758
262.671	140.881	274.356	153.235			11.685	12.354	0.945847	286.845
292.487	142.307	301.754	150.384			9.267	8.077	1.14733	148.73
202.152	299.986	214.19	309.988			12.038	10.002	1.20356	239.25
304.789	220.595	316.827	229.346			12.038	8.751	1.37561	209.326
321.9	330.464	331.57	338.542			9.67	8.078	1.19708	155.218
300.354	211.218	313.025	221.22			12.671	10.002	1.26685	251.83
300.092	456.167	308.158	465.069			8.066	8.902	0.906089	142.678
317.324	450.825	329.423	460.618			12.099	9.793	1.23547	235.437
237.764	393.402	250.23	403.641			12.466	10.239	1.2175	253.627
90.3679	400.643	105.204	412.714			14.8361	12.071	1.22907	355.855
521.878	298.55	531.938	308.648			10.06	10.098	0.996237	201.857
294.457	392.572	302.495	404.735			8.038	12.163	0.660857	194.267
40.4194	282.063	48.0484	291.089			7.629	9.026	0.845225	136.827
198.46	136.076	204.342	147.625			5.882	11.549	0.509308	134.983
270.081	144.11	277.693	154.153			7.612	10.043	0.757941	151.905
246.9	126.033	253.128	135.574			6.228	9.541	0.652762	118.074
164.565	87.6709	172.887	96.6963			8.322	9.0254	0.922064	149.247
210.224	150.638	218.182	162.187			7.958	11.549	0.689064	182.624
186.065	150.154	197.161	159.874			11.096	9.72	1.14156	214.31
199.844	147.625	206.072	157.668			6.228	10.043	0.620133	124.286
178.392	162.187	184.966	171.225			6.574	9.038	0.727373	118.063
242.748	209.89	249.322	220.937			6.574	11.047	0.595094	144.306
246.233	202.738	252.663	210.141			6.43	7.403	0.868567	94.5865
252.782	203.362	257.279	211.899			4.497	8.537	0.526766	76.2849
196.402	304.794	202.43	315.369			6.028	10.575	0.570024	126.667
139.987	311.825	147.599	322.369			7.612	10.544	0.721927	159.483
106.425	307.807	115.075	319.859			8.65	12.052	0.717723	207.15
41.0318	281.696	48.6438	290.233			7.612	8.537	0.891648	129.126
289.635	301.092	295.663	310.082			6.028	8.99	0.670523	107.682
314.713	403.617	320.85	412.325			6.137	8.708	0.704754	106.19
310.13	417.954	316.158	426.415			6.028	8.461	0.712445	101.346
383.336	379.078	390.868	390.556			7.532	11.478	0.656212	171.786
297.417	295.566	302.439	306.252			5.022	10.686	0.469961	106.636
299.928	274.985	307.181	284.484			7.253	9.499	0.763554	136.901
320.579	278.883	326.205	291.045			5.626	12.162	0.462588	135.961
237.721	275.776	243.021	286.067			5.3	10.291	0.515013	108.379
243.579	269.839	250.274	278.943			6.695	9.104	0.735391	121.114
43.7895	178.361	50.6371	187.456			6.8476	9.095	0.752897	123.752
50.9259	177.356	56.552	190.047			5.6261	12.691	0.443314	141.878
84.6827	188.989	90.7107	200.623			6.028	11.634	0.518136	139.352
133.413	289.228	141.025	296.76			7.612	7.532	1.01062	113.925
132.375	279.185	139.295	288.726			6.92	9.541	0.725291	131.193
135.835	222.946	143.101	233.993			7.266	11.047	0.657735	159.496
91.9163	403.677	103.57	415.839			11.6537	12.162	0.958206	281.63
133.71	421.656	140.14	430.645			6.43	8.989	0.715319	114.85
135.318	432.231	140.944	443.865			5.626	11.634	0.483583	130.059
140.333	285.211	146.215	297.262			5.882	12.051	0.488092	140.851
261.504	302.15	268.738	315.369			7.234	13.219	0.547243	190.015
320.251	95.4024	327.517	105.445			7.266	10.0426	0.723518	144.995
326.409	-0.783636	333.232	8.19261			6.823	8.97625	0.760117	121.697
257.32	121.892	264.143	130.868			6.823	8.976	0.760138	121.694
260.299	282.585	265.523	293.16			5.224	10.575	0.493995	109.773
396.351	329.343	403.175	338.817			6.824	9.474	0.720287	128.464
156.671	303.411	165.627	315.38			8.956	11.969	0.748266	213.001
374.174	201.182	380.571	210.158			6.397	8.976	0.712678	114.096
220.258	39.6649	225.102	50.712			4.844	11.0471	0.438486	106.332
248.976	56.2355	253.82	66.2783			4.844	10.0428	0.482336	96.665
165.627	293.438	172.451	300.419			6.824	6.981	0.97751	94.6601
351.144	172.258	358.395	180.736			7.251	8.478	0.855272	122.152
98.1852	468.597	108.029	476.847			9.8438	8.25	1.19319	161.372
128.64	446.356	136.946	456.042			8.306	9.686	0.857526	159.863
178.782	425.192	185.55	432.725			6.768	7.533	0.898447	101.307
171.399	418.735	177.552	428.062			6.153	9.327	0.659698	114.035
579.175	423.089	584.861	432.064			5.686	8.975	0.633538	101.403
609.823	407.03	619.532	418.832			9.709	11.802	0.822657	227.688
458.458	359.697	467.206	370.356			8.748	10.659	0.820715	185.283
381.042	484.236	387.603	496.578			6.561	12.342	0.531599	160.904
5.06891	199.265	16.3309	209.561			11.262	10.296	1.09382	230.406
121.685	85.6141	130.041	99.4739			8.356	13.8598	0.602895	230.126
134.764	163.625	146.026	173.921			11.262	10.296	1.09382	230.406
91.8956	232.133	102.068	244.012			10.1724	11.879	0.856335	240.112
128.951	214.709	138.034	228.173			9.083	13.464	0.674614	243.004
192.164	190.157	201.61	207.185			9.446	17.028	0.554733	319.611
197.595	164.955	211.31	181.729			13.715	16.774	0.817634	457.133
26.0944	357.688	34.7426	370.911			8.6482	13.223	0.654027	227.23
158.015	364.791	169.277	374.691			11.262	9.9	1.13758	221.545
186.351	360.831	195.07	370.731			8.719	9.9	0.880707	171.519
134.37	446.752	144.402	458.419			10.032	11.667	0.859861	232.572
173.114	455.308	181.07	467.754			7.956	12.446	0.639242	196.759
292.74	429.767	301.777	441.148			9.037	11.381	0.794043	204.369
293.151	410.971	299.724	420.694			6.573	9.723	0.676026	126.991
332.031	293.512	342.93	301.828			10.899	8.316	1.31061	180.099
384.704	307.32	390.285	318.308			5.581	10.988	0.507918	121.854
397.993	327.728	407.562	339.109			9.569	11.381	0.840787	216.4
174.363	229.361	188.168	236.092			13.805	6.731	2.05096	184.64
231.874	283.38	244.898	290.836			13.024	7.456	1.74678	192.957
628.071	2.54985	643.31	14.7493			15.239	12.1994	1.24915	369.409
344.02	195.305	352.012	207.185			7.992	11.88	0.672727	188.661
325.698	209.205	331.014	214.307			5.316	5.102	1.04194	53.8934
171.71	50.5892	183.715	64.3153			12.005	13.7261	0.874611	327.431
65.192	160.587	78.6129	171.891			13.4209	11.304	1.18727	301.456
94.8593	156.348	107.574	169.065			12.7147	12.717	0.999819	321.293
78.6129	154.935	92.0339	168.359			13.421	13.424	0.999777	357.995
315.768	45.8379	327.772	56.9243			12.004	11.0864	1.08277	264.44
360.513	120.275	373.063	132.417			12.55	12.142	1.0336	302.792
373.167	270.804	383.763	281.402			10.596	10.598	0.999811	223.139
178.21	311.076	193.044	323.793			14.834	12.717	1.16647	374.846
208.844	397.3	218.358	405.904			9.514	8.604	1.10576	162.657
262.281	302.092	270.362	309.689			8.081	7.597	1.06371	121.988
281.34	276.457	289.11	286.348			7.77	9.891	0.785563	152.711
319.961	293.189	329.855	301.363			9.894	8.174	1.21042	160.7
194.457	306.13	206.465	319.554			12.008	13.424	0.894517	320.304
210.703	313.902	219.886	324.5			9.183	10.598	0.866484	193.383
219.18	307.543	228.362	317.435			9.182	9.892	0.928225	180.481
229.649	310.955	238.351	319.396			8.702	8.441	1.03092	145.956
385.882	281.402	396.477	294.12			10.595	12.718	0.833071	267.75
303.237	44.0109	315.245	53.9022			12.008	9.8913	1.214	236.012
77.3086	168.316	88.2221	176.235			10.9135	7.919	1.37814	171.729
310.301	22.1087	324.428	31.2935			14.127	9.1848	1.53808	257.828
313.126	33.413	328.666	44.0109			15.54	10.5979	1.46633	327.251
378.908	497.38	387.437	503.976			8.529	6.596	1.29306	111.786
205.8	511.736	217.597	519.91			11.797	8.174	1.44323	191.609
239.152	311.839	247.576	319.157			8.424	7.318	1.15113	122.496
364.103	295.34	373.616	302.653			9.513	7.313	1.30083	138.237
374.294	252.601	384.548	259.222			10.254	6.621	1.54871	134.905
265.474	313.722	272.63	320.215			7.156	6.493	1.10211	92.3265
467.228	272.969	477.122	280.713			9.894	7.744	1.27763	152.247
307.651	173.515	314.909	182.798			7.258	9.283	0.781859	133.88
298.306	120.803	306.491	130.834			8.185	10.031	0.81597	163.145
313.585	112.356	325.59	120.275			12.005	7.919	1.51597	188.905
330.558	118.257	341.871	127.851			11.313	9.594	1.17917	215.669
369.694	247.489	380.744	257.863			11.05	10.374	1.06516	227.782
369.694	240.957	379.708	247.873			10.014	6.916	1.44795	137.617
382.471	237.499	391.45	244.415			8.979	6.916	1.29829	123.394
321.934	254.127	332.177	264.881			10.243	10.754	0.952483	218.881
332.405	236.203	340.827	246.957			8.422	10.754	0.78315	179.968
346.211	369.671	358.297	381.966			12.086	12.295	0.983001	295.271
337.786	436.392	349.976	447.828			12.19	11.436	1.06593	277.005
348.452	461.553	359.881	471.465			11.429	9.912	1.15305	225.102
335.5	460.028	349.976	472.227			14.476	12.199	1.18665	350.9
258.495	328.943	264.02	340.854			5.525	11.911	0.463857	130.765
235.178	256.81	244.175	267.166			8.997	10.356	0.868772	185.14
357.899	27.0887	368.37	39.0381			10.471	11.9494	0.876278	248.625
389.378	340.47	399.393	348.539			10.015	8.069	1.24117	160.576
359.037	2.79171	366.776	14.7411			7.739	11.9494	0.647648	183.756
365.183	10.3596	373.605	21.5124			8.422	11.1528	0.755147	186.642
376.337	33.86	385.214	43.0212			8.877	9.1612	0.968978	161.595
466.932	21.9107	474.898	29.8769			7.966	7.9662	0.999975	126.096
316.452	146.655	327.881	157.33			11.429	10.675	1.07063	242.43
375.119	28.4736	386.548	33.8109			11.429	5.3373	2.14134	121.211
387.31	24.6613	396.452	33.8109			9.142	9.1496	0.999169	166.209
311.008	242.177	319.43	249.745			8.422	7.568	1.11284	126.65
302.007	241.725	312.022	250.178			10.015	8.453	1.18479	168.218
349.022	240.584	354.94	248.152			5.918	7.568	0.781977	88.9952
376.564	163.311	386.807	170.481			10.243	7.17	1.42859	145.934
338.613	164.497	346.901	172.181			8.288	7.684	1.0786	126.546
1.78571	419.617	14.7381	432.579			12.9524	12.962	0.999259	333.605
1.87128	421.549	13.0824	431.543			11.2111	9.994	1.12179	222.638
1.94148	177.944	15.4373	191.486			13.4958	13.542	0.99659	363.155
17.1676	175.156	27.549	185.512			10.3814	10.356	1.00245	213.628
27.6568	273.127	35.8783	280.53			8.2215	7.403	1.11056	120.94
16.4457	279.419	26.162	287.192			9.7163	7.773	1.25001	150.072
331.69	81.0836	340.833	96.3328			9.143	15.2492	0.599572	277.042
210.262	123.773	217.529	142.096			7.267	18.323	0.396605	264.583
248.227	185.871	255.846	198.833			7.619	12.962	0.587795	196.237
255.248	182.325	264.246	190.291			8.998	7.966	1.12955	142.428
229.295	159.223	236.216	169.978			6.921	10.755	0.643515	147.907
91.9138	128.553	104.718	137.316			12.8042	8.763	1.46117	222.954
225.367	424.503	235.341	434.126			9.974	9.623	1.03648	190.717
18.5518	187.105	28.2411	194.673			9.6893	7.568	1.2803	145.708
284.395	333.17	295.791	341.238			11.396	8.068	1.41249	182.696
33.0238	284.661	42.1667	296.098			9.1429	11.437	0.799414	207.781
408.432	60.1486	422.089	71.3014			13.657	11.1528	1.22454	302.656
165.927	327.166	177.512	333.828			11.585	6.662	1.73897	153.36
67.9206	223.223	76.146	231.221			8.2254	7.998	1.02843	130.722
290.005	68.351	297.056	77.8032			7.051	9.4522	0.745964	132.432
280.605	62.5342	287.068	74.8948			6.463	12.3606	0.522871	158.739
288.029	79.1582	295.48	87.6041			7.451	8.4459	0.882203	125.046
301.228	119.824	306.976	130.772			5.748	10.948	0.525027	125.044
307.631	116.339	315.269	127.246			7.638	10.907	0.700284	165.537
306.976	127.957	312.511	137.967			5.535	10.01	0.552947	110.094
58.5202	299.568	69.0957	311.202			10.5755	11.634	0.909017	244.478
326.809	351.423	335.892	360.108			9.083	8.685	1.04583	156.751
384.126	465.796	393.29	476.823			9.164	11.027	0.831051	200.795
302.243	220.482	310.913	231.505			8.67	11.023	0.786537	189.902
320.283	243.104	329.124	259.066			8.841	15.962	0.553878	280.414
199.906	413.889	210.642	425.524			10.736	11.635	0.922733	248.21
201.824	342.927	214.261	353.56			12.437	10.633	1.16966	262.774
438.467	387.184	449.054	396.449			10.587	9.265	1.14269	194.908
264.309	196.924	275.426	205.572			11.117	8.648	1.2855	191.035
312.565	264.908	318.139	273.593			5.574	8.685	0.641796	96.1938
311.945	272.591	317.726	279.94			5.781	7.349	0.786638	84.4193
321.816	88.3308	327.365	93.8148			5.549	5.484	1.01185	60.4676
322.926	93.1293	329.03	100.67			6.104	7.5407	0.809474	91.4611
310.162	102.041	316.821	108.896			6.659	6.855	0.971408	90.7041
316.13	73.2149	326.774	78.8454			10.644	5.6305	1.89042	119.086
329.03	71.8786	335.134	80.7902			6.104	8.9116	0.68495	108.089
286.113	45.0619	292.925	53.5078			6.812	8.4459	0.806545	114.322
377.311	38.9743	385.635	47.8859			8.324	8.9116	0.934063	147.4
306.535	480.104	314.317	490.18			7.782	10.076	0.77233	155.808
564.803	335.084	576.93	344.304			12.127	9.22	1.31529	222.175
361.262	176.129	368.926	182.386			7.664	6.257	1.22487	95.2866
300.999	259.046	309.778	272.664			8.779	13.618	0.644661	237.558
303.481	241.192	311.739	252.215			8.258	11.023	0.749161	180.878
86.919	19.9382	94.1544	29.9197			7.2354	9.9815	0.724881	143.506
99.2963	48.4567	108.549	57.0573			9.2527	8.6006	1.07582	158.128
109.982	40.3764	116.765	48.932			6.783	8.5556	0.792814	115.314
125.809	12.8086	133.497	22.7901			7.688	9.9815	0.770225	152.482
51.6463	47.0308	63.4039	54.6357			11.7576	7.6049	1.54606	177.673
42.4587	54.4109	52.3722	63.673			9.9135	9.2621	1.07033	182.451
103.262	115.938	114.497	125.861			11.235	9.923	1.13222	221.527
116.48	121.892	124.411	131.154			7.931	9.262	0.856295	145.963
91.3655	138.431	101.279	147.032			9.9135	8.601	1.1526	169.428
140.933	110.645	150.186	119.907			9.253	9.262	0.999028	170.293
157.464	114.049	167.865	123.08			10.401	9.031	1.1517	186.647
51.7113	145.047	61.6249	154.971			9.9136	9.924	0.998952	195.492
1.45058	188.672	10.9471	201.981			9.49652	13.309	0.713541	251.143
79.9288	226.523	90.7819	234.582			10.8531	8.059	1.34671	173.798
51.8915	248.33	58.2225	255.915			6.331	7.585	0.834674	95.4198
9.2529	272.982	15.3844	281.582			6.1315	8.6	0.712965	104.779
142.994	122.129	151.586	130.685			8.592	8.556	1.00421	146.075
134.985	133.8	142.255	141.739			7.27	7.939	0.915732	114.686
231.709	73.8517	239.793	82.8825			8.084	9.0308	0.895159	145.065
231.171	61.4937	238.177	72.4258			7.006	10.9321	0.640865	152.189
244.644	60.0678	252.458	69.5739			7.814	9.5061	0.821999	147.6
257.252	63.0115	265.183	72.2735			7.931	9.262	0.856295	145.963
259.212	77.4504	267.352	87.4319			8.14	9.9815	0.815509	161.447
269.161	74.1233	277.753	85.0554			8.592	10.9321	0.785942	186.642
256.047	39.4258	263.282	47.5061			7.235	8.0803	0.895388	116.165
275.04	150.172	283.632	159.679			8.592	9.507	0.903755	162.311
363.674	271.376	372.718	281.833			9.044	10.457	0.864875	187.922
379.375	273.006	386.382	281.086			7.007	8.08	0.867203	112.5
353.52	282.685	361.457	292.278			7.937	9.593	0.827374	151.294
142.787	377.278	150.022	390.078			7.235	12.8	0.565234	184.017
172.633	400.982	182.129	410.463			9.496	9.481	1.00158	178.898
122.428	438.788	131.681	449.373			9.253	10.585	0.874162	194.618
180.32	422.789	187.556	430.374			7.236	7.585	0.953988	109.06
188.912	421.367	197.957	428.004			9.045	6.637	1.36281	119.286
244.535	277.249	249.961	285.782			5.426	8.533	0.635884	92.0009
103.262	434.818	111.854	444.08			8.592	9.262	0.927661	158.128
79.4766	437.959	86.712	447.441			7.2354	9.482	0.763067	136.324
143.691	445.545	151.379	455.026			7.688	9.481	0.810885	144.836
265.336	332.715	272.572	342.197			7.236	9.482	0.76313	136.335
96.6527	147.032	104.584	153.648			7.9313	6.616	1.19881	104.268
93.3482	153.648	105.244	162.248			11.8958	8.6	1.38323	203.284
134.324	199.958	142.255	210.543			7.931	10.585	0.749268	166.813
128.376	209.22	139.611	219.805			11.235	10.585	1.06141	236.306
95.3309	33.902	104.584	42.5025			9.2531	8.6005	1.07588	158.133
99.2963	47.7952	108.549	57.0573			9.2527	9.2621	0.998985	170.29
9.41354	55.7341	18.0053	68.3041			8.59176	12.57	0.683513	214.599
232.799	18.0242	241.39	29.9326			8.591	11.9084	0.721424	203.286
154.151	5.4542	162.743	16.0394			8.592	10.5852	0.811699	180.719
158.778	0.161578	170.013	6.11578			11.235	5.9542	1.8869	132.925
158.778	0.161578	170.013	6.11578			11.235	5.9542	1.8869	132.925
142.255	0.823155	153.49	14.0547			11.235	13.2315	0.849107	295.389
27.679	52.7344	37.1755	68.8949			9.4965	16.1605	0.587637	304.95
31.8627	371.404	40.2934	380.482			8.4307	9.078	0.928696	152.077
29.2406	436.803	37.8324	447.388			8.5918	10.585	0.811696	180.711
19.3271	436.141	28.5797	447.388			9.2526	11.247	0.822673	206.781
265.241	503.748	272.139	512.826			6.898	9.078	0.759859	124.43
227.351	472.567	233.682	482.048			6.331	9.481	0.667757	119.272
52.5563	441.159	63.2864	450.237			10.7301	9.078	1.18199	193.555
82.6421	345.041	92.1386	355.945			9.4965	10.904	0.870919	205.759
222.131	154.926	230.723	165.382			8.592	10.456	0.821729	178.513
216.704	170.135	225.749	180.117			9.045	9.982	0.906131	179.406
314.835	148.747	324.331	160.154			9.496	11.407	0.832471	215.24
155.449	351.204	164.041	360.686			8.592	9.482	0.906138	161.884
159.518	343.619	165.849	352.152			6.331	8.533	0.741943	107.346
602.667	419.081	612.785	430.757			10.118	11.676	0.866564	234.747
479.67	350.851	486.771	360.95			7.101	10.099	0.703139	142.498
533.973	352.871	542.745	362.465			8.772	9.594	0.914321	167.228
627.541	197.855	639.237	206.439			11.696	8.584	1.36253	199.498
595.795	206.439	605.82	214.518			10.025	8.079	1.24087	160.936
113.12	131.294	123.806	140.073			10.686	8.779	1.21722	186.411
120.871	1.55819	129.085	11.15			8.214	9.59181	0.856356	156.555
98.799	-1.28907	107.468	8.96889			8.669	10.258	0.8451	176.702
127.669	12.894	135.883	22.4858			8.214	9.5918	0.856356	156.554
135.883	11.15	142.114	20.3058			6.231	9.1558	0.680552	113.361
214.906	12.022	221.987	22.4858			7.081	10.4638	0.676714	147.229
224.819	12.458	231.9	21.6138			7.081	9.1558	0.77339	128.825
227.935	22.4858	235.866	29.0257			7.931	6.5399	1.21271	103.065
177.802	86.5766	185.733	98.3484			7.931	11.7718	0.673729	185.516
236.6	81.6922	245.702	89.5933			9.102	7.9011	1.15199	142.901
414.875	1.68911	424.288	11.6208			9.413	9.93169	0.947774	185.764
426.103	141.52	431.977	149.569			5.874	8.049	0.72978	93.9477
382.638	182.213	390.949	191.87			8.311	9.657	0.860619	159.48
372.265	169.151	381.722	177.831			9.457	8.68	1.08952	163.111
259.554	278.783	269.053	286.245			9.499	7.462	1.27298	140.846
252.826	297.658	260.346	310.827			7.52	13.169	0.571038	196.78
237.156	437.877	243.873	448.548			6.717	10.671	0.629463	142.427
425.914	333.392	432.967	342.284			7.053	8.892	0.793185	124.619
334.866	259.913	342.139	268.426			7.273	8.513	0.85434	123.029
428.265	343.618	435.99	352.51			7.725	8.892	0.868758	136.492
239.078	17.6487	252.476	26.3285			13.398	8.6798	1.54358	231.079
257.204	20.805	268.238	33.4302			11.034	12.6252	0.873966	276.81
479.054	31.9572	487.183	40.4701			8.129	8.5129	0.954904	137.507
381.722	141.533	389.603	152.58			7.881	11.047	0.713406	172.996
366.749	207.027	379.358	216.495			12.609	9.468	1.33175	237.219
326.439	278.344	336.729	287.562			10.29	9.218	1.11629	188.479
259.554	290.635	266.282	302.047			6.728	11.412	0.589555	152.566
234.35	92.6108	243.807	99.7124			9.457	7.1016	1.33167	133.45
31.9347	31.6416	39.5821	44.2854			7.6474	12.6438	0.604834	192.133
428.567	1.68911	442.258	7.36437			13.691	5.67526	2.4124	154.394
210.374	188.163	218.588	196.883			8.214	8.72	0.941972	142.325
638.639	184.932	649.672	195.19			11.033	10.258	1.07555	224.888
326.737	54.6582	335.722	66.4817			8.985	11.8235	0.759927	211.093
96.5128	10.278	111.808	19.4339			15.2952	9.1559	1.67053	278.27
145.213	151.193	155.013	159.077			9.8	7.884	1.24302	153.526
240.231	278.4	249.605	288.387			9.374	9.987	0.93862	186.025
300.31	356.196	309.258	363.555			8.948	7.359	1.21593	130.844
438.341	262.253	444.723	272.479			6.382	10.226	0.624095	129.68
402.403	475.67	409.792	484.562			7.389	8.892	0.830972	130.556
655.512	402.52	662.077	412.293			6.565	9.773	0.671749	127.489
110.036	224.213	116.924	235.588			6.888	11.375	0.605538	155.688
272.094	463.721	280.508	472.771			8.414	9.05	0.929724	151.308
383.775	287.68	390.472	295.111			6.697	7.431	0.901225	98.8867
356.236	281.78	363.919	289.877			7.683	8.097	0.94887	123.613
345.883	262.115	355.401	273.196			9.518	11.081	0.858948	209.573
64.3279	32.465	74.1374	41.4024			9.8095	8.9374	1.09758	174.208
14.0279	14.5902	21.5416	24.3401			7.5137	9.7499	0.770644	145.567
256.194	66.7414	267.387	76.454			11.193	9.7126	1.15242	216.019
475.251	119.649	487.366	128.091			12.115	8.442	1.43509	203.226
562.138	144.443	571.092	153.408			8.954	8.965	0.998773	159.506
94.4753	372.536	102.519	385.61			8.0437	13.074	0.615244	208.966
81.5479	456.213	89.8789	464.058			8.331	7.845	1.06195	129.868
63.1624	453.075	72.9297	463.012			9.7673	9.937	0.982922	192.859
317.759	80.0751	323.384	88.5175			5.625	8.4424	0.66628	94.3624
289.027	78.6954	299.474	89.1552			10.447	10.4598	0.998776	217.133
246.493	150.42	254.702	158.638			8.209	8.218	0.998905	134.05
360.992	267.015	367.943	277.969			6.951	10.954	0.634563	151.297
458.304	434.192	470.377	442.289			12.073	8.097	1.49105	194.245
650.243	445.317	665.074	453.279			14.831	7.962	1.86272	234.641
673.207	435.764	684.21	447.971			11.003	12.207	0.901368	266.889
368.125	266.971	377.079	273.695			8.954	6.724	1.33165	119.634
16.7404	186.641	26.7761	193.828			10.0357	7.187	1.39637	143.32
30.4131	264.801	42.4786	273.692			12.0655	8.891	1.35705	213.16
146.201	330.377	155.735	340.881			9.534	10.504	0.907654	198.994
257.185	155.002	266.704	163.444			9.519	8.442	1.12758	159.679
175.41	152.363	182.766	158.695			7.356	6.332	1.16172	92.5535
231.569	42.8333	239.778	54.7874			8.209	11.9541	0.68671	194.992
280.982	11.4803	288.77	20.4504			7.788	8.9701	0.868218	138.814
258.483	99.5982	266.704	108.041			8.221	8.4428	0.973729	137.918
265.839	113.845	275.79	121.232			9.951	7.387	1.3471	146.065
370.545	153.419	380.929	162.389			10.384	8.97	1.15764	185.083
387.419	166.61	395.207	173.997			7.788	7.387	1.05428	114.315
234.413	339.41	243.925	348.46			9.512	9.05	1.05105	171.053
306.848	384.658	314.165	397.994			7.317	13.336	0.548665	193.896
380.36	288.052	390.216	294.958			9.856	6.906	1.42716	135.25
491.117	278.64	500.426	288.842			9.309	10.202	0.912468	188.712
493.609	310.068	505.225	320.808			11.616	10.74	1.08156	247.897
648.138	444.435	664.923	453.151			16.785	8.716	1.92577	290.703
668.28	434.343	681.708	447.188			13.428	12.845	1.04539	342.733
458.757	432.739	470.282	441.866			11.525	9.127	1.26274	209.016
438.405	424.206	446.436	432.099			8.031	7.893	1.01748	125.957
560.692	143.307	571.478	151.681			10.786	8.374	1.28803	179.475
471.842	120.801	486.223	128.128			14.381	7.327	1.96274	209.375
624.89	31.824	634.648	41.7685			9.758	9.9445	0.981246	192.821
626.945	172.617	639.784	182.038			12.839	9.421	1.36281	240.347
356.009	280.533	364.944	291.273			8.935	10.74	0.831937	190.682
346.409	261.906	354.075	271.279			7.666	9.373	0.817881	142.777
30.111	263.765	44.3961	271.947			14.2851	8.182	1.74592	232.249
15.5266	186.52	27.5895	194.702			12.0629	8.182	1.47432	196.12
14.2341	12.657	21.9889	23.907			7.7548	11.25	0.689316	173.354
63.7785	32.6001	74.1182	40.2705			10.3397	7.6704	1.348	157.593
271.57	463.671	279.237	474.524			7.667	10.853	0.706441	165.343
62.7627	455.014	72.9664	463.708			10.2037	8.694	1.17365	176.274
82.1497	456.037	89.8024	465.242			7.6527	9.205	0.831363	139.974
234.184	339.447	241.837	350.185			7.653	10.738	0.712703	163.292
258.191	65.8446	266.409	74.2189			8.218	8.3743	0.981336	136.749
111.169	224.36	118.493	232.542			7.324	8.182	0.895136	119.074
368.098	150.111	381.451	162.672			13.353	12.561	1.06305	333.283
499.864	64.8356	510.586	77.3657			10.722	12.5301	0.855699	266.957
316.74	82.0698	324.444	90.9674			7.704	8.8976	0.865851	136.207
519.521	332.443	528.456	343.183			8.935	10.74	0.831937	190.682
94.2117	373.614	102.253	387.039			8.0413	13.425	0.59898	214.512
249.462	153.793	265.834	163.509			16.372	9.716	1.68506	316.082
258.079	100.611	265.834	108.793			7.755	8.182	0.947812	126.082
262.638	109.327	267.957	115.341			5.319	6.014	0.884436	63.5629
267.957	114.589	275.271	122.107			7.314	7.518	0.972865	109.262
387.614	166.336	395.832	174.71			8.218	8.374	0.981371	136.744
174.5	150.213	182.254	159.418			7.754	9.205	0.842368	141.827
490.23	432.202	501.313	439.719			11.083	7.517	1.47439	165.544
81.873	108.793	92.6436	120.043			10.7706	11.25	0.957387	240.77
439.105	179.397	446.253	186.557			7.148	7.16	0.998324	101.697
104.658	89.8801	114.02	99.3686			9.362	9.4885	0.986668	176.513
211.445	186.663	222.855	197.417			11.41	10.754	1.061	243.818
236.313	185.398	245.675	193.938			9.362	8.54	1.09625	158.868
142.615	400.005	157.057	415.763			14.442	15.758	0.916487	452.209
197.401	200.896	210.859	212.282			13.458	11.386	1.18198	304.482
354.465	355.282	366.522	368.336			12.057	13.054	0.923625	312.747
27.3226	342.459	39.5201	353.867			12.1975	11.408	1.06921	276.497
5.52708	382.646	13.9254	392.499			8.39832	9.853	0.852362	164.426
245.967	186.031	256.792	195.519			10.825	9.488	1.14091	204.086
393.218	216.346	401.83	225.36			8.612	9.014	0.955403	154.252
614.241	63.8627	629.53	76.6078			15.289	12.7451	1.1996	387.198
									183.352
									3.14917

## Sheet: HexD
289.375	40.598	297.954	46.8729		8.579	6.2749	1.36719	106.968
301.254	31.97	308.513	38.6371		7.259	6.6671	1.08878	96.1666
302.034	39.9996	310.729	47.1619		8.695	7.1623	1.214	123.746
416.736	149.624	425.315	155.507		8.579	5.883	1.45827	100.287
302.903	118.25	316.101	133.545		13.198	15.295	0.862896	401.114
209.527	211.981	218.106	220.216		8.579	8.235	1.04177	140.382
195.009	219.04	203.258	225.707		8.249	6.667	1.23729	109.28
283.766	208.059	291.685	214.334		7.919	6.275	1.26199	98.7403
367.904	212.373	378.462	219.432		10.558	7.059	1.49568	148.093
370.873	220.609	380.772	228.452		9.899	7.843	1.26214	154.271
429.23	318.326	442.594	331.57		13.364	13.244	1.00906	351.695
466.257	292.306	479.556	300.412		13.299	8.106	1.64064	214.208
485.804	397.792	501.396	407.92		15.592	10.128	1.53949	313.788
406.058	373.174	417.158	383.338		11.1	10.164	1.09209	224.181
379.338	232.237	391.811	239.249		12.473	7.012	1.77881	173.789
452.599	282.294	469.492	292.783		16.893	10.489	1.61054	352.088
248.371	346.373	259.953	354.943		11.582	8.57	1.35146	197.231
289.474	336.764	300.858	346.672		11.384	9.908	1.14897	224.126
258.616	333.518	271.089	343.646		12.473	10.128	1.23154	251.018
318.754	347.931	327.218	355.722		8.464	7.791	1.08638	131.033
267.166	365.993	278.476	372.973		11.31	6.98	1.62034	156.866
276.382	356.686	286.436	364.442		10.054	7.756	1.29629	154.948
286.855	360.564	293.557	367.544		6.702	6.98	0.960172	92.9545
337.962	348.543	349.272	354.747		11.31	6.204	1.82302	139.426
310.517	336.764	319.14	345.629		8.623	8.865	0.972702	151.896
193.997	403.101	204.243	411.173		10.246	8.072	1.26933	164.341
523.948	512.738	540.844	522.205		16.896	9.467	1.78473	317.839
279.695	108.628	289.162	117.867		9.467	9.239	1.02468	173.799
321.478	342.049	331.014	348.09		9.536	6.041	1.57855	114.468
330.673	337.216	338.847	343.66		8.174	6.444	1.26847	104.665
331.695	344.063	342.253	348.896		10.558	4.833	2.18456	101.393
281.832	191.671	294.874	201.361		13.042	9.69	1.34592	251.118
255.641	23.8433	266.455	32.6339		10.814	8.7906	1.23018	188.893
388.105	223.999	396.215	231.438		8.11	7.439	1.0902	119.88
242.801	335.573	254.29	345.716		11.489	10.143	1.1327	231.558
294.164	374.793	304.302	384.259		10.138	9.466	1.07099	190.691
278.735	368.314	285.937	373.861		7.202	5.547	1.29836	79.3819
304.542	346.418	315.945	355.76		11.403	9.342	1.22062	211.675
450.282	292.296	465.826	303.115		15.544	10.819	1.43673	334.165
20.1371	254.055	32.6926	265.9		12.5555	11.845	1.05998	295.515
151.062	163.817	163.165	172.376		12.103	8.559	1.41407	205.838
202.164	111.925	212.081	121.232		9.917	9.307	1.06554	183.4
120.734	51.4349	130.652	59.4117		9.918	7.9768	1.24336	157.204
113.3	23.5571	122.983	31.6399		9.683	8.0828	1.19798	155.519
108.971	323.251	117.294	332.591		8.323	9.34	0.891113	154.468
112.383	332.616	118.124	338.598		5.741	5.982	0.959712	68.2408
297.269	157.636	304.047	166.67		6.778	9.034	0.750277	121.672
144.224	326.633	154.663	335.939		10.439	9.306	1.12175	193.033
128.564	335.275	136.916	344.581		8.352	9.306	0.897485	154.441
108.491	408.049	119.186	418.202		10.695	10.153	1.05338	215.767
157.318	415.382	170.338	428.355		13.02	12.973	1.00362	335.631
89.8899	341.487	101.98	353.333		12.0901	11.846	1.02061	284.585
541.091	312.166	550.387	320.965		9.296	8.799	1.05648	162.532
448.907	149.149	459.014	158.601		10.107	9.452	1.0693	189.826
482.117	173.726	491.502	181.288		9.385	7.562	1.24107	141.02
325.569	77.3287	335.047	88.6168		9.478	11.2881	0.839645	212.593
425.312	255.267	433.763	262.306		8.451	7.039	1.2006	118.203
392.234	245.096	403.785	252.185		11.551	7.089	1.62943	162.71
298.532	167.785	307.118	175.989		8.586	8.204	1.04656	139.967
306.667	166.246	314.801	176.502		8.134	10.256	0.793097	165.765
281.548	334.805	292.059	351.441		10.511	16.636	0.631823	347.459
309.145	341.699	319.853	354.208		10.708	12.509	0.856024	266.159
349.6	181.63	356.379	190.86		6.779	9.23	0.734453	124.331
361.174	181.409	367.952	192.345		6.778	10.936	0.619788	147.289
344.177	162.657	355.475	172.4		11.298	9.743	1.1596	218.728
340.035	176.16	350.022	184.726		9.987	8.566	1.16589	169.99
288.918	296.361	295.428	305.386		6.51	9.025	0.72133	116.745
347.14	320.378	362.352	333.283		15.212	12.905	1.17877	390.081
321.656	296.868	329.069	308.627		7.413	11.759	0.630411	173.211
312.569	304.743	320.616	312.446		8.047	7.703	1.04466	123.17
295.893	304.822	304.264	310.463		8.371	5.641	1.48396	93.8305
305.167	301.441	312.891	308.778		7.724	7.337	1.05275	112.609
304.201	308.411	311.604	314.281		7.403	5.87	1.26116	86.3488
296.428	345.669	305.324	359.781		8.896	14.112	0.630385	249.456
296.799	376.276	304.845	383.246		8.046	6.97	1.15438	111.435
302.914	391.684	309.673	399.387		6.759	7.703	0.87745	103.455
343.649	393.562	355.777	401.927		12.128	8.365	1.44985	201.588
406.297	431.243	415.593	443.562		9.296	12.319	0.754607	227.553
477.286	485.796	485.737	496.354		8.451	10.558	0.800436	177.296
349.895	462.124	357.034	472.146		7.139	10.022	0.712333	142.168
357.629	465.072	365.957	476.273		8.328	11.201	0.743505	185.357
7.2758	80.6121	15.506	90.1213		8.2302	9.5092	0.865499	155.512
345.682	96.7777	352.944	105.336		7.262	8.5583	0.848533	123.496
334.547	184.262	347.619	189.968		13.072	5.706	2.29092	148.212
425.188	247.291	434.23	254.772		9.042	7.481	1.20866	134.411
442.935	238.657	449.475	246.796		6.54	8.139	0.803539	105.769
419.267	241.822	426.43	249.058		7.163	7.236	0.989912	102.992
439.198	220.568	447.918	230.517		8.72	9.949	0.87647	172.388
222.722	371.285	233.532	381.749		10.81	10.464	1.03307	224.768
201.643	363.437	214.615	374.555		12.972	11.118	1.16676	286.579
198.991	6.91603	207.221	14.0479		8.23	7.13187	1.15398	116.631
119.634	218.33	135.751	229.258		16.117	10.928	1.47484	349.974
230.84	235.435	245.345	246.363		14.505	10.928	1.32732	314.97
267.909	221.656	279.594	230.209		11.685	8.553	1.36619	198.59
371.252	234.483	381.181	244.518		9.929	10.035	0.989437	197.985
421.497	225.284	434.134	233.647		12.637	8.363	1.51106	209.999
464.521	224.448	475.653	233.647		11.132	9.199	1.21013	203.481
463.318	236.155	473.848	247.027		10.53	10.872	0.968543	227.483
491.871	377.242	504.022	387.599		12.151	10.357	1.17322	250.067
503.935	388.772	517.775	401.316		13.84	12.544	1.10332	344.971
326.81	316.143	338.864	329.143		12.054	13	0.927231	311.376
248.166	299.58	260.656	310.508		12.49	10.928	1.14294	271.215
250.583	313.359	264.283	320.961		13.7	7.602	1.80216	206.947
204.651	311.934	215.126	322.387		10.475	10.453	1.0021	217.573
213.918	318.11	223.991	326.188		10.073	8.078	1.24697	161.686
296.336	290.094	305.062	297.62		8.726	7.526	1.15945	130.494
266.54	208.429	278.594	219.571		12.054	11.142	1.08185	266.873
278.594	209.357	286.012	218.643		7.418	9.286	0.798837	136.876
286.846	208.352	294.905	215.954		8.059	7.602	1.06012	121.736
207.874	69.6094	220.364	81.4881		12.49	11.8787	1.05146	294.81
44.0067	46.8571	55.1334	58.9286		11.1267	12.0715	0.921733	266.894
259.448	18.7689	269.521	29.2221		10.073	10.4532	0.963628	209.227
614.249	115.571	630.012	130.429		15.763	14.858	1.06091	465.382
28.5745	267.745	37.4387	278.198		8.8642	10.453	0.848005	184.116
48.214	279.893	60.6796	289.241		12.4656	9.348	1.3335	231.549
2.28167	270.643	20.8261	286.429		18.5444	15.786	1.17474	581.696
176.536	401.415	188.635	408.982		12.099	7.567	1.59892	181.921
176.169	505.577	187.902	515.37		11.733	9.793	1.1981	228.315
317.324	384.055	331.256	392.512		13.932	8.457	1.64739	234.121
327.326	375.392	336.653	386.681		9.327	11.289	0.826202	209.222
316.259	136.605	330.362	147.058		14.103	10.453	1.34918	292.929
359.775	109.997	371.057	120.925		11.282	10.928	1.03239	244.984
414.828	447.069	426.721	455.421		11.893	8.352	1.42397	197.375
482.564	424.35	494.457	436.043		11.893	11.693	1.0171	276.33
388.007	377.429	405.624	391.357		17.617	13.928	1.26486	487.563
157.838	488.662	168.104	503.351		10.266	14.689	0.69889	299.643
252.195	134.229	263.88	145.158		11.685	10.929	1.06917	253.758
262.671	140.881	274.356	153.235		11.685	12.354	0.945847	286.845
292.487	142.307	301.754	150.384		9.267	8.077	1.14733	148.73
202.152	299.986	214.19	309.988		12.038	10.002	1.20356	239.25
304.789	220.595	316.827	229.346		12.038	8.751	1.37561	209.326
321.9	330.464	331.57	338.542		9.67	8.078	1.19708	155.218
300.354	211.218	313.025	221.22		12.671	10.002	1.26685	251.83
300.092	456.167	308.158	465.069		8.066	8.902	0.906089	142.678
317.324	450.825	329.423	460.618		12.099	9.793	1.23547	235.437
237.764	393.402	250.23	403.641		12.466	10.239	1.2175	253.627
90.3679	400.643	105.204	412.714		14.8361	12.071	1.22907	355.855
521.878	298.55	531.938	308.648		10.06	10.098	0.996237	201.857
294.457	392.572	302.495	404.735		8.038	12.163	0.660857	194.267
40.4194	282.063	48.0484	291.089		7.629	9.026	0.845225	136.827
198.46	136.076	204.342	147.625		5.882	11.549	0.509308	134.983
270.081	144.11	277.693	154.153		7.612	10.043	0.757941	151.905
246.9	126.033	253.128	135.574		6.228	9.541	0.652762	118.074
164.565	87.6709	172.887	96.6963		8.322	9.0254	0.922064	149.247
210.224	150.638	218.182	162.187		7.958	11.549	0.689064	182.624
186.065	150.154	197.161	159.874		11.096	9.72	1.14156	214.31
199.844	147.625	206.072	157.668		6.228	10.043	0.620133	124.286
178.392	162.187	184.966	171.225		6.574	9.038	0.727373	118.063
242.748	209.89	249.322	220.937		6.574	11.047	0.595094	144.306
246.233	202.738	252.663	210.141		6.43	7.403	0.868567	94.5865
252.782	203.362	257.279	211.899		4.497	8.537	0.526766	76.2849
196.402	304.794	202.43	315.369		6.028	10.575	0.570024	126.667
139.987	311.825	147.599	322.369		7.612	10.544	0.721927	159.483
106.425	307.807	115.075	319.859		8.65	12.052	0.717723	207.15
41.0318	281.696	48.6438	290.233		7.612	8.537	0.891648	129.126
289.635	301.092	295.663	310.082		6.028	8.99	0.670523	107.682
314.713	403.617	320.85	412.325		6.137	8.708	0.704754	106.19
310.13	417.954	316.158	426.415		6.028	8.461	0.712445	101.346
383.336	379.078	390.868	390.556		7.532	11.478	0.656212	171.786
297.417	295.566	302.439	306.252		5.022	10.686	0.469961	106.636
299.928	274.985	307.181	284.484		7.253	9.499	0.763554	136.901
320.579	278.883	326.205	291.045		5.626	12.162	0.462588	135.961
237.721	275.776	243.021	286.067		5.3	10.291	0.515013	108.379
243.579	269.839	250.274	278.943		6.695	9.104	0.735391	121.114
43.7895	178.361	50.6371	187.456		6.8476	9.095	0.752897	123.752
50.9259	177.356	56.552	190.047		5.6261	12.691	0.443314	141.878
84.6827	188.989	90.7107	200.623		6.028	11.634	0.518136	139.352
133.413	289.228	141.025	296.76		7.612	7.532	1.01062	113.925
132.375	279.185	139.295	288.726		6.92	9.541	0.725291	131.193
135.835	222.946	143.101	233.993		7.266	11.047	0.657735	159.496
91.9163	403.677	103.57	415.839		11.6537	12.162	0.958206	281.63
133.71	421.656	140.14	430.645		6.43	8.989	0.715319	114.85
135.318	432.231	140.944	443.865		5.626	11.634	0.483583	130.059
140.333	285.211	146.215	297.262		5.882	12.051	0.488092	140.851
261.504	302.15	268.738	315.369		7.234	13.219	0.547243	190.015
320.251	95.4024	327.517	105.445		7.266	10.0426	0.723518	144.995
326.409	-0.783636	333.232	8.19261		6.823	8.97625	0.760117	121.697
257.32	121.892	264.143	130.868		6.823	8.976	0.760138	121.694
260.299	282.585	265.523	293.16		5.224	10.575	0.493995	109.773
396.351	329.343	403.175	338.817		6.824	9.474	0.720287	128.464
156.671	303.411	165.627	315.38		8.956	11.969	0.748266	213.001
374.174	201.182	380.571	210.158		6.397	8.976	0.712678	114.096
220.258	39.6649	225.102	50.712		4.844	11.0471	0.438486	106.332
248.976	56.2355	253.82	66.2783		4.844	10.0428	0.482336	96.665
165.627	293.438	172.451	300.419		6.824	6.981	0.97751	94.6601
351.144	172.258	358.395	180.736		7.251	8.478	0.855272	122.152
98.1852	468.597	108.029	476.847		9.8438	8.25	1.19319	161.372
128.64	446.356	136.946	456.042		8.306	9.686	0.857526	159.863
178.782	425.192	185.55	432.725		6.768	7.533	0.898447	101.307
171.399	418.735	177.552	428.062		6.153	9.327	0.659698	114.035
579.175	423.089	584.861	432.064		5.686	8.975	0.633538	101.403
609.823	407.03	619.532	418.832		9.709	11.802	0.822657	227.688
458.458	359.697	467.206	370.356		8.748	10.659	0.820715	185.283
381.042	484.236	387.603	496.578		6.561	12.342	0.531599	160.904
5.06891	199.265	16.3309	209.561		11.262	10.296	1.09382	230.406
121.685	85.6141	130.041	99.4739		8.356	13.8598	0.602895	230.126
134.764	163.625	146.026	173.921		11.262	10.296	1.09382	230.406
91.8956	232.133	102.068	244.012		10.1724	11.879	0.856335	240.112
128.951	214.709	138.034	228.173		9.083	13.464	0.674614	243.004
192.164	190.157	201.61	207.185		9.446	17.028	0.554733	319.611
197.595	164.955	211.31	181.729		13.715	16.774	0.817634	457.133
26.0944	357.688	34.7426	370.911		8.6482	13.223	0.654027	227.23
158.015	364.791	169.277	374.691		11.262	9.9	1.13758	221.545
186.351	360.831	195.07	370.731		8.719	9.9	0.880707	171.519
134.37	446.752	144.402	458.419		10.032	11.667	0.859861	232.572
173.114	455.308	181.07	467.754		7.956	12.446	0.639242	196.759
292.74	429.767	301.777	441.148		9.037	11.381	0.794043	204.369
293.151	410.971	299.724	420.694		6.573	9.723	0.676026	126.991
332.031	293.512	342.93	301.828		10.899	8.316	1.31061	180.099
384.704	307.32	390.285	318.308		5.581	10.988	0.507918	121.854
397.993	327.728	407.562	339.109		9.569	11.381	0.840787	216.4
174.363	229.361	188.168	236.092		13.805	6.731	2.05096	184.64
231.874	283.38	244.898	290.836		13.024	7.456	1.74678	192.957
628.071	2.54985	643.31	14.7493		15.239	12.1994	1.24915	369.409
344.02	195.305	352.012	207.185		7.992	11.88	0.672727	188.661
325.698	209.205	331.014	214.307		5.316	5.102	1.04194	53.8934
171.71	50.5892	183.715	64.3153		12.005	13.7261	0.874611	327.431
65.192	160.587	78.6129	171.891		13.4209	11.304	1.18727	301.456
94.8593	156.348	107.574	169.065		12.7147	12.717	0.999819	321.293
78.6129	154.935	92.0339	168.359		13.421	13.424	0.999777	357.995
315.768	45.8379	327.772	56.9243		12.004	11.0864	1.08277	264.44
360.513	120.275	373.063	132.417		12.55	12.142	1.0336	302.792
373.167	270.804	383.763	281.402		10.596	10.598	0.999811	223.139
178.21	311.076	193.044	323.793		14.834	12.717	1.16647	374.846
208.844	397.3	218.358	405.904		9.514	8.604	1.10576	162.657
262.281	302.092	270.362	309.689		8.081	7.597	1.06371	121.988
281.34	276.457	289.11	286.348		7.77	9.891	0.785563	152.711
319.961	293.189	329.855	301.363		9.894	8.174	1.21042	160.7
194.457	306.13	206.465	319.554		12.008	13.424	0.894517	320.304
210.703	313.902	219.886	324.5		9.183	10.598	0.866484	193.383
219.18	307.543	228.362	317.435		9.182	9.892	0.928225	180.481
229.649	310.955	238.351	319.396		8.702	8.441	1.03092	145.956
385.882	281.402	396.477	294.12		10.595	12.718	0.833071	267.75
303.237	44.0109	315.245	53.9022		12.008	9.8913	1.214	236.012
77.3086	168.316	88.2221	176.235		10.9135	7.919	1.37814	171.729
310.301	22.1087	324.428	31.2935		14.127	9.1848	1.53808	257.828
313.126	33.413	328.666	44.0109		15.54	10.5979	1.46633	327.251
378.908	497.38	387.437	503.976		8.529	6.596	1.29306	111.786
205.8	511.736	217.597	519.91		11.797	8.174	1.44323	191.609
239.152	311.839	247.576	319.157		8.424	7.318	1.15113	122.496
364.103	295.34	373.616	302.653		9.513	7.313	1.30083	138.237
374.294	252.601	384.548	259.222		10.254	6.621	1.54871	134.905
265.474	313.722	272.63	320.215		7.156	6.493	1.10211	92.3265
467.228	272.969	477.122	280.713		9.894	7.744	1.27763	152.247
307.651	173.515	314.909	182.798		7.258	9.283	0.781859	133.88
298.306	120.803	306.491	130.834		8.185	10.031	0.81597	163.145
313.585	112.356	325.59	120.275		12.005	7.919	1.51597	188.905
330.558	118.257	341.871	127.851		11.313	9.594	1.17917	215.669
23.6041	82.149	36.6892	96.6126		13.0851	14.4636	0.904692	376.066
173.738	-0.5	188.201	9.83113		14.463	10.3311	1.39994	296.904
273.598	32.5596	283.928	45.6457		10.33	13.0861	0.789387	268.609
392.741	44.2682	403.072	56.6656		10.331	12.3974	0.83332	254.497
500.865	87.6589	518.083	100.745		17.218	13.0861	1.31575	447.717
484.337	215.076	499.488	228.851		15.151	13.775	1.09989	414.709
411.336	204.056	424.421	214.387		13.085	10.331	1.26658	268.613
344.533	173.063	354.175	182.017		9.642	8.954	1.07684	171.552
352.109	209.566	364.505	218.52		12.396	8.954	1.38441	220.551
9.83033	230.917	19.472	244.003		9.64167	13.086	0.736793	250.709
53.9064	266.732	64.9254	277.063		11.019	10.331	1.0666	226.201
80.0766	277.063	90.4069	288.772		10.3303	11.709	0.882253	240.349
16.7172	361.089	29.8023	376.242		13.0851	15.153	0.863532	393.991
2.94344	363.844	13.9625	377.619		11.0191	13.775	0.799932	301.611
109.002	395.526	119.332	405.858		10.33	10.332	0.999806	212.078
197.154	184.083	206.107	194.414		8.953	10.331	0.866615	183.79
212.305	184.772	220.569	194.414		8.264	9.642	0.857084	158.332
272.221	215.076	281.174	224.03		8.953	8.954	0.999888	159.293
509.13	412.056	520.149	423.765		11.019	11.709	0.941071	256.373
201.974	316.321	210.239	326.652		8.265	10.331	0.800019	169.666
154.455	329.152	162.031	342.238		7.576	13.086	0.578939	196.996
171.672	317.699	186.135	328.03		14.463	10.331	1.39996	296.901
330.759	359.712	346.599	370.732		15.84	11.02	1.43739	346.854
370.015	428.586	381.034	443.738		11.019	15.152	0.727231	331.759
244.673	199.924	258.447	209.566		13.774	9.642	1.42854	263.899
197.154	253.646	208.173	265.354		11.019	11.708	0.941151	256.351
177.87	332.162	193.71	342.493		15.84	10.331	1.53325	325.168
201.286	330.785	212.305	340.427		11.019	9.642	1.14281	211.115
230.211	334.228	240.541	345.248		10.33	11.02	0.937387	226.2
266.711	449.248	279.796	460.268		13.085	11.02	1.18739	286.527
602.103	162.043	612.433	175.129		10.33	13.086	0.789393	268.607
158.043	321.831	168.373	330.096		10.33	8.265	1.24985	169.65
142.059	418.255	150.323	429.964		8.264	11.709	0.705782	192.274
151.012	425.142	159.964	436.162		8.952	11.02	0.812341	196.025
159.964	422.387	169.606	432.03		9.642	9.643	0.999896	184.752
126.907	403.103	140.681	414.811		13.774	11.708	1.17646	320.445
162.031	131.05	173.05	140.692		11.019	9.642	1.14281	211.115
351.42	228.851	361.062	237.116		9.642	8.265	1.16661	158.351
24.9815	246.07	36.0005	259.844		11.019	13.774	0.799985	301.587
266.023	43.5795	277.73	53.9106		11.707	10.3311	1.13318	240.327
52.3513	324.951	62.9289	335.009		10.5776	10.058	1.05166	211.402
88.5797	216.199	94.133	225		5.5533	8.801	0.630985	97.1166
30.2617	99.2697	36.7932	109.346		6.5315	10.0763	0.648204	130.775
489.192	53.5532	497.251	61.2621		8.059	7.7089	1.04542	123.448
115.817	253.602	126.395	263.031		10.578	9.429	1.12186	198.189
151.252	351.667	159.45	358.896		8.198	7.229	1.13404	117.76
25.7181	99.6728	31.9656	109.749		6.2475	10.0762	0.620025	125.087
308.75	78.6045	317.791	88.5009		9.041	9.8964	0.913565	177.789
336.932	92.9915	343.668	100.361		6.736	7.3695	0.914038	98.6394
168.946	29.3361	178.312	44.6803		9.366	15.3442	0.610394	285.568
416.084	10.766	424.084	18.1353		8	7.3693	1.08558	117.146
448.924	54.9816	457.766	62.7387		8.842	7.7571	1.13986	136.289
381.139	84.8465	389.139	93.3794		8	8.5329	0.937548	135.643
453.134	111.996	463.66	121.693		10.526	9.697	1.08549	202.82
171.5	131.631	178.312	137.598		6.812	5.967	1.14161	80.7683
171.491	138.413	178.888	145.728		7.397	7.315	1.01121	107.518
208.911	199.943	215.884	208.453		6.973	8.51	0.819389	117.912
388.994	308.053	396.229	316.103		7.235	8.05	0.898758	115.73
480.501	11.1539	485.974	20.0746		5.473	8.9207	0.613517	97.0141
583.231	34.0374	591.231	41.0188		8	6.9814	1.1459	110.98
649.332	3.00889	655.227	11.1539		5.895	8.14501	0.723756	95.4082
219.187	199.943	229.464	207.952		10.277	8.009	1.28318	163.552
430.399	4.56031	438.82	12.7053		8.421	8.14499	1.03389	136.29
440.504	3.7846	448.503	12.7053		7.999	8.9207	0.896679	141.79
117.856	10.582	128.074	16.5492		10.218	5.9672	1.71236	121.157
118.708	15.6967	130.629	24.2213		11.921	8.5246	1.39842	201.928
83.797	4.61475	94.0149	13.9918		10.2179	9.37705	1.08967	190.387
137.341	135.869	144.681	143.378		7.34	7.509	0.977494	109.519
94.0149	344.746	105.084	355.828		11.0691	11.082	0.998836	243.748
646.057	400.186	653.718	413.156		7.661	12.97	0.590671	197.44
441.769	509.314	448.153	518.706		6.384	9.392	0.679727	119.141
435.989	401.128	447.196	410.708		11.207	9.58	1.16983	213.337
512.718	36.3961	522.489	42.2236		9.771	5.8275	1.67671	113.144
540.488	46.3028	546.145	51.5475		5.657	5.2447	1.07861	58.9545
485.974	8.43887	492.29	18.1353		6.316	9.69643	0.651374	121.693
598.809	81.7437	604.283	89.113		5.474	7.3693	0.742811	80.157
342.86	94.5248	351.49	101.409		8.63	6.8842	1.2536	118.052
315.598	468.188	322.829	476.255		7.231	8.067	0.896368	115.91
421.889	445.498	430.204	453.061		8.315	7.563	1.09943	124.959
185.637	45.0589	195.847	52.9139		10.21	7.855	1.29981	159.361
192.705	54.4849	202.13	62.3399		9.425	7.855	1.19987	147.109
257.107	48.2009	269.674	57.6269		12.567	9.426	1.33323	235.38
96.8881	121.252	111.025	132.249		14.1369	10.997	1.28552	308.915
166.788	173.095	180.139	182.521		13.351	9.426	1.4164	250.064
184.852	188.805	195.847	197.446		10.995	8.641	1.27242	188.786
190.349	224.153	203.701	235.935		13.352	11.782	1.13325	312.59
494.295	48.2009	510.002	63.9109		15.707	15.71	0.999809	490.32
352.139	45.8444	362.349	57.6269		10.21	11.7825	0.866539	239.042
276.174	319.429	285.437	326.479		9.263	7.05	1.3139	129.763
203.611	170.851	212.875	177.358		9.264	6.507	1.4237	119.782
181.482	177.901	188.172	185.492		6.69	7.591	0.881307	100.91
197.436	184.408	203.097	191.457		5.661	7.049	0.803093	79.2923
15.8239	362.251	24.5885	370.476		8.7646	8.225	1.0656	143.245
150.3	299.017	158.093	308.743		7.793	9.726	0.801254	150.608
188.601	170.288	196.057	174.785		7.456	4.497	1.65799	66.6253
203.55	185.744	209.178	196.041		5.628	10.297	0.546567	115.153
57.2308	49.6437	62.9329	59.1547		5.7021	9.511	0.599527	107.763
75.9664	32.6241	81.2613	41.6345		5.2949	9.0104	0.587643	94.8009
29.5347	167.279	38.0879	178.292		8.5532	11.013	0.776646	187.174
21.796	175.789	28.3128	183.298		6.5168	7.509	0.867865	97.236
16.3892	184.492	23.1776	194.041		6.7884	9.549	0.710902	128.806
163.128	253.879	170.459	262.889		7.331	9.01	0.813651	131.25
285.986	13.9873	298.593	20.8075		12.607	6.8202	1.84848	170.852
291.833	21.6114	299.979	28.1189		8.146	6.5075	1.25179	105.334
298.593	6.48505	306.351	16.0333		7.758	9.54825	0.812505	147.192
311.684	97.1937	318.473	108.106		6.789	10.9123	0.622142	147.208
321.973	104.207	327.268	111.215		5.295	7.008	0.755565	73.7345
309.347	108.712	319.937	115.72		10.59	7.008	1.51113	147.469
336.898	192.677	344.657	200.179		7.759	7.502	1.03426	115.663
344.782	187.803	350.891	197.314		6.109	9.511	0.642309	115.453
302.016	221.842	309.754	229.351		7.738	7.509	1.0305	115.457
366.477	106.06	376.174	114.926		9.697	8.866	1.09373	170.834
413.123	97.5852	421.67	104.776		8.547	7.1908	1.1886	122.124
358.233	307.938	368.416	316.804		10.183	8.866	1.14855	179.396
385.524	403.234	393.469	408.767		7.945	5.533	1.43593	87.3504
221.011	362.5	232.648	369.32		11.637	6.82	1.7063	157.701
196.767	356.361	205.979	363.182		9.212	6.821	1.35054	124.857
131.695	373.557	138.051	384.623		6.356	11.066	0.574372	139.761
111.548	460.225	117.703	469.584		6.155	9.359	0.657656	114.464
135.18	475.562	142.46	480.275		7.28	4.713	1.54466	68.1772
138.051	480.193	145.201	485.726		7.15	5.533	1.29225	78.6099
146.94	478.39	155.34	486.403		8.4	8.013	1.0483	133.747
124.879	438.523	133.608	447.256		8.729	8.733	0.999542	151.474
452.7	359.13	461.66	365.729		8.96	6.599	1.35778	117.489
285.82	434.08	294.22	439.736		8.4	5.656	1.48515	94.4059
290.587	439.953	296.942	444.48		6.355	4.527	1.4038	57.1658
266.78	432.666	274.06	439.736		7.28	7.07	1.0297	102.273
259.206	437.941	265.561	444.48		6.355	6.539	0.971861	82.5729
391.1	396.84	396.7	403.911		5.6	7.071	0.791967	78.6827
397.838	403.234	405.783	409.773		7.945	6.539	1.21502	103.232
250.289	242.866	256.806	252.377		6.517	9.511	0.685207	123.164
606.065	392.501	614.448	401.028		8.383	8.527	0.983112	142.039
653.9	420.3	661.9	430.7		8	10.4	0.769231	165.323
255.959	357.595	264.18	366.925		8.221	9.33	0.881136	152.411
187.307	350.419	195.649	356.958		8.342	6.539	1.27573	108.391
436.701	117.043	445.837	126.773		9.136	9.73	0.938952	176.636
294.684	208.327	303.645	219.339		8.961	11.012	0.813749	196.08
249.067	57.1524	258.028	66.6634		8.961	9.511	0.942172	169.353
434.174	342.553	444.443	353.781		10.269	11.228	0.914589	229.108
515.627	369.357	525.774	377.884		10.147	8.527	1.18998	171.927
41.1321	454.694	49.0107	464.479		7.8786	9.785	0.805171	153.186
								185.975
								4.19522
