# Supplementary material for: Regional complexity in enteric neuron wiring reflects diversity of motility patterns in the mouse large intestine
Source: eLife. 2019 Feb 12;8:e42914. doi: 10.7554/eLife.42914 (PMC6391068; doi:10.7554/eLife.42914)
Supplement: Figure 6—source data 1. [file elife-42914-fig6-data1.xlsx]

## Sheet: NO. of mice for Figure 6
Figure 6
A -C	Hu, ChAT and NOS staining	NO. of mice
		3
D - E	Hu and vAChT staining	NO. of mice
		4

## Sheet: Figure 6
A - C
	Proximal colon
	File name	#Hu+	#ChAT+	#NOS+	#ChAT+ and NOS+	#Hu+ but not ChAT+ or NOS+		ChAT/Hu	NOS/Hu	ChAT/NOS	#Hu+ but not ChAT+ or NOS+	ChAT/Hu	NOS/Hu	ChAT/NOS	#Hu+ but not ChAT+ or NOS+		(ChAT+/NOS+)/NOS+		(ChAT+/NOS+)/ChAT+
ZL-79	Elena	59	46	13	7	7		0.779661	0.220339	0.118644	0.118644						0.538462		0.152174
	Fiorella	33	20	8	2	6		0.606061	0.242424	0.0606061	0.181818						0.25		0.1
	Helton	51	29	20	1	3		0.568627	0.392157	0.0196078	0.0588235						0.05		0.0344828
	Natalia	66	37	25	4	8		0.560606	0.378788	0.0606061	0.121212						0.16		0.108108
	Jaime	55	28	20	0	7	Mean 1	0.509091	0.363636	0	0.127273	0.604809	0.319469	0.0518928	0.121554		0	0.199692	0	0.078953
ZL-82 #1 mouse	An-Sofie	28	17	9	4	5		0.607143	0.321429	0.142857	0.178571						0.444444		0.235294
	Candice	59	30	24	4	9		0.508475	0.40678	0.0677966	0.152542						0.166667		0.133333
	Carla	59	26	20	2	15		0.440678	0.338983	0.0338983	0.254237						0.1		0.0769231
	Elena	67	27	27	0	13		0.402985	0.402985	0	0.19403						0		0
	Werend	45	25	14	0	6	Mean 2	0.555556	0.311111	0	0.133333	0.502967	0.356257	0.0489104	0.182543		0	0.142222	0	0.0891101
ZL-82 #2 mouse	Michiel	108	36	32	0	38		0.333333	0.296296	0	0.351852						0		0
	Anneleen	82	36	29	3	21		0.439024	0.353659	0.0365854	0.256098						0.103448		0.0833333
	Lies	46	29	12	0	5		0.630435	0.26087	0	0.108696						0		0
	Pieter	53	27	19	0	7	Mean 3	0.509434	0.358491	0	0.132075	0.478057	0.317329	0.00914634	0.21218		0	0.0258621	0	0.0208333
														0.0366499				0.122592		0.0629655
	Distal colon																(ChAT+/NOS+)/NOS+		(ChAT+/NOS+)/ChAT+
ZL-79	Anneleen	44	26	19	3	2		0.590909	0.431818	0.0681818	0.0454545						0.157895		0.115385
	An-Sofie	89	51	37	2	3		0.573034	0.41573	0.0224719	0.0337079						0.0540541		0.0392157
	Carla	43	27	13	1	3		0.627907	0.302326	0.0232558	0.0697674						0.0769231		0.037037
	Lies	78	38	27	0	13	Mean 1	0.487179	0.346154	0	0.166667	0.569757	0.374007	0.0284774	0.0788991		0	0.072218	0	0.0479093
	Michiel	88	41	30	2	19		0.465909	0.340909	0.0227273	0.215909						0.0666667		0.0487805
ZL-82 #1 mouse	Micky	54	28	23	4	7		0.518519	0.425926	0.0740741	0.12963						0.173913		0.142857
	Valerie	52	30	20	2	4	Mean 2	0.576923	0.384615	0.0384615	0.0769231	0.52045	0.383817	0.0450876	0.140821		0.1	0.113527	0.0666667	0.0861014
	Werend	52	26	24	1	3		0.5	0.461538	0.0192308	0.0576923						0.0416667		0.0384615
ZL-82 #2 mouse	Chloe	72	28	25	3	22		0.388889	0.347222	0.0416667	0.305556						0.12		0.107143
	Natalia	52	19	26	3	10		0.365385	0.5	0.0576923	0.192308						0.115385		0.157895
	Jaime	47	20	21	4	10		0.425532	0.446809	0.0851064	0.212766						0.190476		0.2
	Fiorella	69	29	23	2	19	Mean 3	0.42029	0.333333	0.0289855	0.275362	0.420019	0.417781	0.0465363	0.208737		0.0869565	0.110897	0.0689655	0.114493
														0.0400338				0.0988804		0.0828346
D - E
Proximal colon	ZL-227			ZL-239			ZL-240-1			ZL-240-2
	Image 3	Image 4	Image 5	Image 3	Image 2	Image 4-05-03	Image 2	Image 4	Image 2-2	Image 1	Image 2	Image 9	Mean±SEM
% SurfaceArea coverage of vAChT	4.54	6.32	4.03	4.54	4.03	3.98	2.54	3.89	2.24	4.79	7.3	3.83	4.33583	0.40263
Distal colon
Distal colon	ZL-227			ZL-239			ZL-240-1			ZL-240-2
	Image 1	Image 4	Image 5	Image 2	Image 1	Image 3	Image 1	Image 5	Image 6	Image 5	Imge 5-2	Image 8	Mean±SEM
% SurfaceArea coverage of vAChT	14.8	7.84	9.31	6.26	6.7	6.74	7.63	4.36	6.41	6.37	4.92	7.7	7.42	0.770665
