# Supplementary material for: Regional complexity in enteric neuron wiring reflects diversity of motility patterns in the mouse large intestine
Source: eLife. 2019 Feb 12;8:e42914. doi: 10.7554/eLife.42914 (PMC6391068; doi:10.7554/eLife.42914)
Supplement: Figure 7—source data 1. [file elife-42914-fig7-data1.xlsx]

## Sheet: NO. of mice for Figure 7
Figure 7
C- E	Virus sparse labeling	NO. of mice
	Proximal colon	4
	Distal colon	3

## Sheet: Figure 7
Proximal colon													Distal colon
# 1 mouse	Anal	Area	Mean	Min	Max	Slice	Length		100um	Length(um)	Length(mm)1000		# 1 mouse	Anal	Area	Mean	Min	Max	Slice	Length	20x	/100um	Length(um)	Length(mm)1000
	1	0.122	126.387	20	213	1	15.992	8cm	0.941	1699.47	1.69947			1	0.55	49.151	0	111.333	1	74.736	6cm	0.706	10585.8	10.5858
	2	0.205	83.878	7.9	241.05	1	28.442	6cm	0.706	4028.61	4.02861			2	0.244	53.461	16	250	1	32.935	8cm	0.941	3500	3.5
	3	0.066	78.818	18.8	249.36	1	9.457	6cm	0.706	1339.52	1.33952			3	0.265	53.265	32	167	1	36.166	8cm	0.941	3843.36	3.84336
	4	0.099	117.103	8	248	1	13.883	6cm	0.706	1966.43	1.96643			4	0.35	47.265	0	111.333	1	47.277	8cm	0.941	5024.12	5.02412
	5	0.066	115.893	49	253	1	9.171	6cm	0.706	1299.01	1.29901			5	0.162	40.955	19.14	111.333	1	23.018	8cm	0.941	2446.12	2.44612
	6	0.13	72.21	15.65	255	1	17.685	6cm	0.706	2504.96	2.50496			6	0.076	64.559	33	115	1	10.087	8cm	0.941	1071.94	1.07194
	7	0.09	86.033	9	255	1	12.655	6cm	0.706	1792.49	1.79249			7	0.127	73.912	0	255	1	17.748	8cm	0.941	1886.08	1.88608
	8	0.073	77.315	6	184.007	1	10.187	6cm	0.706	1442.92	1.44292
	9	0.102	73.167	0	195.82	1	14.393	6cm	0.706	2038.67	2.03867		# 2 mouse	Anal	Area	Mean	Min	Max	Slice	Length	10x	200um	Length(um)	Length(mm)1000
	10	0.058	104.384	41.05	217.313	1	8.297	6cm	0.706	2350.42	2.35042			1	0.395	175.086	111.333	255	1	51.764	6cm	0.706	14664	14.664
	Oral								100um					2	0.275	36.899	16	255	1	37.624	6cm	0.706	10658.4	10.6584
	1	0.455	49.264	14	153	0	61.428	8cm	0.941	6527.95	6.52795			3	0.156	186.968	0	255	1	22.583	14.9cm	1.753	2576.5	2.5765
	2	0.111	105.647	5	216.57	1	15.841	6cm	0.706	2243.77	2.24377			4	0.479	31.109	1.72	111.333	1	63.723	14.9cm	1.753	7270.17	7.27017
	3	0.355	56.024	3.09	255	1	50.619	6cm	0.706	7169.83	7.16983			5	0.434	24.095	0	138	1	59.129	14.9cm	1.753	6746.04	6.74604
	4	0.184	121.43	31	255	1	53.1	3.5cm	0.416	12764.4	12.7644			6	0.127	160.878	79	246	1	18.202	14.9cm	1.753	2076.67	2.07667
	Circu													Oral							10x	200um
	1	0.134	123.646	10	255	1	17.929	5cm	0.588	3049.15	3.04915			1	0.348	172.068	111.333	254.85	1	46.985	14.9cm	1.753	5360.52	5.36052
														Circ							20x	100um
# 2 mouse	Anal								100um					1	0.19	164.155	0	255	1	24.865	14.9cm	1.753	1418.43	1.41843
	1	0.377	70.561	3.036	255	1	51.1	13.11cm	1.542	3313.88	3.31388
	2	0.306	69.746	0	255	1	40.979	13.11cm	1.542	2657.52	2.65752		# 3 mouse	Anal	Area	Mean	Min	Max	Slice	Length	10x	/200um	Length(um)	Length(mm)1000
	3	0.193	57.515	17.08	255	1	27.183	13.11cm	1.542	1762.84	1.76284			1	0.119	150.108	81.464	255	1	16.782	14.9cm	1.753	1914.66	1.91466
	4	0.148	49.497	17.48	255	1	20.509	13.11cm	1.542	1330.03	1.33003			2	0.12	63.162	41.64	210	1	16.602	14.9cm	1.753	1894.12	1.89412
	5	0.157	43.018	0	255	1	21.61	13.11cm	1.542	1401.43	1.40143										20x	100um
	6	0.571	53.382	28.12	184.624	1	78.321	13.11cm	1.542	5079.18	5.07918			3	0.326	84.757	0	196	1	44.381	6cm	0.707	6277.37	6.27737
	Oral													4	0.107	79.458	58.14	146.667	1	15.083	14.9cm	1.753	860.411	0.860411
	1	0.317	70.765	2	255	1	44.053	13.11cm	1.542	2856.87	2.85687			5	0.456	77.136	46	255	1	62.973	6cm	0.706	8919.69	8.91969
	2	0.147	61.255	32	211	1	20.17	13.11cm	1.542	1308.04	1.30804			6	0.25	90.247	56	255	1	34.746	14.9cm	1.753	1982.09	1.98209
	3	0.502	51.125	24	239	1	66.361	13.11cm	1.542	4303.57	4.30357			7	0.175	69.253	52.147	255	1	24.25	14.9cm	1.753	1383.34	1.38334
	4	0.464	46.705	10.24	255	1	61.696	13.11cm	1.542	4001.04	4.00104			8	0.216	72.559	48	246.5	1	30.283	6cm	0.707	4283.31	4.28331
	5	0.181	48.031	0	255	1	24.101	13.11cm	1.542	1562.97	1.56297			9	0.219	70.707	39	242	1	29.878	6cm	0.707	4226.03	4.22603
	6	0.268	66.438	32.56	255	1	36.305	13.11cm	1.542	2354.41	2.35441			10	0.34	50.805	0	111.333	1	47.32	6cm	0.707	6693.07	6.69307
	7	0.561	38.927	7.187	252.82	1	77.901	13.11cm	1.542	5051.95	5.05195			11	0.122	63.877	44.147	183.409	1	17.659	14.9cm	1.753	1007.36	1.00736
	Circ													Oral							10x	200um
	1	0.28	48.464	1	255	1	38.861	13.11cm	1.542	2520.17	2.52017			1	0.097	139.387	101	255	1	13.244	14.9cm	1.753	1511.01	1.51101
																					20x	100um
# 3 mouse	Oral	Area	Mean	Min	Max		Length		100um	100um	mm			2	0.232	71.771	48	180	1	32.847	14.9cm	1.753	1873.76	1.87376
	1	0.316	157.411	73.34	255	1	42.703		1.753	2436	2.436
	2	0.119	166.519	96	255	1	16.908		1.753	964.518	0.964518
	Circ
	1	0.217	123.296	70	255	1	26.969		1.753	1538.45	1.53845
	2	0.103	176.806	113	255	1	14.578		1.753	831.603	0.831603
# 4 mouse	Oral	Area	Mean	Min	Max		Length		200um	um	mm
	1	0.366	32.66	15	111.333	1	49.641		0.943	10528.3	10.5283
	Anal
	1	0.292	45.815	23	111.333	1	40.151		0.943	8515.59	8.51559
	Circ								100um
	1	0.081	24.757	15.05	153	1	10.951		0.943	1161.29	1.16129
	2	0.078	31.394	14.14	153	1	10.7		0.943	1134.68	1.13468
Total number of the projection in the experiment (including the the fibers which can be traced and not able to be traced)
Proximal	Oral	Anal	Circu
# 1 mouse	11	10	1			0.192982	0.175439	0.0175439
# 2 mouse	7	6	2			0.122807	0.105263	0.0350877
# 3 mouse	6	8	2			0.105263	0.140351	0.0350877
# 4 mouse	1	1	2			0.0175439	0.0175439	0.0350877
Total NO.	25	25	7	57		0.109649	0.109649	0.0307018	1
Distal	Oral	Anal	Circumferential
# 1 mouse	2	14	0			0.0327869	0.229508	0
# 2 mouse	3	10	1			0.0491803	0.163934	0.0163934
# 3 mouse	4	26	1			0.0655738	0.42623	0.0163934
Total NO.	9	50	2	61		0.0491803	0.273224	0.010929	1
Proximal	57
Oral<3.1	1	4	2	0			0.0175439	0.0701754	0.0350877	0
Oral>3.1	3	3	0	1			0.0526316	0.0526316	0	0.0175439
Anal<3.1	9	5	0	0			0.157895	0.0877193	0	0
Anal>3.1	1	1	0	1			0.0175439	0.0175439	0	0.0175439
Circ<3.1	1	1	2	2			0.0175439	0.0175439	0.0350877	0.0350877
Circ>3.1	0	0	0	0			0	0	0	0
Distal	61
Oral<3.1	0	0	2				0	0	0.0327869
Oral>3.1	0	1	0				0	0.0163934	0
Anal<3.1	3	2	6				0.0491803	0.0327869	0.0983607
Anal>3.1	4	4	5				0.0655738	0.0655738	0.0819672
Circ<3.1	0	1	0				0	0.0163934	0
Circ>3.1	0	0	0				0	0	0

## Sheet: Fisher exact calculation
			or proj	abor proj
		prox	14	17	31
		distal	3	24	27
			17	41	58
			0.293103	0.706897
		expected	9.08621	21.9138
			7.91379	19.0862
			0.00448723
			58	35	93
			11	25	36
			10	23	33
			79	83	162
			0.487654	0.512346
			45.3519	47.6481
			17.5556	18.4444
			16.0926	16.9074
