# Supplementary material for: Regional complexity in enteric neuron wiring reflects diversity of motility patterns in the mouse large intestine
Source: eLife. 2019 Feb 12;8:e42914. doi: 10.7554/eLife.42914 (PMC6391068; doi:10.7554/eLife.42914)
Supplement: Source code 1. [file elife-42914-code1.zip]

Archive with 23 entries (23 files):
- General/Distances 1.1.ipf
- General/Exportslices 0.5.ipf
- General/GeneralMarqueeRightClickFunctions.ipf
- General/GeneralStringFunctions_1.1.ipf
- General/GraphMarqueeFunctions.ipf
- General/Image Analysis PVdB 2019 Menu_eL.ipf
- General/MaxAvgMinMovieMaker_1.2.ipf
- General/quick8bitmaker.ipf
- General/RemoveCalibration_0.0_eL.ipf
- Image_LoadDisplayAnalysis/Image Analysis_PVB 6.03_eL.ipf
- Image_LoadDisplayAnalysis/Image&sequenceLoad_1.30.ipf
- Image_LoadDisplayAnalysis/Makemovie 1.5.ipf
- Image_LoadDisplayAnalysis/Registration 0.0.ipf
- Image_LoadDisplayAnalysis/SimpleImageLoadAndDisplay_0.4.ipf
- Image_LoadDisplayAnalysis/Summary Images 1.41.ipf
- Image_LoadDisplayAnalysis/ViewerControlPanel_0.6_eL.ipf
- Roi&Trace_Analysis/Correct&deconvolve_1.2.ipf
- Roi&Trace_Analysis/DisplaycertainROIs_0.1.ipf
- Roi&Trace_Analysis/Peak Analysis_PVB 2.27_eL.ipf
- Roi&Trace_Analysis/RegionsOfInterest 1.0.ipf
- Scatterplots/Changetoones.ipf
- Scatterplots/GenerateScatterplot.ipf
- Scatterplots/Randomselectionstuff.ipf
