# Supplementary material for: Regional complexity in enteric neuron wiring reflects diversity of motility patterns in the mouse large intestine
Source: eLife. 2019 Feb 12;8:e42914. doi: 10.7554/eLife.42914 (PMC6391068; doi:10.7554/eLife.42914)
Supplement: Source code 1. [file elife-42914-code1.zip › General/Distances 1.1.ipf]

#pragma rtGlobals=1		// Use modern global access method.

----------------------------------------
Function Addcursors()
	String graphName= WinName(0,1)
	print graphName
	string activeimage= WMTopImageGraph()
	
	print activeimage, WMGetimagewave(activeimage)
	string activewave= removestartfromstring(WMGetimagewave(activeimage),":")
	
	Cursor/i/w=$graphName/A=1/C=(65000,0,0)/h=1 A $(activewave) 100, 100
	Cursor/i/w=$graphName/A=1/C=(0,65000,0)/h=1 B $(activewave) 100, 100
	TextBox/C/N=text0/B=1/G=(0,15872,65280) "distance: "
	
	variable/G counter=1
	CursorGlobalsForGraph()
	CursorDependencyForGraph()
	
end
---------------------------------------------------
Function Add3cursors()
	String graphName= WinName(0,1)
	print graphName
	string activeimage= WMTopImageGraph()
	
	print activeimage, WMGetimagewave(activeimage)
	string activewave= removestartfromstring(WMGetimagewave(activeimage),":")
	
	Cursor/i/w=$graphName/A=1/C=(65000,0,0)/h=1 A $(activewave) 100, 100
	Cursor/i/w=$graphName/A=1/C=(0,65000,0)/h=1 B $(activewave) 100, 100
	Cursor/i/w=$graphName/A=1/C=(0,0, 65000)/h=1/s=0 C $(activewave) 100, 100
	TextBox/C/A=MB/N=text0/B=1/G=(0,15872,65280) "distance: "
	TextBox/C/A=MB/N=text3/B=1/G=(0,15872,65280) "Dx: "
	TextBox/C/A=MB/N=text4/B=1/G=(0,15872,65280) "Dy: "
	
	variable/G counter=1
	CursorGlobalsForGraph()
	CursorDependencyForGraph()
	
end
----------------------------------------------------
Function Printdistance()

variable/g counter
variable distance
wave resultswave
if (waveexists(resultswave)==0)
 make/n=(counter,5) resultswave = nan
 edit resultswave
 else
 redimension/n=(counter,5) resultswave
endif
wave resultswave
resultswave[counter-1][0]=pcsr(A);resultswave[counter-1][1]=qcsr(A); resultswave[counter-1][2]=pcsr(B);resultswave[counter-1][3]=qcsr(B)
distance=((pcsr(A)-pcsr(B))^2+(qcsr(A)-qcsr(B))^2)^0.5
resultswave[counter-1][4]=distance
counter +=1
variable/G counter
end
-------------------------------------------------
Function CursorGlobalsForGraph()
	String graphName= WinName(0,1)
	if( strlen(graphName) )
		String df= GetDataFolder(1);
		NewDataFolder/O root:WinGlobals
		NewDataFolder/O/S root:WinGlobals:$graphName
		String/G S_CursorAInfo, S_CursorBInfo,S_CursorCInfo
		SetDataFolder df
	endif
End
------------------------------------------------------
Function RemoveCursorGlobals()
	String graphName= WinName(0,1)
	if( strlen(graphName)  )
		KillDataFolder root:WinGlobals:$graphName
	endif
End
-----------------------------------------------------
Function CursorDependencyForGraph()
	String graphName= WinName(0,1)
	if( strlen(graphName) )
		String df= GetDataFolder(1);
		NewDataFolder/O root:WinGlobals
		NewDataFolder/O/S root:WinGlobals:$graphName
 		String/G S_CursorAInfo, S_CursorBInfo,S_CursorCInfo
		Variable/G dependentA
		SetFormula dependentA, "CursorMoved(S_CursorAInfo, 0)"
 		Variable/G dependentB
		SetFormula dependentB,"CursorMoved(S_CursorBInfo, 1)"
		Variable/G dependentC
		SetFormula dependentC,"CursorMoved(S_CursorCInfo, 1)"
		SetDataFolder df
	endif
End
----------------------------------------------------------
Function CursorMoved(info, isB)
	String info
	Variable isB 					
	variable result=nan, Dx=nan, Dy=nan		// error result
	String topGraph= WinName(0,1)
	String graphName= StringByKey("GRAPH", info)
	if( CmpStr(graphName, topGraph) == 0 )
	result=((pcsr(A)-pcsr(B))^2+(qcsr(A)-qcsr(B))^2)^0.5
	Dx=(pcsr(A)-pcsr(B)); Dy=(qcsr(A)-qcsr(B))
	TextBox/C/N=text0/B=1/G=(0,15872,65280) "distance: "+num2str(result)
	TextBox/C/N=text3/B=1/G=(0,15872,65280) "Dx: "+num2str(Dx)
	TextBox/C/N=text4/B=1/G=(0,15872,65280) "Dy: "+num2str(Dy)
	endif
	
	return result
End
-------------------------------------------------
Function resetcounter()
	variable/G counter=1
	wave resultswave
		redimension/n=(1,5) resultswave
		resultswave=nan
end
