# Supplementary material for: Regional complexity in enteric neuron wiring reflects diversity of motility patterns in the mouse large intestine
Source: eLife. 2019 Feb 12;8:e42914. doi: 10.7554/eLife.42914 (PMC6391068; doi:10.7554/eLife.42914)
Supplement: Source code 1. [file elife-42914-code1.zip › General/Exportslices 0.5.ipf]

#pragma rtGlobals=3		// Use modern global access method.
// 0.3  can also export as tiff.stack

Function Exportslices(ctrlname, first, last)

	string ctrlname
	variable first, last
	string newname, counter
	svar color=g_colormap
	Variable/G gbottomvalue,gtopvalue,position
	wave M_imageplane
	duplicate/o $ctrlname test
	ControlInfo CheckAll
	Variable isCheckAll=V_value, i, j, colordimension
	ControlInfo Checkcolor
	Variable isCheckcolor=V_value
	ControlInfo Checkstack
	Variable isCheckstack=V_value
	first = position; last = dimsize(test,2)
	
	if (!isCheckAll)
		prompt first, "Export images starting at:"
		prompt last, "Till"
		doprompt "Images to export", first, last
			if (V_flag)
				return 0
			endif
		else
		first=0; last=dimsize(test,2)
	endif
	
	if (isCheckcolor)				// exports in grays or color
		colordimension = 24
		strswitch (color)
				case "yellowhot256":
					colortab2wave yellowhot
				case "rainbow":
					colortab2wave rainbow
		endswitch
		wave M_colors
		duplicate/o M_colors currentcolorwave
		else
		colordimension = 40
	endif
	
	ControlInfo AsShownCheck
	Variable isAsShown=V_value
	
		
	if (!isCheckstack)
		for (i=first; i<last;i+=1)
			imagetransform/p=(i) getplane test
			if(isAsShown)
				Normalizeimage(M_imageplane,gbottomvalue,gtopvalue)
			endif
			duplicate/o M_imageplane exportwave
			if (isCheckcolor)				// exports in grays or color
				if (cmpstr(color, "rainbow")==0)			// to make sure colors come reversed
						exportwave = 255 - M_imageplane
							print "yes"
				endif	
				imagetransform/C=currentcolorwave cmap2rgb M_imageplane
				wave M_rgbOut
				duplicate/o M_rgbOut exportwave 
			endif
			if (i<10)
				newname=ctrlname+"_00"+num2str(i)
					else
					if (i<100)
						newname=ctrlname+"_0"+num2str(i)
					else
						if (1<1000)
							newname=ctrlname+"_"+num2str(i)
						endif
					endif
			endif
			V_flag = 0	
			if (i==first)
					newpath where
					ImageSave/D=(colordimension)/P=where/T="TIFF" exportwave newname
					else
					ImageSave/D=(colordimension)/P=where/T="TIFF" exportwave newname
			endif
			if (V_flag)
				break
			endif
		endfor
	else		
		newname=ctrlname+"_stack"
		DeletePoints/M=2 last,(dimsize(test,2)-last), test; DeletePoints/M=2 0,first-1, test
		if(isAsShown)
			for (i=0; i<(dimsize(test,2));i+=1)
				imagetransform/p=(i) getplane test
				Normalizeimage(M_imageplane,gbottomvalue,gtopvalue)
				test[][][i] = M_imageplane[p][q]
			endfor
		endif
		ImageSave/I/D=(colordimension)/S/T="TIFF" test newname
	endif
	killwaves/z test
End

Function Normalizeimage(ctrlWave, low, high) 
	wave ctrlWave
	variable low, high
	variable i,j
	WaveStats/Q ctrlWave
	If ((V_min < low) || (V_max> high))			// makes the whole procedure slow, since every pixel have to be checked
			for (i=0;i<dimsize(ctrlWave,0);i+=1)
				for (j=0;j<=dimsize(ctrlWave,1);j+=1)
					if (ctrlWave[i][j]<low)
						ctrlWave[i][j]=low
					endif
					if (ctrlWave[i][j]>high)
						ctrlWave[i][j]=high
					endif
				endfor
			 endfor				
	endif
	Variable delta=255/(high-low)
	Variable deltaM=low*delta
	Fastop ctrlWave=(delta)*ctrlWave-(deltaM)
End

Function Make8bit(ctrlWave, low, high) 
	wave ctrlWave
	variable low, high
	variable i,j
	WaveStats/Q ctrlWave
	If ((V_min < low) || (V_max> high))			// makes the whole procedure slow, since every pixel have to be checked
			for (i=0;i<dimsize(ctrlWave,0);i+=1)
				for (j=0;j<=dimsize(ctrlWave,1);j+=1)
					if (ctrlWave[i][j]<low)
						ctrlWave[i][j]=low
					endif
					if (ctrlWave[i][j]>high)
						ctrlWave[i][j]=high
					endif
				endfor
			 endfor				
	endif
	Variable delta=255/(high-low)
	Variable deltaM=low*delta
	Fastop ctrlWave=(delta)*ctrlWave-(deltaM)
End
