# Supplementary material for: Regional complexity in enteric neuron wiring reflects diversity of motility patterns in the mouse large intestine
Source: eLife. 2019 Feb 12;8:e42914. doi: 10.7554/eLife.42914 (PMC6391068; doi:10.7554/eLife.42914)
Supplement: Source code 1. [file elife-42914-code1.zip › General/GeneralMarqueeRightClickFunctions.ipf]

#pragma rtGlobals=1		// Use modern global access method.
----------------------------------------------------------------------
Function Quickcheck(): GraphMarquee

	string activeimage= WMTopImageGraph()
	wave actualwave=$WMGetimagewave(activeimage)
	getmarquee/Z bottom,left 
	Imagestats/G={V_left, V_right, V_top,V_bottom} actualwave
	variable height= V_bottom-V_top, width = V_right-V_left
	variable distance = ((width^2)+(height^2))^0.5
	string newstring
	Print activeimage, V_max, V_min, V_avg
	Sprintf newstring, "Properties of your %5.0f pixel selection:\rAverage value:   %7.2f     Standard deviation:    %7.2f\rMininum value:   %9.0f       Maximum value:     %7.0f\rWidth:  %7.2f     Height:   %7.2f  Diagonal distance:   %7.2f",V_npnts, V_avg, V_sdev, V_min, V_max,width, height, distance
	DoAlert 0, newstring
end
