# Supplementary material for: Regional complexity in enteric neuron wiring reflects diversity of motility patterns in the mouse large intestine
Source: eLife. 2019 Feb 12;8:e42914. doi: 10.7554/eLife.42914 (PMC6391068; doi:10.7554/eLife.42914)
Supplement: Source code 1. [file elife-42914-code1.zip › General/GeneralStringFunctions_1.1.ipf]

#pragma rtGlobals=1		// Use modern global access method.
-----------------------------------------
Function/s RemoveEndfromString(str1, str2)			// Generates a string that contains the part of str1 before str2 is found
	String str1, str2
	Variable len1 = strlen(str1), len2 = strlen(str2),i, found=0
	string str3
	for (i=0; i<len1; i+=1)
		if (found==0)
			if (cmpstr(str1[i,(i+len2-1)], str2)==0)
				found=1
				str3=str1[0,(i-1)]
			endif
		else
			i=len1
		endif
	endfor
	return str3
End
----------------------------------------------------------------------
Function/s RemoveStartfromString(str1, str2)			// Generates a string that contains the part of str1 after str2 is found
	String str1, str2
	Variable len1 = strlen(str1), len2 = strlen(str2),i, found=0
	string str3=""
	for (i=1; i<len1; i +=1)
		if (found==0)
			if (cmpstr(str1[(len1-i-len2+1), len1-i], str2)==0)
				found=1
				str3=str1[len1-i+1, len1]
				print str3
			endif
		else
			i=len1
		endif
	endfor
	return str3
End
----------------------------------------------------------------------
Function/s Convertstring(test)
string test
variable i,j,start, stop
string tempstring, newstring

if (!(itemsinList(test,"-")==0))
	For (i=0; i<=itemsinList(test,";"); i+=1)
		tempstring=stringfromlist(i, test)
		if (itemsinList(tempstring,"-")==2)
			start=str2num(stringfromlist(0,tempstring,"-")); stop=str2num(stringfromlist(1,tempstring,"-"))
			newstring= num2str(start)
			for (j=start+1; j<=stop;j+=1)
				newstring = newstring +";"
				newstring = newstring+num2str(j)
			endfor
			test= replacestring(tempstring, test, newstring)
		endif
	endfor
endif

return test

end
----------------------------------------------------------------------
Function checkit()
string test
variable i
prompt test, " give semicolon separated list of numbers"
doprompt "doit", test
print itemsinList(test,";")
For (i=0; i<=itemsinList(test,";"); i+=1)
	print test
	print stringfromlist(i,test)
endfor
end
---------------------------------------------------------------------
Function checkit2()
string test
variable i,j,start, stop
prompt test, " give semicolon, '-' separated list of numbers"
doprompt "doit", test

print "start"
print itemsinList(test,"-")
print itemsinList(test,";")
print test
string tempstring, newstring

if (!(itemsinList(test,"-")==0))
	For (i=0; i<=itemsinList(test,";"); i+=1)
		tempstring=stringfromlist(i, test)
		print tempstring
		if (itemsinList(tempstring,"-")==2)
			start=str2num(stringfromlist(0,tempstring,"-")); stop=str2num(stringfromlist(1,tempstring,"-"))
			newstring= num2str(start)
			for (j=start+1; j<=stop;j+=1)
				newstring = newstring +";"
				newstring = newstring+num2str(j)
			endfor
			test= replacestring(tempstring, test, newstring)
		endif
	endfor
	print test
	else 
	print test
endif
end
