# Supplementary material for: Regional complexity in enteric neuron wiring reflects diversity of motility patterns in the mouse large intestine
Source: eLife. 2019 Feb 12;8:e42914. doi: 10.7554/eLife.42914 (PMC6391068; doi:10.7554/eLife.42914)
Supplement: Source code 1. [file elife-42914-code1.zip › General/GraphMarqueeFunctions.ipf]

#pragma rtGlobals=1

// Use modern global access method and strict wave access.
//  extracted all 


Function Set_2_Min_2D() : graphmarquee			// to get rid of crud or emphasize black rubber band
	string activeimage= WMTopImageGraph()
	wave actualwave=$WMGetimagewave(activeimage)
	svar stkname = filename
	wave refwave =$stkname
	nvar where = position
	getmarquee/Z bottom,left 
	Imagestats/G={V_left, V_right, V_top,V_bottom}/M=1 actualwave
	refwave[V_left,V_right][V_top,V_bottom][where]=V_min	
end

--------------------------
Function Set_2_Min_3D() : graphmarquee			// to get rid of crud or emphasize black rubber band
	string activeimage= WMTopImageGraph()
	wave actualwave=$WMGetimagewave(activeimage)
	svar stkname = filename
	wave refwave =$stkname
	getmarquee/Z bottom,left 
	Imagestats/G={V_left, V_right, V_top,V_bottom}/M=1 actualwave
	refwave[V_left,V_right][V_top,V_bottom]=V_min	
end
-------------------------
----------------------------------------------------------------------------------------------
Function Set_2_Min() : graphmarquee
	string activeimage= WMTopImageGraph()
	wave actualwave=$WMGetimagewave(activeimage)
	getmarquee/Z bottom,left 
	Imagestats/G={V_left, V_right, V_top,V_bottom}/M=1 actualwave
	actualwave[V_left,V_right][V_top,V_bottom]=V_min	
end
----------------------------------------------------------------------------------------------------
Function Set_2_NaN() : graphmarquee
	string activeimage= WMTopImageGraph()
	wave actualwave=$WMGetimagewave(activeimage)
	getmarquee/Z bottom,left 
	actualwave[V_left,V_right][V_top,V_bottom]=nan
end
------------------------------------------------------------------------------------------------------
Function Set_2_x() : graphmarquee
	variable value = 200
	prompt value, "set to:"
	doprompt "Setting the pixelvalue", value
	string activeimage= WMTopImageGraph()
	wave actualwave=$WMGetimagewave(activeimage)
	getmarquee/Z bottom,left 
	actualwave[V_left,V_right][V_top,V_bottom]=value
end
------------------------------------------------------------------------------------------------------

------------------------------------------------
Function SimpleDistanceMeasure(): graphmarquee

	variable newwidth, newheight
	wave M_Imageplane
	svar stkname=filename 
	string newname
	variable i,counter=0, width=dimsize(M_imageplane,0), height=dimsize(M_imageplane,1), frames=dimsize($stkname,2)
	getmarquee/Z bottom, left
	make/o/b/u/n=(width, height) mask=255
	if (V_flag==1)
			newwidth=abs(V_right-V_left); newheight= abs(V_bottom-V_top)
	else
			newwidth=width; newheight= height; V_left =0;V_top=0
	endif
	mask[V_left,V_right][V_top, V_bottom]=0
	make/o/b/u/n=(newwidth, newheight) selection=0				// to simplify the calculations later on, just simple sum of thresholded pixels
	variable threshold=60, horizontal=1, dim1
	prompt threshold, "what's the threshold"
	prompt horizontal, "horizontal =1, vertical=0"
	doprompt "Determine ideal threshold first", threshold, horizontal
	if (horizontal==1)
		dim1=newheight
		newname="R_"+stkname+"_horiz_width"
		print newname
		else
		dim1=newwidth
		newname="R_"+stkname+"_vert_width"
	endif
	Make/o/n=(frames,2) diameter
	nvar interval=ginterval
	diameter[][0]=x*interval
	for(i=0;i<frames;i+=1)
					changeplane($stkname,i)
					Imagethreshold/t=(threshold)/R=Mask M_imageplane
					wave M_ImageThresh
					selection= M_ImageThresh[p+V_left][q+V_top]
					counter=sum(selection)/255
					diameter[i][1]=counter/dim1	// makes an average of the width over the non-selected dimension
					progresscontrol(i, frames)
	endfor 	
	duplicate/o diameter, $newname; killwaves/Z diameter, selection
end
------------------------------------------------
----------------------------
Function MakeThresholdMap2(): graphmarquee

	variable dim1, dim2
	wave M_Imageplane
	variable newwidth, newheight
	svar stkname=filename 
	string newname
	variable i,j,k,counter=0, width=dimsize(M_imageplane,0), height=dimsize(M_imageplane,1), frames=dimsize($stkname,2)
	getmarquee/Z bottom,left 
	make/o/b/u/n=(width, height) mask=255
		if (V_flag==1)
			newwidth=abs(V_right-V_left); newheight= abs(V_bottom-V_top)
			else
			newwidth=width; newheight= height; V_left =0;V_top=0
		endif
	mask[V_left,V_right][V_top, V_bottom]=0
	make/o/b/u/n=(newwidth, newheight) selection=0				// to simplify the calculations later on, just simple sum of thresholded pixels
	variable threshold=60, horizontal=1
	prompt threshold, "what's the threshold"
	prompt horizontal, "horizontal =1, vertical=0"
	doprompt "Determine ideal threshold first", threshold, horizontal
	print V_left, V_top, newwidth, newheight
	if (horizontal==1)
		dim2=newheight;dim1=newwidth
		newname=stkname+"_horizMAP"
		else
		dim2=newwidth; dim1=newheight
		newname=stkname+"_vertMAP"
	endif
	Make/o/b/u/n=(dim1,frames) diametermap
	for(i=0;i<frames;i+=1)
					changeplane($stkname,i)
					Imagethreshold/t=(threshold)/R=Mask M_imageplane
					wave M_ImageThresh
					for (j=0;j<dim1;j+=1)
						counter =0
						for(k=0;k<dim2;k+=1)
							if(M_ImageThresh[j+V_left][k+V_top]==255)
							counter+=1
							endif
						endfor
						diametermap[j][i]=counter
					endfor
		progresscontrol(i, frames)
	endfor 	
	duplicate/o diametermap $newname
	display; appendimage $newname; SetAxis/A/R left
	ModifyImage $(newname) ctab= {*,*,Rainbow,0}
end
---------------
Function Enter_ROI(): Graphmarquee 
	wave roiparameters
	make/o/n=5 roiparameters
	getmarquee top, left
	roiparameters={V_flag, V_top, V_bottom, V_left, V_right}
end
