# Supplementary material for: Regional complexity in enteric neuron wiring reflects diversity of motility patterns in the mouse large intestine
Source: eLife. 2019 Feb 12;8:e42914. doi: 10.7554/eLife.42914 (PMC6391068; doi:10.7554/eLife.42914)
Supplement: Source code 1. [file elife-42914-code1.zip › General/Image Analysis PVdB 2019 Menu_eL.ipf]

#pragma rtGlobals=1		// Use modern global access method.

// 0.3  Menu adaptations to ROI calculation, registration etc ..in 
// 0.4 changed menu to link to new Tiff loaders
// 0.6  made a bit more elegant + Photron F8 in
// 0.7 cleaned up menu for doubles and moved Registration up
// 0.8 has the xls loader in "trace analysis" menu
// some unstable functionality removed for online posting //pvb2019
// updates available from www.targid.eu/LENS

Menu "Ca-Image Analysis P.VdB"
	Submenu "Load Images"
		"TIFF imagestack", LoadTiffstack()
		//pvb2019	"Photron /F8",LoadPhotronStack()			//by MM
		"Multiple Single Images", LoadImagesFromFolder()
		"Single image", simpleimageload()
		"-"
		"TiLLVision /F6", LoadTILLstack()
		"-"
		"Browse in time", Time_slider()
		"Display range", Display_slider()
		"Stack control panel", Browse_stack()
	end
	"-"
	Submenu "Stack"
		"Display", Display_stack()
		"Differentiate", Differentiateintime()
		"Filter", Filterpanel()
		"Crop", Cropmovie()
		"Resample", ResampleStack()
		//pvb2019	"MaxMinAvgProjection", MaxAvgMinProjection_Movie()
		"-"
		"Frame Registration"
				"Register all images", 	GetRegistrationParameters2()  // compared to the original, this version allows you to execute the registration on a different target stack with one slice in another stack 
				"Register 2nd stack with = param",  RegisterImagestack()
		//pvb2019	"Simple translation",	SimpleImagestacktranslation()	// just includes the offset that was found after imageregistration 
							// at the moment this just uses the first image and ignores what happens next.
		//pvb2019		"Simple translation - subset",	SimpleImageSubsettranslation()				// same as previous but is aware of the selection that was made in the image
		//pvb2019			submenu " 2 images"
		//pvb2019			"Extract parameters from 2 frames", Get2imageRegistrationParameters()  // compared to the original, this version allows you to execute the registration on a different target stack with one slice in another stack 
		//pvb2019			end
					
		"-"			
		"Classic Frame Stabilization", Stabilizepanel()
			"-"
			submenu "by TrackPoint"
				"Track", trackpoint()
			end
			"-"
			submenu "by MAPs"
				"Make X,Y Maps", Make_XYtimeMaps()
				submenu "Determine position"
				"Threshold", Determine_position_Thrshld()
				"Classic", Determine_position_Classic()
				"Make timemap for fiber", Make_fibertimeMAP()
				end
			end
			"-"
		Submenu "Movie"
			"Complete Movie", MakeCompleteMovieAsShown()
		end
	end
	 											// removed moviemaking details from routines
		"-"
	Submenu "Regions Of Interest"
		"ROI control panel", ROI_control()
		"Add Roi 2 list /F2", Add_Roi()
		"Edit ROI's", EditRois()
		"Update ROI's/F4", UpdateRois()
	end	
	Submenu "ROI Analysis"
	//pvb2019	"Calculate ROI for 1 image", Calculate_ROI_for_indiv_images()
		"Calculate ROI paramaters", Calculate_ROI_parameters()
		"Calculate ROI averages", getresults()
		"Delete current Roi", Deletecurrentroi()
		"Display traces", displayresults()
		"Display all indiv. traces", display_all()
		"Display some traces", DisplaySelectedTraces()
	//pvb2019	"Add up to 3 stimulationbars", Add3stimulationBars()
	end
	
	Submenu "Trace Analysis"
		"Analyze traces", PeakAnalysisToolInterface()
		//pvb2019		"Fura ratio", FuraRatio()
		//pvb2019		help = {"Computes the ratio between 2 'R_xxxx' resultsfiles from 340nm, 380nm respectively"}
		"-"
		//pvb2019		"correct 4 bleach", correct_deconvolve("displaywave", xwave, w_coef)
		//pvb2019		"Import XLS into Results", LoadXLfile2Results()
	end

//pvb2019	Submenu "Still images"
//pvb2019		"Image align", Start_align()
//pvb2019		"Extract images", Xtract_Images()
//pvb2019		"Adjust color", Adjust_RGB_image()
//pvb2019		"Distance from hotspot MAP", MakeSpiralDistanceMap()
//pvb2019		"Calculate ROI from Still Image", CalculateROI4StillImage()
//pvb2019	end

help ={ "test "}
end 
