# Supplementary material for: Regional complexity in enteric neuron wiring reflects diversity of motility patterns in the mouse large intestine
Source: eLife. 2019 Feb 12;8:e42914. doi: 10.7554/eLife.42914 (PMC6391068; doi:10.7554/eLife.42914)
Supplement: Source code 1. [file elife-42914-code1.zip › General/MaxAvgMinMovieMaker_1.2.ipf]

#pragma rtGlobals=1		// Use modern global access method and strict wave access.

Function MaxAvgMinProjection_Movie()
	
	// this will become a proc that summarizes (max, avg, min projection) an entire stack with a certain window... 
	// this can be used to create a running average movie or to compress a zt-stack in z
	// maxavgmin, "1=MAX;2=AVG;3=MIN"
	// running = 0 or 1 (1 is yes)
	// start: image where you want to start; v_end: where you want to end (-1 for either makes start=0 and v_end=end)
	// b4skip and aftskip: images dropped ... useful for not including first and last images of a z stack
	//
	// Written: P. Vanden Berghe, 03.03.2015
	// _1.0 was added w/o changing anything July 2015
	// _1.1 Removed a bug related to skipb4start August 2015
	// _1.2  Debugged with tester movie... ()  [] problem August 2015
	
	
	variable maxavgmin,start, b4skip, windowsize, aftskip, v_end, running
	
	svar stkname=filename
	string newname=stkname
	
	variable width=dimsize($stkname,0),height=dimsize($stkname,1), number=dimsize($stkname,2)
	variable newwidth,newheight, i , j
	variable x_end, y_end, x_start, y_start
	
	maxavgmin=1;start=0; b4skip=0;windowsize=10;aftskip=0;running=0; v_end=number
	
	prompt maxavgmin, "1=MAX;2=AVG;3=MIN"
	prompt start, "From frame:"
	prompt v_end, "Last frame:"
	prompt windowsize, "X frames per block:"
	prompt b4skip, "Skip x frames at start block:"
	prompt aftskip, "Skip x frames at end block:"
	prompt running, "0=Jumps per block; 1= running operation:"
	doprompt "Projection parameters", maxavgmin, start, windowsize, b4skip, aftskip, v_end, running
		
	if (start ==-1)
		start=0
	endif
	if (v_end ==-1)
		v_end = number
	endif 
	
	wave refwave=$stkname 	
	string finalname=stkname+"_"+num2str(windowsize)
	
	Dowindow/F viewer;getmarquee/Z bottom,left 
	
	if (V_flag==1)
			x_end=V_right; x_start =V_left; y_start = V_top; y_end =V_bottom
		else
			x_end=width; y_end= height; x_start =0;y_start=0
	endif	
	newwidth=ceil(x_end-x_start);newheight=ceil(y_end-y_start)
	x_end=x_start+newwidth; y_end=y_start+newheight
	
	j=0
	duplicate/o/R=(x_start,x_end)(y_start,y_end)(3)   refwave, newwave	// 3 is just to make sure the layer dimension exists
	if (running ==0)
			variable newnumber = (v_end-start)/windowsize
			variable selectionnumb = windowsize-aftskip-1
			redimension/n=(-1,-1, newnumber)  newwave
			Setscale/p x, 0,1, newwave; Setscale/p y, 0,1, newwave; Setscale/p z, 0,1, newwave
			for(i=start;i<v_end-(windowsize/2);i+=windowsize)
				duplicate/o/R=[x_start,x_end][y_start,y_end][i+b4skip,i+selectionnumb] refwave, tempwave
				wave tempwave
				imagetransform/METH=(maxavgmin) zprojection tempwave
				wave M_zprojection
				newwave[][][j] = M_zprojection[p][q]
				j+=1
    		  	endfor	
    	else
  			newnumber = v_end-start-windowsize
			redimension/n=(-1,-1, newnumber)  newwave
			Setscale x, 0,1, newwave; Setscale y, 0,1, newwave; Setscale z, 0,1, newwave
			for(i=start;i<number-(windowsize/2);i+=1)
				duplicate/o/R=(x_start,x_end)(y_start,y_end)(i,i+windowsize)   refwave, tempwave
				imagetransform/METH=(maxavgmin) zprojection tempwave
				newwave[][][j] = tempwave[p][q]
				j+=1
    		  	endfor	
    	endif
	
	Setscale x, 0,1, newwave; Setscale y, 0,1, newwave; Setscale z, 0,1, newwave
	duplicate/o newwave $finalname
	//Killwaves/z newwave, tempwave
	//
		
end

//  makes sure the calibration is gone
