# Supplementary material for: Regional complexity in enteric neuron wiring reflects diversity of motility patterns in the mouse large intestine
Source: eLife. 2019 Feb 12;8:e42914. doi: 10.7554/eLife.42914 (PMC6391068; doi:10.7554/eLife.42914)
Supplement: Source code 1. [file elife-42914-code1.zip › General/quick8bitmaker.ipf]

#pragma rtGlobals=1		// Use modern global access method.

Function QuickScaleTo8bit(test,low,high) 
	wave test
	variable low, high
	matrixop/o test=clip(test, low, high)
	Variable delta=255/(high-low)
	Fastop test=(delta)*test-(low*delta)
	redimension/b/u test
End
----------------------------
