# Supplementary material for: Regional complexity in enteric neuron wiring reflects diversity of motility patterns in the mouse large intestine
Source: eLife. 2019 Feb 12;8:e42914. doi: 10.7554/eLife.42914 (PMC6391068; doi:10.7554/eLife.42914)
Supplement: Source code 1. [file elife-42914-code1.zip › General/RemoveCalibration_0.0_eL.ipf]

#pragma TextEncoding = "UTF-8"
#pragma rtGlobals=3		// Use modern global access method and strict wave access.

function RemoveCalibration(input)
wave input

Setscale/p x, 0,1, input; Setscale/p y, 0,1, input; Setscale/p z, 0,1, input

end
