# Supplementary material for: Regional complexity in enteric neuron wiring reflects diversity of motility patterns in the mouse large intestine
Source: eLife. 2019 Feb 12;8:e42914. doi: 10.7554/eLife.42914 (PMC6391068; doi:10.7554/eLife.42914)
Supplement: Source code 1. [file elife-42914-code1.zip › Image_LoadDisplayAnalysis/Image Analysis_PVB 6.03_eL.ipf]

#pragma rtGlobals=3		// Use modern global access method.
#include  <All IP Procedures>
#include <Image Saver>
#include <Peak AutoFind>

// written by Pieter Vanden Berghe, April 2004 - October 2005, Leuven
// valid until 5.15  3.45 10^9
// From version 4.0: ROI's are editable
// 4.3-4.4: delete ROI's are recognized better/flipped ROI's are also recognized automatically
// 4.45: makes view traces and display all traces linked to the View: dialogue  instead of fixed to the last calculated results
// 4.5: adds a filtermodule (only Gaussian convolution filtering possible 29/03/05)
// 4.6: adds rainbow to colors and makes top and bottom sliders interactive in all 3 colors (29/03/05)
// 4.6b: selects only 3D waves with at least 5 colums for display
// 4.7: has a timer for the NORAN file upload (to check speed of PCI, USB2, IEEE1394, ....)
// 4.8: filterfunctions in
// 4.85: movie can now loop slow as well
// 4.9: make display result a bit more inteactive / switches imm. between movies and keeps displayed region constant
// 4.10: AoT compression of movies
// 4.11: Quicktime moviemaking enabled
// 4.12: putmarquee
// 4.13: 16bit to 8bit conversion + clipping
// 4.14: imagesave by right mouse click
// 4.15: 
// 4.16: Function keys, F5 for Noran, F6 for Till, F2 for adding region
// 4.165: update of movie list after deletion / rename of movies available / color in display traces correct from start
// 4.166: keeps the right dimensions after stabilize and crop / list of movies should be correct now after rename /sliders are updated when movies are swapped.
// 4.17: more updates on movie list for new uploads, rename and delete stack // also "cancel" works for the upload dialogue (without screwing up the Noran parameters) 
// 	     most doprompt dialogues can now be cancelled
// 4.175: Updates to the last AVG, Cropped movie
// 4.178: Little things addapted to allow for moving ROI's visualization
// 4.18: Found peaks can be displayed in traceviewer
// 4.19: export as tiff stacks
// 4.20: Routine added to upload QT and AVI movies, convert them into IGOR stacks and create diameter MAPs		// Removed in 4.22 - Became indiv. ipf
// 4.21: progresscontrol function added, and inserted in most of the time consuming routines  - 27/02/2006
// 4.22: has an interactive dot running over traces along with timeslider and loop movie
//		and has a delete_results option											
//		sorts the individual traces after "display all traces" a bit more conveniently in root:individualtraces:$name		 - 01/03/2006
// 4.23    split stack implemented
// 4.25   Some FM analysis tools

// 4.31 	All colors for display
//		Imageregistration implemented     April 2008  PVdB

// 4.32 	ViewerControlPanel in separate *.ipf  April 25th 2008  PVdB
// 4.32b  Viewer adjusted
// 4.33 	Registration of images / application to 2nd stack
// 4.35    update to ROI update
// 4.36	bar parameters included in movie make function
// 4.37  	removed Moviemaking routines, adapted colorslider updates 				2008/09/24
// 4.38	movie registration
// 5.00    AoT, ToM, Avg images removed >> to separate Summary Images.ipf
// 5.01    cancel works better (for Till load)
// 5.02   load multiple tiffs (for Till load)
// 5.03   load multiple tiffs (for Till load) - updated
// 5.1	Load files removed > Load images&stacks 1.0
//		Menu
//5.11	small changes to registration algorithm
//5.12  	added tiff loader to menu
//5.13   Menu moved to Image Analysis PVdB
//5.14   more efficient crop
// 5.15  valid until 3.45 10^9
// 5.18  skipped 5.16 and 5.17 because the were not functional. Problems with updating viewer are almost solved
// 5.20	non-rectangular ROIs and according ROI control window; by MM
// 6.00 	All ROI stuff taken out and moved to RegionsOfInterest 1.0
// 6.01 	Imageregistration taken out and adjusted to work with one image from one stack on other stack
// 6.02 	Added a link to MaxAvgMinProjection_Movie procedure
// 6.03 `	All Graphmarquee functions gone + expirydate altered
// 6.03_eL "displaymovrois" disabled


----------------------------------------------------------------------------------------------
Function Display_stack()
	svar stkname = filename
	string list
	variable height=dimsize($stkname,0), width=dimsize($stkname,1),frames=dimsize($stkname,2)
	variable now=datetime
	variable/G expirydate=3.6e+32
	
	if (now>expirydate)
		doalert 0, "Program expired   Contact Pieter VdB    pieter.vandenberghe@med.kuleuven.be"
		return 0
	endif
	killwaves/z M_imageplane
	imagetransform/p=0 getplane $stkname; variable/G position=0
	dowindow/F viewer
	wave M_imageplane
	if (V_flag==0)
		Display as "Viewer:    "; appendimage M_imageplane; SetAxis/A/R left
		controlbar 60
		ModifyGraph margin(left)=1,margin(bottom)=36,margin(top)=1,margin(right)=1,height={Aspect,1}
		ModifyGraph wbRGB=(52224,52224,52224),gbRGB=(0,0,0),tick=3, mirror=2, noLabel=2, standoff=0
	
		Dowindow/C viewer
		Controlbar 50
		
		SetDrawEnv fname= "MS Sans Serif",fstyle= 1; DrawText 9,44,"Z"
		SetDrawEnv fname= "MS Sans Serif",fstyle= 1; DrawText 9,23,"T"
		 
		Textbox/C/N=text2/F=0/G=(0,0,65000)/B=3/A=LB/X=5/Y=-7 stkname+"       X: "+num2str(width)+"    Y: "+num2str(height)+ "    T: "+num2str(frames)//+ "Z: "+
		Slider timeslider,pos={45,3},size={476,16},proc=timeslider_proc
		Slider timeslider,limits={0,199,1},variable= position,vert= 0,ticks= 0,thumbColor= (1500,1000,1000)
		Slider Zslider,pos={45,19},size={476,16},disable=2
		Slider Zslider,limits={0,199,1},side= 2,vert= 0,ticks= 0,thumbColor= (65280,49152,16384)
			
	endif
	list=wavelist("*",";","DIMS:3,MinLayers:4")				// makes sure the list is updated, and viewer txt, current stack and M_imageplane are updated
	changeview("",Itemsinlist(list),"")
	Browse_stack()
end
---------------------------------------------------------------------------------------------
Function ColorTablePopProc(ctrlName,popNum,popStr) : PopupMenuControl
	String ctrlName
	Variable popNum
	String popStr
	ControlInfo invertcolor
	Variable invert=V_value
	
	nvar top =gtopvalue, bottom =gbottomvalue
	
	string/G gcolortable= popstr
	
	ModifyImage M_imagePlane ctab={bottom,top,$(popstr),invert}
End
---------------------------------------------------------------------------------------------
Function invertupdateproc(ctrlName,checked) : CheckBoxControl
	String ctrlName
	Variable checked			// 1 if selelcted, 0 if not
	nvar top =gtopvalue, bottom =gbottomvalue
	svar color=gcolortable
	ModifyImage M_imagePlane ctab={bottom,top,$(color),checked}
End


---------------------------------------------------------------------------------------------
Function lowslider_proc(name, value, event)
	string name
	variable value
	variable event
	svar color=gcolortable
	ControlInfo/W=buttons invertcolor
	Variable invert=V_value
	nvar top =gtopvalue
		ModifyImage M_imagePlane ctab={value,top,$(color),invert}
	variable/G gbottomvalue = value
end
----------------------------------------------------------------------------------------------
Function highslider_proc(name, value, event)
	string name
	variable value
	variable event
	svar color=gcolortable
	ControlInfo/W=buttons invertcolor
	Variable invert=V_value
	nvar bottom = gbottomvalue
		ModifyImage M_imagePlane ctab={bottom,value,$(color),invert}
	variable/G gtopvalue = value
end
----------------------------------------------------------------------------------------------
Function Sliderupdate(ctrlName,varNum,varStr,varName) : SetVariableControl				// makes sure that the color is updated when variable are changed
	String ctrlName
	Variable varNum
	String varStr
	String varName
	nvar bottom = gbottomvalue
	nvar top =gtopvalue
	svar color=gcolortable
	ControlInfo/W=buttons invertcolor
	Variable invert=V_value
		ModifyImage M_imagePlane ctab={bottom,top,$(color),invert}
end
----------------------------------------------------------------------------------------------
Function Changeplane(test, i) 
	wave test
	variable i
	imagetransform/p=(i) getplane test
	plot_time()
//	nvar displaymovrois =g_displaymovroi			// checks whether the moving ROi's have to be displayed or not
//	if (displaymovrois ==1)
//		Plot_MovROIcenters(i)
//		else
//		setdrawlayer/K userfront
//	endif
//	if (waveexists(time4guide)==1)				// enables a timeguide to run over a window while you move the timeslider
	//	update_timeguide()
//	endif
   wave position4dot
	if (waveexists(position4dot)==1)				// enables a dot to run over the traces while you move the timeslider
		
		update_dot()
	endif
	variable/G position=i
end
----------------------------------------------------------------------------------------------
Function Changeview(name,value, event): Buttoncontrol
string name,event
variable value
svar newname=filename
nvar i=position
	newname= stringfromlist(value-1, wavelist("*",";","DIMS:3,MinLayers:4"))			// changes to newly selected wave if popupmenu is activated
	if (i>dimsize($newname,2))
		i=0
	endif
	if (!(cmpstr(newname, "")==0))
	//	if (i==0)
			Changeplane($newname,i)
	//		else
	//		Changeplane($newname,i-1)
	//	endif
		dowindow/F viewer
		ModifyGraph height={Aspect,(dimsize($newname,1)/dimsize($newname,0) )}
		textbox/C/N=text2 newname+"       X: "+num2str(dimsize($newname,0) )+"    Y: "+num2str(dimsize($newname,1) )+ "    T: "+num2str(dimsize($newname,2) )//+ "Z: "+
	endif
variable/G gnumber=dimsize($newname,2), gwidth =dimsize($newname,1),gheight=dimsize($newname,0)
string/G filename=newname
variable/G gstacknumber = value
dowindow/F viewer
plot_time(); time_slider()
Controlupdate/W=viewer lowslider; Controlupdate/W=viewer highslider
end
----------------------------------------------------------------------------------------------
Function Process_scroll(check) : ButtonControl

String check
variable j,k,counter=0
svar stkname=filename
nvar N=gnumber, i=position, speed=gspeed
string s="00"

	if( CmpStr(check,"Display") == 0 ) 
		Display_stack()
	endif
	if (CmpStr(check,"Movieforw") == 0 )
		for(j=i+1;j<N;j+=speed)
			k=floor(j)
      			Changeplane($stkname,k), doupdate
      			GetMouse 				// stops the movie at mouseclick
      			if (V_flag==1)
      				j=N
      			endif
       	endfor
       	Changeplane($stkname,1)
		return 0
	endif

	if (CmpStr(check,"Moviebackw") == 0 )
		for(j=i-1;j>0;j-=speed)
			k=round(j)
       		Changeplane($stkname,k), doupdate
     		endfor
     		return 0
	endif
	if( CmpStr(check,"Tenup") == 0 ) 
		i+=10
	endif
	if( CmpStr(check,"Tendown") == 0 )
		i-=10
	endif
	if( CmpStr(check,"Fiveup") == 0 )
		i+=5
	endif
	if( CmpStr(check,"Fivedown") == 0 )
		i-=5
	endif
	if( CmpStr(check,"Oneup") == 0 )
		i+=1
	endif
	if( CmpStr(check,"Onedown") == 0 )
		i-=1
	endif
	if( CmpStr(check,"Toend") == 0 )
		i=N
	endif
	if( CmpStr(check,"Tostart") == 0 )
		i=1
	endif
	if (CmpStr(check,"Loop") == 0 )
		do										// loops the movie until mouseclick
			for(j=i+1;j<N;j+=speed)
				k=round(j)
				Changeplane($stkname,k), doupdate
      				GetMouse 				// stops the movie at mouseclick
      			   if (V_flag==1)
      			       print "OK"
      					break
      				endif
       	endfor
       	if (V_flag==1)
      			       print "OK"
      					return 0
      		endif
       	Changeplane($stkname,1)
       	while(cmpstr(s[0],"0")==0)
       	s="00"
		return 0
	endif
	if (CmpStr(check,"Loop10x") == 0 )
		do										// loops the movie 10x
			for(j=i+1;j<N;j+=speed)
				k=round(j)
				Changeplane($stkname,k), doupdate
      			endfor
       		Changeplane($stkname,1)
       		counter +=1
       	while(counter<=10)
 		return 0
endif
	if (i>N-1)
		i=N-1
		elseif (i<0)
		i=0
	endif
variable/g position=i
changeplane($stkname, i)

End
----------------------------------------------------------------------------------------------
Function Process_stack(check) : ButtonControl

String check
svar stkname=filename
nvar number=gnumber, i=position, low=gbottomgray,high=gtopgray

if (CmpStr(check,"Delete") == 0 )
	DeletePlane($stkname,i)
	number-=1
endif

if (CmpStr(check,"Deletemore") == 0 )
	Deleteslices($stkname,i)
endif

if (CmpStr(check,"Exportstack") ==0)
	Exportslices(stkname,0,number)
endif

if (CmpStr(check,"Make8bit") ==0)
	Make8bit_3D()
endif

if (CmpStr(check,"Renamestack") ==0)
	Rename_stack(stkname)
endif

if (CmpStr(check,"Splitstack") ==0)
	Split_stack(stkname,i)
endif
if (CmpStr(check,"Filter") ==0)
	Filterpanel()
endif
if (CmpStr(check,"Reshuffle") ==0)
	MaxAvgMinProjection_Movie()
endif


variable/G position=i
changeplane($stkname, i)

End
----------------------------------------------------------------------------------------------
Function Delete_stack(check): buttoncontrol
	string check
	svar stkname=filename
	if (CmpStr(check,"deleterawstack") == 0 )
		killwaves/z $stkname
		nvar stacknumber =gstacknumber
		string list
		list=wavelist("*",";","DIMS:3,MinLayers:4")	
	    	if (stacknumber>itemsinlist(list))
	    		stacknumber=1
	    		variable/G gstacknumber=1
	    		Browse_Stack()
	    	endif
	    	Controlupdate/W=Buttons Listofmovies
		Changeview("",stacknumber,"")
	endif
end
----------------------------------------------------------------------------------------------
Function Selectviewerwave(name, value, event): Popupmenucontrol
	variable value
	string name, event
	string/G gviewer_wave=stringfromlist(value-1, wavelist("R_*",";","maxlayers: 4"))
	displayresults()
end
----------------------------------------------------------------------------------------------
Function Deleteplane(test, i)
	wave test
	variable i
	deletepoints/M=2 i,1, test
	variable/g gnumber =dimsize(test,2)
	time_slider()
end
----------------------------------------------------------------------------------------------
Function Deleteslices(test, i)
	wave test 
	variable i
	variable from=i, to=i+1
	prompt from, "from"
	prompt to, "to"
	doprompt "Delete slices ", from, to
	if( V_Flag == 1 )	// cancel
		return -1
	endif
	deletepoints/M=2 from,to-from, test
	variable/g gnumber =dimsize(test,2)
	time_slider()
end
--------------------------------------------------------------------------------------------
Function Split_stack(ctrlwave,i)
	string ctrlWave
	variable i
	string name1=ctrlwave,name2=ctrlwave
	variable split=i, tillend=dimsize($ctrlwave,2)	
	prompt split, "Split first movie ends @:"
	prompt name1, "Name for the first part:"
	prompt name2, "and for the second?:"
	doprompt "First movie ends @ 'split'", split, name1, name2
	if( V_Flag == 1 )	// cancel
		abort
	endif
	duplicate/o $ctrlWave $name1
	deletepoints/M=2 split,tillend, $name1
	duplicate/o $ctrlWave $name2
	deletepoints/M=2 0,split, $name2
end
--------------------------------------------------------------------------------------------
Function Plot_time()
	nvar number=gnumber, interval =ginterval, curr_position = position
	//curr_position +=1
	dowindow/F viewer
	textbox/C/N=text1/F=0/G=(65000,0,0)/B=3/A=RB/X=2/Y=-7 num2str(curr_position)+"     "+num2str(interval*curr_position)+"   ms"
end
----------------------------------------------------------------------------------------------
Function Time_Slider()
		dowindow/F viewer
		Controlinfo timeslider
		if( V_Flag ==1)
			return 0											// already installed, do nothing
		endif
		GetWindow viewer,gsize								// returns points, and controls are positioned in pixels
			V_left *= ScreenResolution/72; V_bottom *=ScreenResolution/72; V_top*=ScreenResolution/72;V_right *= ScreenResolution/72 // v1.02 - convert points to pixels
		nvar number=gnumber
		Slider timeslider, proc=timeslider_proc,pos={45,3},size={V_right-V_left-50,10}, limits={0,number-1,1}, variable=position,side=1, ticks=0,vert=0,thumbColor= (1500,1000,1000)
End
----------------------------------------------------------------------------------------------
Function Timeslider_proc(name, value, event)
	string name
	variable value
	variable event
	svar stkname=filename
	changeplane($stkname, value)
end
----------------------------------------------------------------------------------------------
Function Createcolorlist(): Buttoncontrol
	make/o/u/n=(26,3) colorlist
	colorlist[1] ={0,62580,0,62580,62580,0,62580,0,39168,40000,65280,36864,65280,32768,52224,0,0,49152,32768,65280,26112,65280,48896,32768,19712,1250}
	colorlist[1][1]= {62580,0,0,62580,0,62580,43520,39168,0,40000,48896,14592,0,65280,52224,39168,26112,65280,32768,32768,26112,54528,59904,65280,0,23055}
	colorlist[1][2]={0,0,62580,0,52224,62580,0,0,0,40000,62208,58880,26112,49152,0,39168,0,32768,65280,32768,0,32768,65280,32767,39168,56288}
end
----------------------------------------------------------------------------------------------
Function Add_trackRoi() : graphmarquee
	wave ROI_4_tracking	
	if (waveexists(ROI_4_tracking)==0)
		make/n=(1,4) ROI_4_tracking
	endif
	getmarquee/Z bottom,left 
	setdrawlayer progfront; setdrawenv linefgc= (65200,65200,65200),fillpat= 0, linethick =2, xcoord=bottom,ycoord=left
	drawrect   V_left, V_top, V_right, V_bottom
	setdrawenv textrgb=(65200,65200,65200),xcoord=bottom,ycoord=left, fsize =10, textxjust =1, textyjust=1
	drawtext (V_left+V_right)/2, (V_top+V_bottom)/2, "TRACK"
	ROI_4_tracking[0][0]=V_left; ROI_4_tracking[0][1]=V_top; ROI_4_tracking[0][2]=V_right; ROI_4_tracking[0][3]=V_bottom
end
----------------------------------------------------------------------------------------------
Function Trackpoint()
	wave ROI_4_tracking
	svar stkname=filename
	nvar width=gwidth, height=gheight
	variable i=1, boxwidth, boxheight,leftcorner, rightcorner, topcorner, bottomcorner
	variable V_FitOptions=4
	make/o/n=(dimsize($stkname,2), 3) Trackresults; make/o/n=7 W_coef
	boxwidth= ROI_4_tracking[0][2]-ROI_4_tracking[0][0]; boxheight=ROI_4_tracking[0][3]-ROI_4_tracking[0][1]
	leftcorner= ROI_4_tracking[0][0]; rightcorner= ROI_4_tracking[0][2]; topcorner=ROI_4_tracking[0][1]; bottomcorner =ROI_4_tracking[0][3]
	changeplane($stkname, 0)
	wave M_imageplane
	CurveFit/N/Q/W=0 Gauss2D M_imageplane [leftcorner, rightcorner][topcorner, bottomcorner] /D 
	Trackresults[0][0]=W_coef[2]; Trackresults[0][1]=W_coef[4]
	for(i=1;i<dimsize($stkname,2); i+=1)
		changeplane($stkname, i)
		leftcorner=trackresults[i-1][0]-boxwidth/2; rightcorner=trackresults[i-1][0]+boxwidth/2
		topcorner=trackresults[i-1][1]-boxheight/2; bottomcorner=trackresults[i-1][1]+boxheight/2
			if (leftcorner<0) 			// Makes sure the fitting area doesn't cross the borders of the image
				leftcorner=0
			endif
			if (topcorner<0)
				topcorner=0
			endif
			if (rightcorner>width-1)
				rightcorner=width-1
			endif
			if (bottomcorner>height-1)
				bottomcorner=height
			endif
		CurveFit/N/Q/W=0 Gauss2D M_imageplane [leftcorner, rightcorner][topcorner, bottomcorner] /D; ModifyContour fit_M_ImagePlane labels=0
		Trackresults[i][0]= W_coef[2]; Trackresults[i][1]=W_coef[4]
		setdrawlayer progfront
		setdrawenv linefgc= (0,65200,65200), linethick =3, xcoord=bottom,ycoord=left; drawline W_coef[2],W_coef[4],W_coef[2],W_coef[4]
	endfor
	Make/o/n=(dimsize($stkname,2)) Xcoord_fromTrack=Trackresults[p][0]
	Make/o/n=(dimsize($stkname,2)) Ycoord_fromTrack=Trackresults[p][1]
end
----------------------------------------------------------------------------------------------
Function Plotcoord(i)
	variable i
	variable j
	wave coordinatewave
	Dowindow/F viewer
	setdrawlayer/K userfront
	setdrawlayer userfront
	setdrawenv/W=viewer linefgc= (0,55200,35000), linethick =2, xcoord=bottom,ycoord=left
	if (dimsize(coordinatewave,2)==1)
			drawline coordinatewave[i+1][0],coordinatewave[i+1][1],coordinatewave[i+1][0],coordinatewave[i+1][1]
			else
				for (j=0;j<(dimsize(coordinatewave,2)-1);j+=1)
				drawline coordinatewave[i+1][0][j],coordinatewave[i+1][1][j], coordinatewave[i+1][0][j+1],coordinatewave[i+1][1][j+1]
				print j
				endfor 
	endif
	setdrawlayer/W=viewer progfront
end
----------------------------------------------------------------------------------------------
Function Add_MapRoi() : graphmarquee
	wave ROI_4_mapping	
	if (waveexists(ROI_4_mapping)==0)
		make/n=(1,4) ROI_4_mapping
	endif
	getmarquee/Z bottom,left 
	setdrawlayer progfront; setdrawenv linefgc= (65200,65200,65200), fillpat=0, linethick =2, xcoord=bottom,ycoord=left
	drawrect   V_left, V_top, V_right, V_bottom
	setdrawenv textrgb=(65200,65200,65200),xcoord=bottom,ycoord=left, fsize =10, textxjust =1, textyjust=1
	drawtext (V_left+V_right)/2, (V_top+V_bottom)/2, "X,Y MAP"
	ROI_4_mapping[0][0]=V_left; ROI_4_mapping[0][1]=V_top; ROI_4_mapping[0][2]=V_right; ROI_4_mapping[0][3]=V_bottom
end
----------------------------------------------------------------------------------------------
Function Make_fibertimeMAP()
	WMCreateImageLineProfileGraph()
	wave M_Imagelineprofile
	Display as "TimeMap:"; AutoPositionWindow/E/M=0/R=viewer; AppendImage M_Imagelineprofile;SetAxis/A/R left;Label left "time"; label bottom "XYtrack"
	Dowindow/C timemap
	Variable x0=10*72/ScreenResolution, y0= 356*72/ScreenResolution
	Variable x1=470*72/ScreenResolution, y1= 420*72/ScreenResolution
	Newpanel /K=1/N=mappanel/W=(x0,y0,x1,y1) as "Fiber in time"
	AutoPositionWindow/E/M=1/R=timemap
	Button Updatemap,pos={16,10},size={150,20},proc=Update_fibertimeMAP,title="Update Map"
	Button Finalize,pos={180,10},size={150,20},proc=Update_fibertimeMAP,title="Finalize"
end
----------------------------------------------------------------------------------------------
Function Update_fibertimeMAP(check)
	string check
	svar stkname=filename
	string newstkname
	if (CmpStr(check,"Updatemap") == 0 )
		wave Xwave = root:Packages:WMImProcess:LineProfile:W_LineProfileX,Ywave = root:Packages:WMImProcess:LineProfile:W_LineProfileY
		nvar thickness = root:Packages:WMImProcess:LineProfile:width
		imagelineprofile/p=-2	srcwave=$stkname, xWave=xWave, yWave=yWave, width=thickness
	endif
	if(CmpStr(check,"Finalize") == 0 )
		newstkname = stkname+"_fiberprofile"
		wave M_imagelineproline
		duplicate/o M_imagelineproline $newstkname
		Dowindow/K mappanel
	endif
end
----------------------------------------------------------------------------------------------
Function Make_XYtimeMAPs()
	wave ROI_4_mapping
	if (waveexists(ROI_4_mapping)==0)
		doalert 0, "Select ROI 4 Mapping first"
		return 0
	endif
	svar stkname=filename
	nvar points=gnumber
	variable i, roiwidth, roiheight
	roiwidth= ROI_4_mapping[0][2]-ROI_4_mapping[0][0]; roiheight= ROI_4_mapping[0][3]-ROI_4_mapping[0][1]
	
	Make/o/n=2 xTrace={ROI_4_mapping[0][0],ROI_4_mapping[0][2]} ,yTrace={(ROI_4_mapping[0][1]+ROI_4_mapping[0][3])/2,(ROI_4_mapping[0][1]+ROI_4_mapping[0][3])/2}
	imagelineprofile/p=-2	srcwave=$stkname, xWave=xTrace , yWave=yTrace, width=roiheight
	wave M_imagelineprofile
	duplicate/o M_imagelineprofile Xmap; Display;AppendImage Xmap;SetAxis/A/R left;Label left "time"; label bottom "X direction"
	dowindow/C Map_1
	
	Make/o/n=2 xTrace={(ROI_4_mapping[0][0]+ROI_4_mapping[0][2])/2,(ROI_4_mapping[0][0]+ROI_4_mapping[0][2])/2} ,yTrace={ROI_4_mapping[0][1],ROI_4_mapping[0][3]}
	imagelineprofile/p=-2	srcwave=$stkname, xWave=xTrace , yWave=yTrace, width=roiwidth
	duplicate/o M_imagelineprofile Ymap; Display;AppendImage Ymap;SetAxis/A/R left;Label left "time"; label bottom "Y direction"
	dowindow/C Map_2
end

Function Determine_position_Thrshld()
	string activeimage= WMTopImageGraph()
	string activewave=WMGetimagewave(activeimage), newname =activewave+"_bin"
	WMCreateImageThresholdGraph()
	Variable x0=10*72/ScreenResolution, y0= 356*72/ScreenResolution
	Variable x1=470*72/ScreenResolution, y1= 461*72/ScreenResolution
	variable/g red, green, blue
	Newpanel /K=1/N=pospanel/W=(x0,y0,x1,y1) as "Determine position from threshold"
	AutoPositionWindow/E/M=1/R=WMImageThresholdGraph
	PopupMenu Boxfilter,pos={140,7},size={111,20},proc=Boxfilter,title="Boxwidth:"
	PopupMenu Boxfilter,mode=1,popvalue="5",value= #"\"1;3;5;7;9;11;15;25\""
	PopupMenu Colorchoice,pos={14,7},size={82,20},proc=Colorchoice,title="Color"
	PopupMenu Colorchoice,mode=1,popColor= (red,green,blue),value= #"\"*COLORPOP*\""
	Button showaverage,pos={16,49},size={150,20},proc=PosDetermine_threshmode,title="Show average"
	Button finalize,pos={180,49},size={150,20},proc=PosDetermine_threshmode,title="Finalize"
	string/g gactiveimage=activeimage, gnewname=newname, gactivewave=activewave
	end
------------------------------------------------------------------------------------------------------
Function PosDetermine_threshmode(check)
	string check
	svar activeimage=gactiveimage, newname=gnewname, activewave=gactivewave
	string averagename=activewave+"_average", name=activewave+"_locationwave"
	variable/g red,green,blue,boxwidth
	variable i,j,counter=0, location=0,width=dimsize($newname,0), duration=dimsize($newname,1)
	Make/o/n=(duration) locationwave
	Duplicate/o $newname test; Duplicate/o test averageplane; averageplane=0
	Dowindow/F $activeimage; Doupdate 
	if (CmpStr(check,"Showaverage") == 0 )
			for(i=0;i<duration;i+=1)
					for (j=0;j<width;j+=1)
						if (test(j)(i)==255)
							counter+=1; location+=j
						endif
					endfor
					if (counter==0)   	// makes sure not to divide by 0
							counter=1; location=locationwave(i-1)
					endif
					location/=counter;locationwave[i]=location; location=0;counter=0
			endfor 	
			Smooth/B boxwidth, locationwave
			for (i=0;i<duration;i+=1)
				j=locationwave[i]
				averageplane[j-1,j+1][i]=255
			endfor
 	endif
	if (CmpStr(check,"Finalize") == 0 )
			if (stringmatch(activewave,"*x*")==1)
				Duplicate/o $name Xcoord_fromMAP
				else
				Duplicate/o $name Ycoord_fromMAP
			endif
			DoWindow/K pospanel
	endif
	duplicate/o averageplane $averagename; killwaves/z averageplane
	duplicate/o locationwave $name; killwaves/z locationwave
	CheckDisplayed/W=$activeimage $averagename
	if( V_Flag==0 )
			WMImageAppendOverlay(activeimage,$activewave,$averagename)
	endif
	ModifyImage $nameofwave($averagename), explicit=1,eval={0, -1, 0, 0 },eval={255, (red),(green), (blue)}
end
------------------------------------------------------------------------------------------------------
Function Determine_position_Classic()
	string activeimage= WMTopImageGraph()
	string activewave=WMGetimagewave(activeimage)
	Variable x0=10*72/ScreenResolution, y0= 356*72/ScreenResolution
	Variable x1=700*72/ScreenResolution, y1= 461*72/ScreenResolution
	variable/g threshold=90, red=65200, green=0, blue=0, bckred=65200, bckgreen=65200, bckblue=0
	Newpanel /K=1/N=pospanel/W=(x0,y0,x1,y1) as "Determine position from localmax"
//	AutoPositionWindow/E/M=1/R=activeimage pospanel
	SetVariable setvar0,pos={10,10},size={120,20},limits={70,100,1},value= Threshold
	PopupMenu ThresholdColorchoice,pos={140,10},size={100,20},proc=BackgrColorchoice,title="ThresholdColor"
	PopupMenu ThresholdColorchoice,mode=1,popColor= (bckred,bckgreen,bckblue),value= #"\"*COLORPOP*\""
	PopupMenu Boxfilter,pos={280,10},size={100,20},proc=Boxfilter,title="Boxwidth:"
	PopupMenu Boxfilter,mode=1,popvalue="5",value= #"\"1;3;5;7;9;11;15;25\""
	PopupMenu AverageColorchoice,pos={390,10},size={100,20},proc=Colorchoice,title="AverageColor"
	PopupMenu AverageColorchoice,mode=1,popColor= (red,green,blue),value= #"\"*COLORPOP*\""
	Button showthreshold,pos={16,49},size={150,20},proc=PosDetermine_Classicmode,title="Show threshold"
	Button showaverage,pos={180,49},size={150,20},proc=PosDetermine_Classicmode,title="Show average"
	Button finalize,pos={344,49},size={150,20},proc=PosDetermine_Classicmode,title="Finalize"
	string/g gactiveimage=activeimage, gactivewave=activewave
	killwaves/z minmaxwave 	// makes sure that for every map a new minmaxwave is generated by PosDetermine_Classicmode(check)
	end
-------------------------------------------------------------------------------------------------------
Function PosDetermine_Classicmode(check)
	string check
	svar activeimage=gactiveimage, activewave=gactivewave
	string  threshname=activewave+"_thresh", averagename=activewave+"_averageCL"
	variable/g red,green,blue,boxwidth,bckred,bckgreen, bckblue, threshold
	variable i,j,cutoff,counter=0, location=0,width=dimsize($activewave,0), duration=dimsize($activewave,1)
	Make/o/n=(duration) locationwave
	Dowindow/F $activeimage; Doupdate 
	wave minmaxwave
	if (waveexists(minmaxwave)==0)
		make/n=(duration,2) minmaxwave=0
		for(i=0;i<duration;i+=1)
			wavestats/Q/R=[i*width,(i+1)*width]	$activewave		// determine the min and max per timepoint
			minmaxwave[i][0]=V_min; minmaxwave[i][1]=V_max
		endfor
	endif 
	if (CmpStr(check,"Showthreshold") == 0 )
			Duplicate/o $activewave test; Duplicate/o test threshplane; threshplane=0
			for(i=0;i<duration;i+=1)
					cutoff=minmaxwave[i][0]+((minmaxwave[i][1]-minmaxwave[i][0])*threshold/100)
					for (j=0;j<width;j+=1)
						if (test[j][i]>cutoff)
							threshplane[j][i] =255
						endif
					endfor
			endfor 	
			duplicate/o threshplane $threshname; killwaves/z threshplane
			CheckDisplayed/W=$activeimage $threshname
			if( V_Flag==0 )
					WMImageAppendOverlay(activeimage,$activewave,$threshname)
			endif
			ModifyImage $nameofwave($threshname), explicit=1,eval={0, -1, 0, 0 },eval={255, (bckred),(bckgreen), (bckblue)}
	endif
	if (CmpStr(check,"Showaverage") == 0 )
	   		Duplicate/o $threshname test; Duplicate test averageplane; averageplane=0
	   		for(i=0;i<duration;i+=1)
					for (j=0;j<width;j+=1)
						if (test[j][i]==255)
							counter+=1; location+=j
						endif
					endfor
					if (counter==0)   	// makes sure not to divide by 0
							counter=1; location=locationwave[i-1]
					endif
					location/=counter;locationwave[i]=location; location=0;counter=0
			endfor 	
			Smooth/B boxwidth, locationwave 			// smoothens the found average with a box of width:boxwidth
			for (i=0;i<duration;i+=1)
				j=locationwave[i]
				averageplane[j][i]=255
			endfor
 			duplicate/o averageplane $averagename; killwaves/z averageplane
			CheckDisplayed/W=$activeimage $averagename
			if( V_Flag==0 )
					WMImageAppendOverlay(activeimage,$activewave,$averagename)
			endif
			ModifyImage $nameofwave($averagename), explicit=1,eval={0, -1, 0, 0 },eval={255, (red),(green), (blue)}
 	endif
	if (CmpStr(check,"Finalize") == 0 )
		if (stringmatch(activewave,"*x*")==1)
				Duplicate/o locationwave Xcoord_fromMAPclassic
				else
				Duplicate/o locationwave Ycoord_fromMAPclassic
		endif
		DoWindow/K pospanel
	endif
end
----------------------------------------------------------------------------------------------------
Function Colorchoice(ctrlName,popNum,popStr) : PopupMenuControl
	String ctrlName
	Variable popNum
	String popStr
	Variable r, g, b
	Variable spos= strsearch(popStr,",",0)
	r= str2num(popStr[1,inf]); g= str2num(popStr[spos+1,inf])
	spos= strsearch(popStr,",",spos+1); b= str2num(popStr[spos+1,inf])
	variable/G red=r, green=g, blue=b
End
----------------------------------------------------------------------------------------------------
Function Backgrcolorchoice(ctrlName,popNum,popStr) : PopupMenuControl
	String ctrlName
	Variable popNum
	String popStr
	Variable r, g, b
	Variable spos= strsearch(popStr,",",0)
	r= str2num(popStr[1,inf]); g= str2num(popStr[spos+1,inf])
	spos= strsearch(popStr,",",spos+1); b= str2num(popStr[spos+1,inf])
	variable/G bckred=r, bckgreen=g, bckblue=b
End
--------------------------------------------------------------------------------------------------
Function Boxfilter(ctrlName,popNum,popStr) : PopupMenuControl
	String ctrlName
	Variable popNum
	String popStr
	Variable/G boxwidth=str2num(popstr)
End
--------------------------------------------------------------------------------------------------

Function Stabilizepanel()
	Variable x0=10*72/ScreenResolution, y0= 355*72/ScreenResolution
	Variable x1=900*72/ScreenResolution, y1= 460*72/ScreenResolution
	string/G gXcoordname= stringfromlist(0, wavelist("*xcoord*",";","Dims:1")), gYcoordname= stringfromlist(0, wavelist("*ycoord*",";","Dims:1"))
		Newpanel/K=1/N=stabpanel/W=(x0,y0,x1,y1) as "Stabilize Movie"
		AutoPositionWindow/E/M=1/R=viewer
		PopupMenu Boxfilter,pos={14,7},size={110,20},proc=Boxfilter,title="Boxwidth:", mode=1,popvalue="1",value= #"\"1;3;5;7;9;11;15;25\"", help={"filters the x and y coordinates"}
		PopupMenu Xcoord,pos={130,7},size={300,20},title="X coordinates", proc=getxwave, value=WaveList("*xcoord*",";","Dims:1")
		PopupMenu Ycoord,pos={400,7},size={300,20},title="Y coordinates", proc=getywave, value=WaveList("*ycoord*",";","Dims:1")
		Button Stabilize,pos={160,49},size={150,20},proc=stabilize,title="Stabilize", help={"starts stabilization"}
end
------------------------------------------------------------------------------------------------------	
Proc getxwave(name,value,event) : PopupMenuControl
	string name, event
	variable value
	string/G gXcoordname= stringfromlist(value-1, wavelist("*xcoord*",";","Dims:1"))
end
----------------------------------------------------------------------------------------------------
Proc getywave(name,value,event) : PopupMenuControl
	string name, event
	variable value
	string/G gYcoordname= stringfromlist(value-1, wavelist("*ycoord*",";","Dims:1"))
end
----------------------------------------------------------------------------------------------------
Function Stabilize(check):buttoncontrol		// using image transform from Igor 5.02
	string check
	wave M_imageplane
	svar stkname = filename, xcoordname=gXcoordname, ycoordname=gYcoordname
	variable width=dimsize($stkname,0), height=dimsize($stkname,1), points=dimsize($stkname,2), newwidth,newheight
	variable i=0,smoothfactor=1, orig_wavetype = 72
	variable/g boxwidth
	wave X_coord=$Xcoordname; wave Y_coord=$Ycoordname 
	Make/o/n=(4,2) XYcoordinates 										// to store max and minimum values
	if (boxwidth>1)
		smooth/B boxwidth, X_coord; smooth/B boxwidth, Y_coord		// boxfilters the coordinates to avoid pixeljitter
	endif
	wavestats/Q X_coord; XYcoordinates[0][0] = X_coord[0]; XYcoordinates[1][0]= V_min;XYcoordinates[2][0] = V_max;XYcoordinates[3][0] = V_max-V_min
	wavestats/Q Y_coord; XYcoordinates[0][1] = Y_coord[0]; XYcoordinates[1][1] = V_min;XYcoordinates[2][1] = V_max;XYcoordinates[3][1] = V_max-V_min
	newwidth=ceil(XYcoordinates[3][0])+width; newheight=ceil(XYcoordinates[3][1])+height
	wave original=$stkname
	orig_wavetype = wavetype(original)
	make/Y=(orig_wavetype)/N=(newwidth,newheight,points) workstack
	
	for(i=0;i<points;i+=1)												// using image transform from Igor 5.02
		 Imagetransform/P=(i) getplane original 
  		 ImageTransform /insi=M_imageplane/insx=(XYcoordinates[2][0]-x_coord[i])/insy=(XYcoordinates[2][1]-y_coord[i])/P=(i) insertImage workStack
	endfor
	
	if (stringmatch(xcoordname,"*TRACK*")==1) 		// will name the stabilized stack depending on the method, but overwrite stacks created with same method
			killwaves/z $stkname+"_stabTRCK";rename workstack $stkname+"_stbTRCK"
			else
				if (stringmatch(xcoordname,"*classic*")==1)
					killwaves/z $stkname+"_stbMAP";rename workstack $stkname+"_stbMAP"
					else
					killwaves/z $stkname+"_stbMAP";rename workstack $stkname+"_stbMAP"
				endif
	endif
	Dowindow/K stabpanel
end
-----------------------------------------------------------------------------------------------
Function Differentiateintime(): buttoncontrol
svar stkname = filename
string newname = stkname+"_DIF"
	prompt newname, "Name the differentiated file"
	doprompt "Name:", newname
	if( V_Flag == 1 )	// cancel
		return -1
	endif
	differentiate/DIM=2 $stkname /D=$newname
end
----------------------------------------------------------------------------------------------
Function Filterpanel(): Buttoncontrol
	Variable x0=10*72/ScreenResolution, y0= 50*72/ScreenResolution
	Variable x1=600*72/ScreenResolution, y1= 150*72/ScreenResolution
	variable/G g_timefilter = 0, g_passes=1, g_size=3
	Newpanel/K=1/N=filterpanel/W=(x0,y0,x1,y1) as "Filter panel"
	AutoPositionWindow/E/M=1/R=viewer
	PopupMenu Size,pos={184,7},size={110,20},proc=Selectsize,title="Size:", mode=1,popvalue="3",value= #"\"1;3;5;7;9;11;15;25\"", help={"Gaussian convolution in space"}
	PopupMenu Passes,pos={274,7},size={110,20},proc=Selectpasses,title="Number of Passes:", mode=1,popvalue="1",value= #"\"0;1;2;3;4;5;6;7;8;9;10\"", help={"Number of repeats"}
	PopupMenu poppop,pos={14,7},size={110,20}
	PopupMenu poppop,mode=1,title="Filter",proc=selectfiltermode,popvalue="gauss",value= #"\"gauss;median;average;Avg_only_in_time;Find Edges\"", help={"Only Gauss works at the moment"}
	CheckBox Intime pos={14,50}, size={20,20}, title="Filter in time?", value=0, variable = g_timefilter,help={"Gaussian convolution also in time"}
	Button Doit,pos={170,50},size={80,20},proc=filter,title="Do it", help={"Start filtering"}
end
-------------------------------------------------------------------------------------------------------------
Proc Selectsize(ctrlName,popNum,popStr) : PopupMenuControl
	String ctrlName
	Variable popNum
	String popStr
	Variable/G g_size=str2num(popstr)
	
End
-----------------------------------------------------------------------------------------------
Proc Selectpasses(ctrlName,popNum,popStr) : PopupMenuControl
	String ctrlName
	Variable popNum
	String popStr
	Variable/G g_passes=str2num(popstr)
End
-----------------------------------------------------------------------------------------------
Proc Selectfiltermode(ctrlName,popNum,popStr) : PopupMenuControl
	String ctrlName
	Variable popNum
	String popStr
	string/g g_filtermode = popstr
End
-----------------------------------------------------------------------------------------------
Function Filter(check): buttoncontrol
string check
nvar size=g_size, passes = g_passes
nvar timefilter=g_timefilter, passes=g_passes
svar stkname = filename, filtermode =g_filtermode
string newname = stkname+"_"+filtermode+"FLTD"
variable i,j
wave M_imageplane, Singledimwave
prompt newname, "Name the filtered file"
doprompt "Name:", newname
if (V_flag==1)
	abort
endif
duplicate/o $stkname workstack
strswitch(filtermode)
	case "gauss":
		if (timefilter==1)
			imagefilter/O/N=(size)/p=(passes) gauss3d workstack
		else
			for (i=0;i<dimsize(workstack, 2); i+=1)
			Changeplane(workstack, i) 
			Matrixfilter/N=(size)/p=(passes) gauss M_imageplane
			ImageTransform/insi=M_imageplane/P=(i) insertImage workstack
			progresscontrol(i,dimsize(workstack, 2))
			endfor
		endif
	break
	case "median":
		if (timefilter==1)
			imagefilter/O/N=(size)/p=(passes) median3d workstack
		else
			for (i=0;i<dimsize(workstack, 2); i+=1)
			Changeplane(workstack, i) 
			Matrixfilter/N=(size)/p=(passes) median M_imageplane
			ImageTransform/insi=M_imageplane/P=(i) insertImage workstack
			progresscontrol(i,dimsize(workstack, 2))
			endfor
		endif
	break
	case "average":
		if (timefilter==1)
			imagefilter/O/N=(size)/p=(passes) avg3d workstack
		else
			for (i=0;i<dimsize(workstack, 2); i+=1)
			Changeplane(workstack, i) 
			Matrixfilter/N=(size)/p=(passes) avg M_imageplane
			ImageTransform/insi=M_imageplane/P=(i) insertImage workstack
			progresscontrol(i,dimsize(workstack, 2))
			endfor
		endif
	break
	case "Avg_only_in_time":			// bit a strange way of averaging, takes width x height 1Ddata in time, smoothens and rebuilds the stack --- slow of course
		make/o/n=(dimsize(workstack,2)) Singledimwave
		for (i=0;i<dimsize(workstack,0); i+=1)
			for (j=0;j<dimsize(workstack,1); j+=1)
				Singledimwave=workstack[i][j][p]; Smooth/B size,Singledimwave
				workstack[i][j][]=singledimwave[r]
			endfor
			progresscontrol(i,dimsize(workstack, 2))
		endfor
	break
	case "Find edges":
			for (i=0;i<dimsize(workstack, 2); i+=1)
			Changeplane(workstack, i) 
			Matrixfilter/N=(size)/p=(passes) FindEdges M_imageplane
			ImageTransform/insi=M_imageplane/P=(i) insertImage workstack
			progresscontrol(i,dimsize(workstack, 2))
			endfor
	break
endswitch
rename workstack $newname
Dowindow/K filterpanel
end
----------------------------------------------------------------------------------------------
Function Cropmovie() : graphmarquee
	svar stkname = filename
	variable newwidth, newheight
	nvar points=gnumber
	getmarquee/Z bottom,left 
	duplicate/o/R=(V_right, V_left)(V_bottom, V_top) $stkname workstack
	Setscale/p x, 0,1, workstack; Setscale/p y, 0,1, workstack; Setscale/p z, 0,1, workstack
	duplicate/o workstack $stkname+"_crop"
	killwaves/z workstack
	string list										// makes sure the list is updated, and viewer txt, current stack and M_imageplane are updated
	list=wavelist("*",";","DIMS:3,MinLayers:4")				
	changeview("",Itemsinlist(list),"")
	Browse_stack()
end
-------------------------------------------------------------------------------
Function ResampleStack(): buttoncontrol					
	svar stkname = filename
	variable number=dimsize($stkname,2), width=dimsize($stkname,0), height=dimsize($stkname,1), i, j, counter, total
	string newname = stkname+"_RSMP"
	prompt newname, "Name for the resampled stack:"
//	prompt height, "Y size:"
//	prompt width, "X size:"
	prompt number, "How many slice do u want:"
	doprompt "Interpolate parameters", newname, number//, width, height,
	if( V_Flag == 1 )	// cancel
		abort
	endif
	duplicate/o $stkname workstack
	make/o/n=(width,height,number) workstack_new
//	if ((width!=dimsize($stkname,0)) || (height!=dimsize($stkname,1)))
//		make/o/n=(height) y_heightwave=x
//		make/o/n=(width) x_widthwave=x
//		for (k=0;i<dimsize(workstack, 2); k+=1)
//			Changeplane(workstack, k) 
//			ImageInterpolate/f={0.5,0.5} bilinear workstack
//		endfor
//	endif
	make/o/n=(dimsize(workstack,2)) Singledimwave
	make/o/n=(number) Singledimwave_new
	total=dimsize(workstack,0)*dimsize(workstack,1)
	
	for (i=0;i<dimsize(workstack,0); i+=1)
			for (j=0;j<dimsize(workstack,1); j+=1)
				Singledimwave=workstack[i][j][p]; interpolate2/N=(number)/T=1/Y=singledimwave_new singledimwave  
				workstack_new[i][j][]=singledimwave_new[r]
			endfor
			counter=i*j
			progresscontrol(counter,total)
	endfor
	killwaves/z workstack
	rename workstack_new $newname
	string list										// makes sure the list is updated, and viewer txt, current stack and M_imageplane are updated
	list=wavelist("*",";","DIMS:3,MinLayers:4")				
	changeview("",Itemsinlist(list),"")
	Browse_stack()
end
----------------------------------------------------------------------------------------------
Function readStackTo3DWave(rows,cols,layers)
    Variable rows,cols,layers
    string/g filename  ="my3DWave"
        Variable fileRef
       
        Open/R /T="TIFF" fileRef
        FStatus fileRef
	if(V_logEOF==rows*cols*layers+768)
              FSetPos fileRef,768
              Make/O/B/U/N=(rows,cols,layers) my3DWave
              FBinRead fileRef, my3DWave
      else
            Printf "File size=%d does not match specification\r",V_logEOF
   endif
   Close fileRef
End
--------------------------------------------------------------------
Function TestMSTimer()
	Variable timerRefNum
	Variable microSeconds
	Variable n
	timerRefNum = startMSTimer
	if (timerRefNum == -1)
		Abort "All timers are in use"
	endif
	n=10000
	do
		n -= 1
	while (n > 0)
	microSeconds = stopMSTimer(timerRefNum)
	Print microSeconds/10000, "microseconds per iteration"
End
-----------------------------------------------------
Function Putmarquee():graphmarquee
	variable width, height,rel_width, rel_height, xfactor, yfactor, rightfactor, bottomfactor 
	getmarquee/Z bottom,left					// since setmarquee only uses screenresolution, I wrote this silly code to relate the display to the screen resolution
	rel_width=V_right-V_left; rel_height=V_bottom-V_top
	getmarquee/Z
	width=V_right-V_left; height=V_bottom-V_top
	xfactor=rel_width/width; yfactor=rel_height/height
	prompt rel_width, "width of the selection"
	prompt rel_height, "height of the selection"
	doprompt "size of the marquee", rel_width, rel_height
	setmarquee 70,20,70+(rel_width/xfactor),20+(rel_height/yfactor)
end
---------
Function SaveImageSubset_Grays():graphmarquee
	variable width, height, left, right, bottom, top
	string activeimage= WMTopImageGraph()
	string activewave=WMGetimagewave(activeimage), newname=activewave+"crop"

	getmarquee/Z bottom,left
	width=V_right-V_left; height=V_bottom-V_top
	left=V_left; right=V_right;top=V_top; bottom=V_bottom

	make/o/N=(width, height) test; duplicate/o test $newname; killwaves/z test
	if( V_bottom>V_top )
			Duplicate/O/R=(left,right)(bottom,top) $activewave,$newname
		else
			Duplicate/O/R=(left,right)(top,bottom) $activewave,$newname
	endif
	ImageSave/D=40/I/T="JPEG"/P=home/Q=1.00 $newname
end
----------------------
Function SaveImage_grays():graphmarquee
	variable width, height, left, right, bottom, top, depth
	string activeimage= WMTopImageGraph()
	string activewave=WMGetimagewave(activeimage), newname=activewave+"crop"
	
	getmarquee/Z left,bottom
	width=dimsize($activewave,0); height=dimsize($activewave,1); depth=dimsize($activewave,3)
	
	make/o/N=(width, height,depth) test; duplicate/o test $newname; killwaves/z test
	if( V_bottom>V_top )
			Duplicate/O/R=(0,width)(0,height)(0,depth) $activewave,$newname
		else
			Duplicate/O/R=(0,width)(height,0)(0,depth) $activewave,$newname
	endif
	
	if (depth==3)
		ImageSave/I/D=24/T="JPEG"/P=home/Q=1.00 $newname as ""
	endif
	if (depth==0)
		ImageSave/I/D=24/T="JPEG"/P=home/Q=1.00 $newname as ""
	endif
		
end
---------------------------
Function Make8bit_3D() 
	svar stkname=filename
	nvar low=gbottomvalue, high=gtopvalue
	variable i,j,k, total,counter
	string newname=stkname+"_8B"
	if (wavetype($stkname)==72)
		doalert 0, "The wave is 8bit already"
		abort
	endif
	prompt newname, "new name"
	doprompt "Name for the 8 bit file", newname
	if( V_Flag == 1 )	// cancel
		abort
	endif
	duplicate/o $stkname test
	WaveStats/Q test
	print V_min, V_max, low, high
	total= dimsize(test,0)*dimsize(test,1)*dimsize(test,2)
	If ((V_min < low) || (V_max> high))			// makes the whole procedure slow, since every pixel have to be checked
		for (k=0;k<dimsize(test,2);k+=1)	
			for (i=0;i<dimsize(test,0);i+=1)
				for (j=0;j<dimsize(test,1);j+=1)
					if (test[i][j][k]<low)
						test[i][j][k]=low
					endif
					if (test[i][j][k]>high)
						test[i][j][k]=high
					endif
				endfor
			 endfor	
			
		endfor			
	endif
	Variable delta=255/(high-low)
	Variable deltaM=low*delta
	Fastop test=(delta)*test-(deltaM)
	redimension/b/u test
	duplicate/o test $newname
	killwaves/z test
End


Function Make8bit_3Dtest() //new function
	svar stkname=filename
	nvar low=gbottomvalue, high=gtopvalue
	variable i,j,k, total,counter
	string newname=stkname+"_8B"
	if (wavetype($stkname)==72)
		doalert 0, "The wave is 8bit already"
		abort
	endif
	prompt newname, "new name"
	doprompt "Name for the 8 bit file", newname
	if( V_Flag == 1 )	// cancel
		abort
	endif
	duplicate/o $stkname test
	duplicate/o $stkname test2

	redimension/b/u test2

	
	for (k=0;k<dimsize(test,2);k+=1)	
			
			imagetransform/p=(k) getplane test
			
          wave M_imageplane
          
			imagetransform convert2gray M_imageplane
			wave M_Image2Gray
			imagetransform/p=(k)/INSI=M_Image2Gray  insertImage test2 
	endfor	
		
	duplicate/o test2 $newname
	killwaves/z test,test2
End


------------------------------------
Function Rename_stack(ctrlWave) 
	string ctrlWave
	string newname=ctrlwave
	prompt newname, ""
	doprompt "New name for the stack", newname
	if( V_Flag == 1 )	// cancel
		abort
	endif
	rename $ctrlWave $newname
	string/G filename=newname
	Controlupdate/W=Buttons Listofmovies
	nvar stacknumber =gstacknumber
	Changeview("",stacknumber,"")
End

-------------------------------------------------------------------------
Function progresscontrol(i,total)
variable i, total
variable percentage
string progressstring
	DoWindow/F progress	
	if (V_flag==0) 
		NewPanel /K=1/N=progresscontrol /W=(500,500,820,500) as "Progress:"
		DoWindow/C progress
	endif
	percentage=round(i*100/total)
	progressstring=num2str(percentage)+" %"
	percentage /= 100
	if (percentage>0.01)
		button  notyet disable=2, pos={10,5},size={300*percentage,20}, fcolor=(0,0,60000),noproc, title =progressstring
	endif
	if (percentage>0.985)
		dowindow/k progress
	endif
End
---------------------------
Function display_dot()
wave time4dot
if (waveexists(time4dot)==0)
	make/n=1 time4dot, position4dot
endif	
time4dot={2},position4dot={4}
dowindow/F traceviewer
appendtograph position4dot vs time4dot
ModifyGraph mode(position4dot)=3,marker(position4dot)=8,mrkThick(position4dot)=1
end
------------------------------

Function update_dot()
nvar tijd=position
wave time4dot, position4dot,displaywave, timewave

	time4dot[0]=timewave[tijd]
	position4dot[0]=displaywave[tijd]
end
------------------------------
Function remove_dot()

dowindow/F traceviewer
removefromgraph position4dot
end

-------------------------------------
Function Fill_ROIList()

string name="ABtimesdifferent"
prompt name, "use this image"
doprompt "Image name:", name
string directoryname = "root:"+name+"_WMUF:Particles:"

killwaves/z roi_list
setdatafolder $directoryname
wave W_xmin,W_ymin,W_xmax,W_ymax
make/o/N=(dimsize(W_xmin,0) ,4) roi_list
	roi_list[][1]=W_ymin[p]
	roi_list[][0]=W_xmin[p]
	roi_list[][2]=W_xmax[p]
	roi_list[][3]=W_ymax[p]
	InsertPoints 0,1, roi_list
movewave roi_list, root:
setdatafolder root:
end
-------------------------
Function GetParticles()
	WMCreateImageParticlePanel()
	doalert 0, "Set userlevel threshold to 200, and particle size 10"
end
----------------------
Function Multiplyimages()
	string dupl = "duplicate/o ActBouton ABtimesdifferent"
	string mult = "ABtimesdifferent *= Different"
	wave ABtimesdifferent
	variable width=dimsize(ABtimesdifferent,0),height=dimsize(ABtimesdifferent,1)
	execute dupl
	execute mult
	wave ABtimesdifferent
	pauseupdate; silent 1
	Display as "ProductImage:  "; appendimage ABtimesdifferent; setaxis/a/R left
	ModifyGraph height={Aspect,(height/width)},wbRGB=(0,0,0),gbRGB=(0,0,0), margin=1
	ModifyGraph noLabel(bottom)=2, standoff(bottom)=0,tick(bottom)=3, noLabel(left)=2, standoff(left)=0,tick(left)=3
end
------------------------
function deletecurrentroi()
wave ROi_list
nvar current = g_roidisplay
deletepoints current, 1, Roi_list
displayrois()
getresultsWOprompt()
displayresults()
end

---------------------------------------------------------
Function CorrelationImage(i,j)

variable i,j
svar stkname=filename
variable width=dimsize($stkname,0),height=dimsize($stkname,1), number=dimsize($stkname,2)
variable x_end, y_end, x_start, y_start,x, x_blank, y_blank, newwidth,newheight

wave refwave=$stkname 

getmarquee/Z bottom,left 
if (V_flag==1)
			x_end=V_right; x_start =V_left; y_start = V_top; y_end =V_bottom
			else
			x_end=width; y_end= height; x_start =0;y_start=0
endif			

newwidth=ceil(x_end-x_start);newheight=ceil(y_end-y_start)

			if (!(newwidth/2-ceil(newwidth/2))==0)			// makes sure that the selected area has an even # rows
				newwidth +=1
			endif
			if (!(newheight/2-ceil(newheight/2))==0)			// makes sure that the selected area has an even # cols
				newheight +=1
			endif

x_end=x_start+newwidth; y_end=y_start+newheight

duplicate/o/R=(x_start,x_end)(y_start,y_end)[i]   refwave, test1
duplicate/o test1, X_test; redimension/I/U/n=(-1,-1,j) X_test

print newwidth, newheight
x_blank= 1+(x_end-x_start)/2; y_blank=1+(y_end-y_start)/2
print x_blank, y_blank

for (x=0;x<=j;x+=1)
	duplicate/o/R=(x_start,x_end)(y_start,y_end)[x]   refwave, test2
	matrixop/o test=correlate(test1,test2,4)
	
	test[x_blank][]=(test[x_blank-1][q]+test[x_blank+1][q])/2
	test[][y_blank]=(test[p][y_blank-1]+test[p][y_blank+1])/2
	X_test[][][x]=test[p][q]	
//	wave test,X_test
//	imagestats test
//	X_test[V_maxrowloc][V_maxcolloc][x]=500
endfor
wave X_test
X_test /=100000

//X_test[x_blank][]=(X_test[x_blank-1][q]+X_test[x_blank+1][q])/2
//X_test[][y_blank]=(X_test[p][y_blank-1]+X_test[p][y_blank+1])/2
killwaves/z test1, test2

end
----------------------
Function Maketeststack(start, stop, size,color)

variable start, stop, size, color
make/o/n=(50,50,400) X_teststack=0
variable x,y,z

for (z=start;z<=stop;z+=1)
		X_teststack[z-2,z+2][z-2,z+2][z]=color*z
endfor

end
