# Supplementary material for: Regional complexity in enteric neuron wiring reflects diversity of motility patterns in the mouse large intestine
Source: eLife. 2019 Feb 12;8:e42914. doi: 10.7554/eLife.42914 (PMC6391068; doi:10.7554/eLife.42914)
Supplement: Source code 1. [file elife-42914-code1.zip › Image_LoadDisplayAnalysis/Image&sequenceLoad_1.30.ipf]

#pragma rtGlobals=1		// Use modern global access method.

// 0.3
// 0.5 Added Tiff loader from extra video analysis  Jun 22 2010
// 1.0 Substantial rewrite: 	1/ all old loaders removed to separate *.ipf  (Noran, Scion, NoranReno, etc...)
//						2/ TILL loader pretty much the same
//						3/ TIFF loader: should recognize 8bit, 16bit, RGB and multiple layers automatically. In case of RGB it will generate 3 waves (_R , _G, _B)
//						4/ Individual image loader: also recognizes, 8bit, 16bit and RGB. In case of RGB it will generate 3 waves (_R , _G, _B)
//						    There's a limit to 1.2Gb as most people work on 32bit machines.
//						March 03 2012, (c) Pieter Vanden Berghe
// 1.25 solved some problems with  Cancel and TIFF loader
// 1.26 added MM's loader for multilayered Tiffs from Photron / it is possible that these files can be opened with the generic Tiff loader as implemented in 1.25 as well / not tested (04/06/2012)
// 1.27 Some edits to improve .Tiff stack readers to immediately rescale to 0 and Delta 1 instead of some half attempt to read in true scales and mess with ROI coordinates (July 23rd 2015)
//  1.28 recognizes correctly whether color image or not (in multiple image folder loader
// 1.29  TiFFstack loader completely changed... to avoid errors due to long string filenames that could not be converted in long wavenames
//  1.30  Forced setscale on TIFF stack as otherwise ROI coordinates did not match scaling of the image
---------------------------------------------------------------------------------------------------
Function LoadTILLstack()
	setdatafolder root:
	string/G filename
	variable width = 640, height = 512,number = 100, interval = 500
	prompt interval, "Interval between 2 images (ms)"//; prompt number, "Total number of images in movie"
	doprompt "TILL Movie parameters:", interval
	if( V_Flag ==1 )	// cancel
		print "Image load has been cancelled"
		abort
	endif
	GBLoadwave/A=image/B/T={16+64, 16+64} "*.pst"
	if( V_Flag ==0)	// cancel
		abort
	endif
	filename = replacestring(".pst", S_filename, "")
	string infofilename=S_path+filename+".inf"
	
	loadwave/J/k=2/N=info infofilename; wave/T info0	// get the width, height, frames info out of the corresponding info file
	width = str2num(stringbykey("Width",info0[1], "=")); height = str2num(stringbykey("Height",info0[2], "=")); number = str2num(stringbykey("Frames",info0[5], "="))
	
	string VWSfilename=S_path+filename+".vws.log"		// will get the name associated with the DBB from the *.VWS.log file
	
	//recordinfo = here look for "dbbxxx"  filename =>   and 
	filename = replacestring("dbb", filename, "X_")		// gets rid of the redundant dbb and replaces it by X_
	svar stkname=filename
	if (WaveExists($stkname)==1)
		doalert 0, "File is already uploaded"
		killwaves/z image0
		return 0
	endif
	rename image0 $filename
	redimension/N=(width, height, number) $filename
	variable/G gwidth=width,gheight=height,gnumber=dimsize($filename,2),ginterval=interval
	string/G filename
	
	Dowindow/F viewer
	string list
	If (V_flag==1)
		list=wavelist("*",";","DIMS:3,MinLayers:3")				// makes sure the list is updated, and viewer txt, current stack and M_imageplane are updated
		changeview("",Itemsinlist(list),"")
	endif
	Dowindow/F Buttons
	If (V_flag==0)
		Display_stack(); 	Browse_stack()
		else
		Controlupdate/w=buttons listofmovies
		PopupMenu Listofmovies,mode=itemsinlist(WaveList("*",";","DIMS:3,MinLayers:3"))
		changeview("",Itemsinlist(list),"")
	endif	
end
----------------------------------------------------------------------------
Function LoadImageInViewer()
	string/G filename
	setdatafolder root:
	string pathfilename, list
	variable width, height , interval , number, i=1, bitdepth
	ImageLoad/o/c=-1 ""; filename = S_filename; pathfilename = S_path+S_filename
	wave refwave = $filename 
	
	width = dimsize(refwave,0); height = dimsize(refwave,1); bitdepth=wavetype(refwave); number=dimsize(refwave,2)
	
	prompt width, "Width of the images in pixels"
	prompt height, "Height of the images in pixels"
	prompt interval, "Interval between 2 images (ms)"
	prompt number, "Total number of images in movie"
	prompt bitdepth, "Bitdepth in bin code"
	doprompt "Image parameters:", width, height, interval, number, bitdepth

	if( V_Flag == 1 )	// cancel
		return -1
	endif
	
	Dowindow/F viewer
	If (V_flag==1)
		list=wavelist("*",";","DIMS:3,MinLayers:4")				// makes sure the list is updated, and viewer txt, current stack and M_imageplane are updated
		changeview("",Itemsinlist(list),"")
	endif
	Dowindow/F Buttons
	If (V_flag==1)
		Browse_stack()
	endif	
	
	if (number ==3)
		doalert 1, "This appears to be a RGB image?"
		if (V_flag==1)
			duplicate/o refwave M_imageplane
			ModifyGraph height={Aspect,height/width}
		endif
	endif
	
	if (number ==0)
		duplicate/o refwave M_imageplane
	endif
		
end
-----------------------------------------------------------------------------
Function LoadTIFFstack()  
	setdatafolder root:
	string name,pathfilename, list, originalname, newname
	variable width , height, color, imagenumber, interval = 500, type, truecolor=0
	
	ImageLoad/T=tiff/C=-1/S=0/LR3D ""; name = S_filename; pathfilename = S_path+S_filename
		
	newname= name[0,30]				// caused a lot of troubles since wave wasn't named after the full long length string
	
	wave refwave=$(newname)
	imagenumber=dimsize(refwave,3); type=wavetype(refwave)
	variable/G gwidth = width, gheight = height, gnumber=imagenumber
	
	prompt interval, "in millisec"
	prompt newname, "filename"
	prompt trueColor, "Do you expect image to be RGB: No=0; Yes=1"
	doprompt "Image properties - please remove .ext", interval, newname, truecolor
	
	if( V_Flag == 1 )	// cancel
		print "Loading images has been cancelled"
		return -1
	endif
	
	print 	name, newname, width, height// color, imagenumber, originalname
		
	variable/G ginterval=interval
	String/g goriginalname = name

	if (truecolor ==1)
	   		ExtractLayersFrom4D(name)
			wave output0,output1, output2
		
			string redname = newname+"_R"; 	setscale/p x, 0, 1,output0;setscale/p y, 0, 1,output0;duplicate/o output0 $(redname); 
			string greenname = newname+"_G"; 	setscale/p x, 0, 1,output1;setscale/p y, 0, 1,output1;duplicate/o output1 $(greenname)
			string bluename = newname+"_B"; 	setscale/p x, 0, 1,output2;setscale/p y, 0, 1,output2;duplicate/o output2 $(bluename)
		
		 	variable/G gwidth=dimsize($redname,0), gheight = dimsize($redname,1),gnumber=dimsize($redname,2)
		 	string/G filename = redname
			killwaves/z output0, output1,output2 // this deletes the 4D chunk
	endif
	
	rename refwave $(newname)
	Setscale/p x, 0,1, $(newname); Setscale/p y, 0,1, $(newname); Setscale/p z, 0,1, $(newname)
	string/G filename
	filename =newname
		
	Dowindow/F viewer
	If (V_flag==1)
		list=wavelist("*",";","DIMS:3,MinLayers:4")				// makes sure the list is updated, and viewer txt, current stack and M_imageplane are updated
		changeview("",Itemsinlist(list),"")
	endif
		
	Dowindow/F Buttons
	If (V_flag==0)
		Display_stack(); 	Browse_stack()
		else
		Controlupdate/w=buttons listofmovies
		PopupMenu Listofmovies,mode=itemsinlist(WaveList("*",";","DIMS:3,MinLayers:4"))
		changeview("",Itemsinlist(list),"")
	endif	

end
---------------------------------------------------------------------------------------------------
Function ExtractLayersFrom4D(input)

string input
wave source = $input
variable width, height, chunk,layer, type, number
width = dimsize(source,0); height = dimsize(source,1); type=wavetype(source); layer=dimsize(source,2);number=dimsize(source,3)

print width, height, type, layer
Make/N=(width, height, number)/Y=(type) output0, output1, output2

for(chunk=0;chunk<number;chunk+=1)
	ImageTransform/chix=(chunk) getChunk source
	wave M_Chunk
	ImageTransform/P=(0) getPlane M_Chunk
	Wave M_ImagePlane
	ImageTransform/P=(chunk)/D=M_ImagePlane setPlane output0
	ImageTransform/P=(1) getPlane M_Chunk
	ImageTransform/P=(chunk)/D=M_ImagePlane setPlane output1
	ImageTransform/P=(2) getPlane M_Chunk
	ImageTransform/P=(chunk)/D=M_ImagePlane setPlane output2
endfor

End
----------------------------------------
Function LoadImagesFromFolder()			// needed to load 3Gb image sequences from fast camera

	String curDF=GetDataFolder(1)
	SetDataFolder root:
	NewDataFolder/O/S Packages
	NewDataFolder/O/S loadFolderPackage
		String/G folderPath="_none_"
		String/G baseName="wave"
	SetDataFolder curDF
	DoWindow/K LoadImagesPanel
	NewPanel/K=1 /W=(522,44,902,181) as "Load Individual Images"
	DoWindow/C LoadImagesPanel
	SetDrawLayer UserBack
	DrawText 14,67,"Current Folder Path:"
	SetDrawEnv linefgc= (65535,65535,65535),textrgb= (0,0,30464)
	DrawText 16,98,"All images in the folder need to be the same size, color and type !"
	Button SetFolderButton,pos={13,17},size={113,20},proc=loadImages#setFolderButtonProc,title="Choose Folder"
	TitleBox title0,pos={129,49},size={87,23},font="Arial",fColor=(65280,0,0)
	TitleBox title0,variable= root:Packages:loadFolderPackage:folderPath
	Button loadImagesButton,pos={251,111},size={111,19},proc=loadimages,title="Load Now"
	Button loadImagesButton,fColor=(65280,0,0)
	PopupMenu fileTypeMenu,pos={263,14},size={100,21},title="File Type:"
	PopupMenu fileTypeMenu,mode=2,popvalue="TIFF",value= #"\"TIFF;JPEG;PNG;BMP\""
	ModifyPanel fixedSize=1
End
----------------------------------------------------------------------------------
Function LoadImages(ctrlname): Buttoncontrol
	string ctrlname

	ControlInfo/W=loadImagesPanel fileTypeMenu
		
	String fileType=S_Value
	String suffix="????"
	
	strswitch(fileType)
		case "TIFF":
			suffix=".tif"
		break
		
		case "JPEG":
			suffix=".jpg"
		break
		
		case "PNG":
			suffix=".png"
		break
		
		case "BMP":
			suffix=".bmp"
		break
	endswitch
	
	DoWindow/K LoadimagesPanel
	
	String listAllFiles=indexedfile(diskFolderPath,-1,suffix)
	String tempName, list
	
	variable total= itemsinlist(listAllFiles), interval=1		
	Variable i=0, width, height, color, maximalnumb, skip, bitsperpixel, type// PVB
	if(ItemsInList(listAllFiles)<=0)
		doAlert 0,"Could not find files of the specified type."
		return 0
	endif
	
	tempName=StringFromList(0, listAllFiles)
	ImageLoad/Q/P=diskFolderPath/S=0/C=-1/T=$fileType tempName
	width=dimsize($tempName,0); height=dimsize($tempName,1); color=dimsize($tempName,2); type=wavetype($tempName)
	Imagefileinfo(tempName)
	String newname = tempName
	if (V_BPP==40)	
		bitsperpixel=8
		else 
		bitsperpixel=V_BPP
	endif
	maximalnumb=floor(1200000000/(width*height*bitsperpixel/8))  
			
	prompt total, "How many images ? ("+num2str(maximalnumb)+" = max)"	
	prompt interval, "Interval between 2 images (ms)"	 // PVB
	prompt skip, "how many images you want to skip"
	prompt newname, "Name"
	doprompt "", total, interval, skip, newname					 // PVB
	
	string newname_orig = newname+"_origname"
	make/o/t/n=(total) originalnames
	print color
	if (width*height*total*(bitsperpixel/8)/1000000000 > 1.2)			       // PVB		
		doalert 0, "Demand exceeds maximum stack size"; abort						 // PVB
	endif 
	
	make/o/n=(width,height,total)/y=(type) newstack
	
	if (color!=3)				// for grayscale image
		i = skip	
		do
			tempName=StringFromList(i,listAllFiles)
			if(strlen(tempName)<=0)
				deletepoints/M=2 i, total-i, newstack
				break
			endif
			ImageLoad/Q/P=diskFolderPath/T=$fileType tempName
			wave refwave= $tempName
			Imagetransform/D=refwave/p=(i-skip) setplane newstack	
			originalnames[i] = tempName
			killwaves/z $tempName
			print i, tempName					 // PVB
			i+=1
			progresscontrol(i,(total+skip))
		while(i<(total+skip))
		Rename newstack $newname

	else 						// for color images
		duplicate/o newstack, newredstack
		duplicate/o newstack, newgreenstack
		duplicate/o newstack, newbluestack
		killwaves/z newstack
		string newname1 = newname+"_R"; string newname2 = newname+"_G";string newname3 = newname+"_B";
		i = skip	
		do
			tempName=StringFromList(i,listAllFiles)
			if(strlen(tempName)<=0)
				deletepoints/M=2 i, total-i, newredstack
				deletepoints/M=2 i, total-i, newgreenstack
				deletepoints/M=2 i, total-i, newbluestack
				break
			endif
			ImageLoad/Q/P=diskFolderPath/s=0/C=-1/T=$fileType tempName
			originalnames[i] = tempName
			ImageTransform/P=(0) getPlane $tempName
			wave M_imageplane
			Imagetransform/D=M_imageplane/p=(i-skip) setplane newredstack		 // PVB
			ImageTransform/P=(1) getPlane $tempName
			imagetransform/D=M_imageplane/p=(i-skip) setplane newgreenstack		 // PVB
			ImageTransform/P=(2) getPlane $tempName
			imagetransform/D=M_imageplane/p=(i-skip) setplane newbluestack		 // PVB
			killwaves/z $tempName
			print i, tempName					 // PVB
			i+=1
			progresscontrol(i,(total+skip))
		while(i<(total+skip))
		Rename newredstack $newname1
		Rename newgreenstack $newname2
		Rename newbluestack $newname3
	endif					
	
	Rename originalnames $newname_orig
		
	variable/G ginterval = interval, gwidth=width,gheight=height,gnumber=dimsize($newname1,2)
	string/G filename
	
	Dowindow/F viewer
	If (V_flag==1)
		list=wavelist("*",";","DIMS:3,MinLayers:4")				// makes sure the list is updated, and viewer txt, current stack and M_imageplane are updated
		changeview("",Itemsinlist(list),"")
	endif
	Dowindow/F Buttons
	If (V_flag==0)
		Display_stack(); 	Browse_stack()
		else
		Controlupdate/w=buttons listofmovies
		PopupMenu Listofmovies,mode=itemsinlist(WaveList("*",";","DIMS:3,MinLayers:4"))
		changeview("",Itemsinlist(list),"")
	endif	
	
End
-----------------------------------------------------------------------------------------------
Function LoadPhotronStack()			// needed to load image sequences (stack file) from fast camera; by MM

	String curDF=GetDataFolder(1)
	SetDataFolder root:
	
		variable refNum
		Open /D/R/F="TIF:.tiff,.tif;" refNum
		String output=S_fileName
	
		Variable interval=1,start,stop
		Prompt interval, "interval (ms):"
		Prompt start, "start frame:"
		Prompt stop, "stop frame:"
		DoPrompt "Enter interval", interval, start, stop
		if (V_Flag)
		return -1 // User canceled
		endif
		Variable/G ginterval=interval
		

		ImageLoad/T=tiff/S=(start)/C=(stop-start)/LR3D/N=image output
		String/G filename="image"

		Display_stack()
		
		SetDataFolder curDF
End
