# Supplementary material for: Regional complexity in enteric neuron wiring reflects diversity of motility patterns in the mouse large intestine
Source: eLife. 2019 Feb 12;8:e42914. doi: 10.7554/eLife.42914 (PMC6391068; doi:10.7554/eLife.42914)
Supplement: Source code 1. [file elife-42914-code1.zip › Image_LoadDisplayAnalysis/Makemovie 1.5.ipf]

#pragma rtGlobals=1		// Use modern global access method.

// 1.0 First version, allows a complete stimulus, clock and measure bar
// 1.4 Menu items removed 
// 1.5 Avi or Mov option

-------------------------------------------------------------------
Function MakeCompleteMovieAsShown()

variable i, stopstim=20, startstim=10, totalduration=30, currenttime
variable barlength, barsize=20, pixelsize=647.2, barcolor=1, barheight=5,xloc=30,yloc=480, movietype=1
variable width,height
ControlInfo/W=buttons invertcolor
Variable invert=V_value

string whatstim = "Drug", scurrenttime

svar stkname=filename, colortable=gcolortable
nvar lowvalue=gbottomvalue, highvalue=gtopvalue

width=dimsize($stkname,0);height=dimsize($stkname,1)

prompt totalduration, "Original duration (seconds):"
prompt startstim, "Stimulation start (frames !!):"
prompt stopstim, "Stimulation stops (frames !!):"
prompt whatstim, "Stimulation name:"
prompt barsize, "Size of bar (um):"
prompt barheight, "Height of bar (pixels):"
prompt pixelsize, "Size of pixel (nm) (default: 20x bin2):"
prompt barcolor, "Color of bar (1=white, 0=black):"
prompt xloc, "X position bar:"
prompt yloc, "Yposition bar:"

doprompt "Movie parameters:",totalduration, startstim, stopstim, whatstim, pixelsize, barsize, barheight, barcolor,xloc,yloc

prompt movietype, "Movie format (1=avi; 0=mov):"
doprompt "Movie type:", movietype

if( V_Flag == 1 )	// cancel
		abort
endif
barlength=barsize*1000/pixelsize
Imagetransform/p=(5) getplane $stkname
Display; appendimage M_imageplane; SetAxis/A/R left; Modifygraph height={Aspect,(height/width)},gbRGB=(0,0,0), wbRGB=(0,0,0);Modifygraph margin =1
ModifyGraph noLabel(bottom)=2, standoff(bottom)=0,nticks(bottom)=0, noLabel(left)=2, standoff(left)=0,nticks(left)=0;doupdate
ModifyImage M_ImagePlane ctab= {lowvalue,highvalue,$(colortable),invert}; doupdate
Dowindow/C Temp

if (movietype==1)
	Newmovie/F=10/I/L/O/A as "TempMovie"
	else 
	Newmovie/F=10/I/L/O as "TempMovie"
endif
	
for (i=0; i<dimsize($stkname,2);i+=1)
	imagetransform/p=(i) getplane $stkname
	wave M_ImagePlane
	if (!(barsize==-1))
		M_ImagePlane[xloc, xloc+barlength][yloc,yloc+barheight]= barcolor*255
	endif
	currenttime=(i+1)*totalduration/dimsize($stkname,2)
	sprintf  scurrenttime, "%*.*f", 2,1,currenttime
	textbox/F=0/C/A=RB/G=(65000,65000,65000)/b=1/N=timer/x=5/y=5  scurrenttime+"   /   "+ num2str(totalduration)+"   s"
	textbox/F=0/C/A=LB/G=(65000,65000,65000)/b=1/N=bar/X=(8+(barlength/width)*100)/Y=5 num2str(barsize)+" �m"
	if ((i>=startstim)&&(i<=stopstim))
		textbox/F=0/C/A=LT/G=(65000,65000,65000)/b=1/N=drug/x=5/y=5 whatstim
		else
		textbox/N=drug/K
	endif
	doupdate; addmovieframe
	progresscontrol(i,dimsize($stkname,2))
endfor
closemovie
dowindow/K Temp
end

-----------------------------------------------------------------------------
