# Supplementary material for: Regional complexity in enteric neuron wiring reflects diversity of motility patterns in the mouse large intestine
Source: eLife. 2019 Feb 12;8:e42914. doi: 10.7554/eLife.42914 (PMC6391068; doi:10.7554/eLife.42914)
Supplement: Source code 1. [file elife-42914-code1.zip › Image_LoadDisplayAnalysis/Registration 0.0.ipf]

#pragma rtGlobals=3	// Use modern global access method.

// Sept 24 2012  Registration 0.0  based on different routines originally in Image analysis 6.0

------------------------------------
Function GetRegistrationParameters2()  // compared to the original, this version allows you to execute the registration on a different target stack with one slice in another stack 

svar stkname=filename

variable width=dimsize($stkname,0),height=dimsize($stkname,1), number=dimsize($stkname,2)
variable x_end, y_end, x_start, y_start,x, newwidth,newheight
variable i=1,j=0,k=dimsize($stkname,2)
string newname=stkname+"_rgstrd"
string target=stkname
prompt i, "reference image"
prompt j, "start"
prompt k, "stop"
prompt newname, "Name:"
Prompt target,"Target ?",popup,WaveList("*",";","DIMS:3,MinLayers:4")
doprompt "Registration parameters", i,j,k, newname, target

wave refwave=$stkname 
wave targetwave=$target 

getmarquee/Z bottom,left 
if (V_flag==1)
			x_end=V_right; x_start =V_left; y_start = V_top; y_end =V_bottom
			else
			x_end=width; y_end= height; x_start =0;y_start=0
endif			

newwidth=ceil(x_end-x_start);newheight=ceil(y_end-y_start)

			if (!(newwidth/2-ceil(newwidth/2))==0)			// makes sure that the selected area has an even # rows
				newwidth +=1
			endif

x_end=x_start+newwidth; y_end=y_start+newwidth

duplicate/o/R=(x_start,x_end)(y_start,y_end)[i]   refwave, test1
redimension/s/n=(-1,-1,0) test1
duplicate/o test1, X_test; redimension/n=(-1,-1,(k-j)) X_test

make/o/n=7 selectionwave={x_start,x_end,y_start,y_end, i, j, k}
make/o/D/n=(22,(k-j)) parameterwave

for (x=j;x<k;x+=1)
	duplicate/o/R=(x_start,x_end)(y_start,y_end)[x] targetwave, test2
	redimension/s/n=(-1,-1,0) test2
		ImageRegistration/Q/TSTM=0/bval=0/ASTP=6/PRDL=4/CONV=1/PSTK/skew={1,1,0}/rot={0,0,0} refWave=test1,testWave=test2  //CSNR= 0 makes it less stable but a lot faster
	wave M_RegOut, W_regparams
	MatrixOP/O aa=ReplaceNaNs(M_RegOut,0)

	Imagetransform/D=M_RegOut/p=(x-j) setplane X_test				// is a bit faster, but still has a problem with number of slices in stack
	//X_test[][][x-j]=M_RegOut[p][q]

	parameterwave[][x]=W_regparams[p]
	progresscontrol(x,k)
endfor
wave X_test

redimension/u/w X_test
SetScale/p x, 0,1, "", 'X_test'; SetScale/p y, 0,1, "", 'X_test'
duplicate/o X_test $newname
killwaves/z test1, test2, X_test


end
----------------------------------------
Function Get2imageRegistrationParameters()  // compared to the original, this version allows you to execute the registration on a different target stack with one slice in another stack 

svar stkname=filename

variable width=dimsize($stkname,0),height=dimsize($stkname,1), number=dimsize($stkname,2)
variable x_end, y_end, x_start, y_start,x, newwidth,newheight
variable i=1,j=0
string target=stkname
prompt i, "reference image"
prompt j, "target frame"
Prompt target,"Target ?",popup,WaveList("*",";","DIMS:3,MinLayers:4")
doprompt "Registration parameters", i,  target,j

wave refwave=$stkname 
wave targetwave=$target 

getmarquee/Z bottom,left 
if (V_flag==1)
			x_end=V_right; x_start =V_left; y_start = V_top; y_end =V_bottom
			else
			x_end=width; y_end= height; x_start =0;y_start=0
endif			

newwidth=ceil(x_end-x_start);newheight=ceil(y_end-y_start)

			if (!(newwidth/2-ceil(newwidth/2))==0)			// makes sure that the selected area has an even # rows
				newwidth +=1
			endif

x_end=x_start+newwidth; y_end=y_start+newwidth

make/o/n=7 selectionwave={x_start,x_end,y_start,y_end, i, 0,j}
make/o/D/n=22 parameterwave

duplicate/o/R=(x_start,x_end)(y_start,y_end)[i]   refwave, test1
redimension/s/n=(-1,-1,0) test1

duplicate/o/R=(x_start,x_end)(y_start,y_end)[j] targetwave, test2
redimension/s/n=(-1,-1,0) test2
ImageRegistration/Q/TSTM=0/bval=0/ASTP=4 refWave=test1,testWave=test2  //CSNR= 0 makes it less stable but a lot faster

wave W_regparams
parameterwave[]=W_regparams[p]
killwaves/z test1, test2, X_test, M_RegOut, W_regparams

end
-----------------------------------------
Function RegisterImagestack()

svar stkname=filename
variable width=dimsize($stkname,0),height=dimsize($stkname,1), number=dimsize($stkname,2)
variable i,j,k,x_end, y_end, x_start, y_start,x
string newname=stkname+"_regstrd"

wave refwave=$stkname 
wave parameterwave
if (waveexists(parameterwave)==0)
	Doalert 0, "You should create registration parameters first"
endif

wave selectionwave, parameterwave

x_start=selectionwave[0]; x_end=selectionwave[1]; y_start=selectionwave[2];y_end=selectionwave[3]
j=selectionwave[5]; k=selectionwave[6]

duplicate/o/R=(x_start,x_end)(y_start,y_end)(j,k)   refwave, test1
redimension/s test1
ImageRegistration/Q/TSTM=0/ASTP=4/STCK/bval=0/User=parameterwave testWave=test1
wave M_RegOut
redimension/u/w M_RegOut;SetScale/p x, 0,1, "", M_RegOut; SetScale/p y, 0,1, "", M_RegOut
duplicate/o  M_RegOut, $newname
killwaves/z M_RegOut, M_Regparams,W_regparams, test1, M_RegMaskOut

end
------------------------------------
Function SimpleImagestacktranslation()				// just includes the offset that was found after imageregistration 
// at the moment this just uses the first image and ignores what happens next.

svar stkname=filename
variable width=dimsize($stkname,0),height=dimsize($stkname,1), number=dimsize($stkname,2)
variable i,j,k,x_end, y_end, x_start, y_start,x
string newname=stkname+"_trnsltd"

wave refwave=$stkname 
wave parameterwave
if (waveexists(parameterwave)==0)
	Doalert 0, "You should create registration parameters first"
endif

wave parameterwave

imagetransform/IOFF={parameterwave[0][0],parameterwave[1][0],0} offsetimage refwave
wave M_OffsetImage
duplicate/o M_OffsetImage, $newname

killwaves/z M_RegOut, M_Regparams,W_regparams, test1, M_RegMaskOut, M_OffsetImage

end

-----------------------------

Function SimpleImageSubsettranslation()				// same as previous but is aware of the selection that was made in the image

svar stkname=filename
variable width=dimsize($stkname,0),height=dimsize($stkname,1), number=dimsize($stkname,2)
variable i,j,k,x_end, y_end, x_start, y_start,x
string newname=stkname+"_trnsltd"

wave refwave=$stkname 
wave parameterwave
if (waveexists(parameterwave)==0)
	Doalert 0, "You should create registration parameters first"
endif

wave selectionwave, parameterwave

x_start=selectionwave[0]; x_end=selectionwave[1]; y_start=selectionwave[2];y_end=selectionwave[3]
j=selectionwave[5]; k=selectionwave[6]

if (x_start==0 && y_start==0)
	imagetransform/IOFF={parameterwave[0][0],parameterwave[1][0],0} offsetimage refwave
	wave M_OffsetImage
	duplicate/o M_OffsetImage, $newname
	else
	duplicate/o/R=(x_start+parameterwave[0][0],x_end+parameterwave[0][0])(y_start+parameterwave[1][0],y_end+parameterwave[1][0])(j,k)   refwave, test1
	SetScale/p x, 0,1, "", test1; SetScale/p y, 0,1, "", test1
	duplicate/o  test1, $newname
endif

killwaves/z M_RegOut, M_Regparams,W_regparams, test1, M_RegMaskOut, M_OffsetImage

end
