# Supplementary material for: Regional complexity in enteric neuron wiring reflects diversity of motility patterns in the mouse large intestine
Source: eLife. 2019 Feb 12;8:e42914. doi: 10.7554/eLife.42914 (PMC6391068; doi:10.7554/eLife.42914)
Supplement: Source code 1. [file elife-42914-code1.zip › Image_LoadDisplayAnalysis/SimpleImageLoadAndDisplay_0.4.ipf]

#pragma rtGlobals=1		// Use modern global access method.

// this 0.2 version contains changes in order to edit and update ROIs in static images. 
// this is the only version of this ipf =  created on 27/02/2009 PVB

Function SimpleImageLoad()
	string newfilename, rubbish = "tempCMap"
	ImageLoad/T=Tiff/N=temp ""; newfilename =removeendfromstring(S_filename,".")
	duplicate/o temp $newfilename; killwaves/z temp, $rubbish
	ImageDisplay(newfilename)
	string/G latestfilename=newfilename
	
end 
--------------------------------------------------------------------------------------------------------
Function ImageDisplay(check)
	string check

	display as "Imageview"; appendimage $check; setaxis/a/R left; delayupdate
	variable width = dimsize($check,0), height=dimsize($check,1)
	ModifyGraph height={Aspect,(height/width)}
	ModifyImage $check ctab= {*,*,Grays,0}
end
------------------------------------------------------------------------------------------------------
Function updateROIsStatic()
wave colorlist, ROI_list
variable strposition=0,roileft, roitop, roiright, roibottom, scanstart, checkscan, r,g, b, counter=0, i, temporaryvalue
string text
svar thisname=latestfilename

dowindow/F ImageView
setdrawlayer progfront
text=winrecreation("", 0)
checkscan =strsearch(text[strposition,inf],"DrawRect",0)
print text

do
	if (checkscan==-1)
		break
	endif
	scanstart=checkscan+strposition
	sscanf text[scanstart,scanstart+100], "DrawRect %f%*[,]%f%*[,]%f%*[,]%f",  roileft, roitop, roiright, roibottom
	checkscan = strsearch(text[scanstart-50, scanstart+200], "linefgc",0)
	sscanf text[scanstart-50+checkscan,scanstart+checkscan], "linefgc= (%f%*[,]%f%*[,]%f",  r,g,b
	checkscan = strsearch(text[scanstart, inf], "DrawText",0)
	// updates the coordinates, black regions and white regions are not taken into account. Deleted regions are set to -1.
	if (((r==65200)&&(g==65200)&&(b==65200))||((r==0)&&(g==0)&&(b==0)))
		//print "B/W region"  // all black and white regions are not taken into account
		else
		counter +=1
		//print "ROI: ", counter, "\t", roileft, roitop, roiright, roibottom, "\tcolor: ", r, g, b
		if ((r==colorlist(counter)[0])&&(g==colorlist(counter)[1])&&(b==colorlist(counter)[2]))		// checks whether the regions is correct, 
		//	print "This is indeed ROI\t", counter
			ROI_list[counter][0]=roileft; ROI_list[counter][1]=roitop; ROI_list[counter][2]=roiright; ROI_list[counter][3]=roibottom
			else									//	next loop goes check in the ROI_list what which ROI is which
				for (i=counter;i<=dimsize(ROI_list,0);i+=1)
				     	Roi_list[i][0]=-1				//     makes sure that deleted ROI's are also removed from the list
				      if ((r==colorlist(i)[0])&&(g==colorlist(i)[1])&&(b==colorlist(i)[2]))	// compares color of the ROI to check what is what
						//print "This is rather ROI\t", i
						ROI_list[i][0]=roileft; ROI_list[i][1]=roitop; ROI_list[i][2]=roiright; ROI_list[i][3]=roibottom
						counter=i
						break
					endif
				endfor
		endif
		if (ROI_list[counter][0]>ROI_list[counter][2])					// resets ROI if they have been flipped during editing
			temporaryvalue = 	ROI_list[counter][2]; ROI_list[counter][2]= ROI_list[counter][0]; ROI_list[counter][0]=temporaryvalue
		endif
		if (ROI_list[counter][1]>ROI_list[counter][3])					// resets ROI if they have been flipped during editing
			temporaryvalue = 	ROI_list[counter][3]; ROI_list[counter][3]= ROI_list[counter][1]; ROI_list[counter][1]=temporaryvalue
		endif
	endif	
	strposition =scanstart+200
	checkscan=strsearch(text[strposition,inf],"DrawRect",0)
while (strposition < strlen(text))
//ROI_list[counter+1,(dimsize(ROI_list,0))][q] = -1  // makes sure that regions delete at the end of the ROI_list don't pop up again after update ROI
//print counter+1, dimsize(ROI_list,0)
print "done"
setdrawlayer/K progfront
Hidetools/a
displayROIs()
//getresultsfromthisimage()
End
----------------------------------------------------------------------------------------------
Function EditROIsStatic()
	svar thisname=latestfilename
	print thisname
	dowindow/F ImageView
	Setdrawlayer progfront
	Showtools/A arrow
end
------------
----------------------------------------
Function LoadSingleImagesFromFolder()			// needed to load 3Gb image sequences from fast camera

	String curDF=GetDataFolder(1)
	SetDataFolder root:
	NewDataFolder/O/S Packages
	NewDataFolder/O/S loadFolderPackage
		String/G folderPath="_none_"
		String/G baseName="wave"
	SetDataFolder curDF
	DoWindow/K LoadSingleImagesPanel
	NewPanel/K=1 /W=(522,44,902,181) as "Load Individual Images"
	DoWindow/C LoadSingleImagesPanel
	SetDrawLayer UserBack
	DrawText 14,67,"Current Folder Path:"
	SetDrawEnv linefgc= (65535,65535,65535),textrgb= (0,0,30464)
	DrawText 16,98,"All images in the folder need to be the same size, color and type !"
	Button SetFolderButton,pos={13,17},size={113,20},proc= LoadImages#setFolderButtonProc,title="Choose Folder"
	TitleBox title0,pos={129,49},size={87,23},font="Arial",fColor=(65280,0,0)
	TitleBox title0,variable= root:Packages:loadFolderPackage:folderPath
	Button loadImagesButton,pos={251,111},size={111,19},proc= LoadSingleImages,title="Load Now"
	Button loadImagesButton,fColor=(65280,0,0)
	PopupMenu fileTypeMenu,pos={263,14},size={100,21},title="File Type:"
	PopupMenu fileTypeMenu,mode=2,popvalue="TIFF",value= #"\"TIFF;JPEG;PNG;BMP\""
	ModifyPanel fixedSize=1
End
----------------------------------------------------------------------------------
Function LoadSingleImages(ctrlname): Buttoncontrol
	string ctrlname

	ControlInfo/W=loadSingleImagesPanel fileTypeMenu
		
	String fileType=S_Value
	String suffix="????"
	
	strswitch(fileType)
		case "TIFF":
			suffix=".tif"
		break
		
		case "JPEG":
			suffix=".jpg"
		break
		
		case "PNG":
			suffix=".png"
		break
		
		case "BMP":
			suffix=".bmp"
		break
	endswitch
	
	DoWindow/K LoadSingleimagesPanel
	
	String listAllFiles=indexedfile(diskFolderPath,-1,suffix)
	String tempName, list
	
	variable total= itemsinlist(listAllFiles), interval		
	Variable i=0, width, height, color, maximalnumb, skip, bitsperpixel, type// PVB
	if(ItemsInList(listAllFiles)<=0)
		doAlert 0,"Could not find files of the specified type."
		return 0
	endif
	
	do
			tempName=StringFromList(i,listAllFiles)
			if(strlen(tempName)<=0)
				deletepoints/M=2 i, total-i, newstack
				break
			endif
			
			ImageLoad/Q/P=diskFolderPath/T=Tiff/N=temp tempname
			tempname =removeendfromstring(S_filename,".")
			duplicate/o temp $tempname; killwaves/z temp
			ImageDisplay(tempname)
			i+=1
			progresscontrol(i,(total+skip))
		while(i<(total+skip))
	
	
	
End

----
