# Supplementary material for: Regional complexity in enteric neuron wiring reflects diversity of motility patterns in the mouse large intestine
Source: eLife. 2019 Feb 12;8:e42914. doi: 10.7554/eLife.42914 (PMC6391068; doi:10.7554/eLife.42914)
Supplement: Source code 1. [file elife-42914-code1.zip › Image_LoadDisplayAnalysis/Summary Images 1.41.ipf]

#pragma rtGlobals=1		// Use modern global access method.

// 1.35  Has freq. image included in the SummaryImages(proc)
// and for all summary images the background can be chosen freely, and not only at the start of the movie
// 1.41 Has StDoTMaker and CAoT makers

Function Makeaverage(): Buttoncontrol
	svar stkname=filename
	nvar from=position
	string newname=stkname+"_AVG"
	variable width=dimsize($stkname,0),height=dimsize($stkname,1), number=dimsize($stkname,2)
	variable gfrom=from, gto=from+10, newwidth,newheight, i
	variable x_end, y_end, x_start, y_start
	prompt gfrom, "from"
	prompt gto, "till"
	prompt newname, "Name:?"
	doprompt "Average slices", gfrom, gto, newname
	
	if( V_Flag == 1 )	// cancel
		abort
	endif
	
	variable numb= gto-gfrom
	
	if( numb <= 2 )	// cancel
		Doalert 0, "At least 3 images should be averaged"; Abort
	endif
	
	wave refwave=$stkname 	
	string finalname=newname+num2str(gfrom)+">"+num2str(gto)
	
	Dowindow/F viewer;getmarquee/Z bottom,left 
	
	if (V_flag==1)
			x_end=V_right; x_start =V_left; y_start = V_top; y_end =V_bottom
		else
			x_end=width; y_end= height; x_start =0;y_start=0
	endif	
	newwidth=ceil(x_end-x_start);newheight=ceil(y_end-y_start)
	x_end=x_start+newwidth; y_end=y_start+newheight
		
	duplicate/o/R=(x_start,x_end)(y_start,y_end)(gfrom, gto)   refwave, newwave
	imagetransform averageImage newwave
	duplicate/o M_aveImage $finalname
	Killwaves/z M_aveImage, newwave
	Delayupdate; Display; appendimage $finalname; setaxis/a/R left
	ModifyGraph height={Aspect,(newheight/newwidth)},wbRGB=(0,0,0),gbRGB=(0,0,0), margin=1
	ModifyGraph noLabel(bottom)=2, standoff(bottom)=0,tick(bottom)=3, noLabel(left)=2, standoff(left)=0,tick(left)=3
		
end
-------------------------
Function MaxAvgMinProjection()
	svar stkname=filename
	nvar from=position
	string method,newname=stkname
	variable width=dimsize($stkname,0),height=dimsize($stkname,1), number=dimsize($stkname,2)
	variable gfrom=from, gto=from+10, maxavgmin=1,newwidth,newheight, i
	variable x_end, y_end, x_start, y_start
	prompt gfrom, "From"
	prompt gto, "To"
	prompt newname, "BaseName:?"
	prompt maxavgmin, "1=MAX;2=AVG;3=MIN"
	doprompt "Maximum projection", gfrom, gto, maxavgmin, newname
	
	if( V_Flag == 1 )	// cancel
		abort
	endif
			
	wave refwave=$stkname 	
	switch (maxavgmin)
		case 1:
			method="_MAX_"
			break
		case 2:
			method="_AVG_"
			break
		case 3:
			method="_MIN_"
			break
	endswitch
	string finalname=stkname+method+num2str(gfrom)+">"+num2str(gto)
	
	Dowindow/F viewer;getmarquee/Z bottom,left 
	
	if (V_flag==1)
			x_end=V_right; x_start =V_left; y_start = V_top; y_end =V_bottom
		else
			x_end=width; y_end= height; x_start =0;y_start=0
	endif	
	newwidth=ceil(x_end-x_start);newheight=ceil(y_end-y_start)
	x_end=x_start+newwidth; y_end=y_start+newheight
		
	duplicate/o/R=(x_start,x_end)(y_start,y_end)(gfrom, gto)   refwave, newwave
	print maxavgmin
	imagetransform/METH=(maxavgmin) zprojection newwave
	duplicate/o M_zprojection $finalname
	duplicate/o M_zprojection tempwave				// to populate Constantin's summary wave
	Killwaves/z M_zprojection, newwave
	Delayupdate; Display; appendimage $finalname; setaxis/a/R left
	ModifyGraph height={Aspect,(newheight/newwidth)},wbRGB=(0,0,0),gbRGB=(0,0,0), margin=1
	ModifyGraph noLabel(bottom)=2, standoff(bottom)=0,tick(bottom)=3, noLabel(left)=2, standoff(left)=0,tick(left)=3
		
end
----------------------------------------------------------------------------------------------------------
Function MAXminusAVGmaker()

svar stkname=filename
string newname = stkname+"_MAX-AVG"
nvar from=position
variable width=dimsize($stkname,0),height=dimsize($stkname,1)
variable gfrom=from, gto=(dimsize($stkname,2)), reststart=0, reststop=10
variable i, j, x_end, y_end, x_start, y_start, cutoff, counter, total, newwidth, newheight

prompt gfrom, "From image:"
prompt gto, "to:"
prompt reststart, "Baseline calculation from:"
prompt reststop, "to:"
prompt newname, "Name for the Max-Avg image"
doprompt "MAX-AVG Maker", gfrom, gto, reststart, reststop, newname 

if( V_Flag == 1 )	// cancel
		abort
endif

Dowindow/F viewer; getmarquee/Z bottom,left 
if (V_flag==1)
			x_end=V_right; x_start =V_left; y_start = V_top; y_end =V_bottom
		else
			x_end=width; y_end= height; x_start =0;y_start=0
endif	
newwidth=ceil(x_end-x_start);newheight=ceil(y_end-y_start)
x_end=x_start+newwidth; y_end=y_start+newheight

wave refwave=$stkname

// computes an avg image of the base line
duplicate/o/R=(x_start,x_end)(y_start,y_end)(reststart, reststop)   refwave, testwave
imagetransform/meth=2 zprojection testwave
duplicate/o M_zprojection avgbaseimage
// computes an max image of the whole stack
duplicate/o/R=(x_start,x_end)(y_start,y_end)(gfrom, gto)   refwave, testwave
imagetransform/meth=1 zprojection testwave
// subtracts avg from max image 
wave M_zprojection
matrixop/o newwave=M_zprojection-avgbaseimage

string finalname=newname+"_"+num2str(gfrom)+">"+num2str(gto)
Duplicate/o newwave $finalname
duplicate/o newwave tempwave				// to populate Constantin's summary wave
killwaves/z newwave,M_zprojection,testwave,avgbaseimage
Display; appendimage $finalname; setaxis/a/R left
ModifyGraph height={Aspect,(newheight/newwidth)},wbRGB=(0,0,0),gbRGB=(0,0,0), margin=1
ModifyGraph noLabel(bottom)=2, standoff(bottom)=0,tick(bottom)=3, noLabel(left)=2, standoff(left)=0,tick(left)=3

end
----------------------------------------------------------------------------------------------------------
Function  AoTmaker()

svar stkname=filename
string newname = stkname+"_AoT"
nvar from=position
variable width=dimsize($stkname,0),height=dimsize($stkname,1)
variable gfrom=from, gto=(dimsize($stkname,2)), reststart=0, reststop=10, threshold=5
variable i, j, x_end, y_end, x_start, y_start, cutoff, counter, total, newwidth, newheight

prompt gfrom, "From image:"
prompt gto, "to:"
prompt reststart, "Baseline calculation from:"
prompt reststop, "to:"
prompt threshold, "Threshold"
prompt newname, "Name for Activity over Time (AoT) Image"
doprompt "AoT Maker", gfrom, gto, reststart, reststop, threshold, newname 

if( V_Flag == 1 )	// cancel
		abort
endif

Dowindow/F viewer; getmarquee/Z bottom,left 
if (V_flag==1)
			x_end=V_right; x_start =V_left; y_start = V_top; y_end =V_bottom
		else
			x_end=width; y_end= height; x_start =0;y_start=0
endif	
newwidth=ceil(x_end-x_start);newheight=ceil(y_end-y_start)
x_end=x_start+newwidth; y_end=y_start+newheight

wave refwave=$stkname

// computes an avg image of the base line
duplicate/o/R=(x_start,x_end)(y_start,y_end)(reststart, reststop)   refwave, testwave
imagetransform averageimage testwave
// computes an max image of the whole stack
duplicate/o/R=(x_start,x_end)(y_start,y_end)(gfrom, gto)   refwave, testwave
imagetransform/meth=1 zprojection testwave
// subtracts avg from max image 
wave M_Aveimage, M_StdvImage,M_zprojection
matrixop/o Thresholdimage=M_Aveimage+M_stdvImage*threshold
wave Thresholdimage
matrixop/o test=greater(M_zprojection, thresholdimage)
matrixop/o newwave=(M_zprojection-M_aveImage)*test

string finalname=newname+"_"+num2str(gfrom)+">"+num2str(gto)
Duplicate/o newwave $finalname
duplicate/o newwave tempwave				// to populate Constantin's summary wave
killwaves/z newwave,M_zprojection,testwave,avgbaseimage
Display; appendimage $finalname; setaxis/a/R left
Modifyimage $finalname ctab={1,*,Rainbow,1}, minRGB=(0,0,0),maxRGB=0
ModifyGraph height={Aspect,(newheight/newwidth)},wbRGB=(0,0,0),gbRGB=(0,0,0), margin=1
ModifyGraph noLabel(bottom)=2, standoff(bottom)=0,tick(bottom)=3, noLabel(left)=2, standoff(left)=0,tick(left)=3

end
-------------------------------------------------------------------------------------------------------------
Function StDoTmaker()

svar stkname=filename
string newname = stkname+"_StDoT"
nvar from=position
variable width=dimsize($stkname,0),height=dimsize($stkname,1)
variable gfrom=from, gto=(dimsize($stkname,2))
variable i, j, x_end, y_end, x_start, y_start, cutoff, counter, total, newwidth, newheight

prompt gfrom, "From image:"
prompt gto, "to:"
prompt newname, "Name for StDev over Time (StDoT) Image"
doprompt "StDoT Maker", gfrom, gto, newname 

if( V_Flag == 1 )	// cancel
		abort
endif

Dowindow/F viewer; getmarquee/Z bottom,left 
if (V_flag==1)
			x_end=V_right; x_start =V_left; y_start = V_top; y_end =V_bottom
		else
			x_end=width; y_end= height; x_start =0;y_start=0
endif	
newwidth=ceil(x_end-x_start);newheight=ceil(y_end-y_start)
x_end=x_start+newwidth; y_end=y_start+newheight

wave refwave=$stkname

// computes an avg image of the base line
duplicate/o/R=(x_start,x_end)(y_start,y_end)(gfrom, gto)   refwave, testwave
imagetransform averageimage testwave
variable som=sum(M_stdvImage)
variable surface=dimsize(M_stdvImage,0)*dimsize(M_stdvImage,1)
string information
sprintf  information, "The total amount of 'change' is (in arb. units) %g for %g square pixels and %g frames.", som, surface, gto-gfrom
print information

string finalname=newname+"_"+num2str(gfrom)+">"+num2str(gto)
Duplicate/o M_StdvImage $finalname
duplicate/o M_StdvImage tempwave				// to populate Constantin's summary wave
killwaves/z newwave,M_StdvImage,testwave,BaselineStdvImage
Display; appendimage $finalname; setaxis/a/R left
Modifyimage $finalname ctab={1,*,Rainbow,1}, minRGB=(0,0,0),maxRGB=0
ModifyGraph height={Aspect,(newheight/newwidth)},wbRGB=(0,0,0),gbRGB=(0,0,0), margin=1
ModifyGraph noLabel(bottom)=2, standoff(bottom)=0,tick(bottom)=3, noLabel(left)=2, standoff(left)=0,tick(left)=3

end
----------------------------------------------------------------------------------------------------------
Function  CAoTmaker()

svar stkname=filename
string newname = stkname+"_CAoT"
nvar from=position
variable width=dimsize($stkname,0),height=dimsize($stkname,1)
variable gfrom=from, gto=(dimsize($stkname,2)), reststart=0, reststop=10, threshold=5
variable i, j, x_end, y_end, x_start, y_start, cutoff, counter, total, newwidth, newheight

prompt gfrom, "From image:"
prompt gto, "to:"
prompt reststart, "Baseline calculation from:"
prompt reststop, "to:"
prompt threshold, "Threshold"
prompt newname, "Name for Cumulative Activity over Time (CAoT) Image"
doprompt "CAoT Maker", gfrom, gto, reststart, reststop, threshold, newname 

if( V_Flag == 1 )	// cancel
		abort
endif

Dowindow/F viewer; getmarquee/Z bottom,left 
if (V_flag==1)
			x_end=V_right; x_start =V_left; y_start = V_top; y_end =V_bottom
		else
			x_end=width; y_end= height; x_start =0;y_start=0
endif	
newwidth=ceil(x_end-x_start);newheight=ceil(y_end-y_start)
x_end=x_start+newwidth; y_end=y_start+newheight

wave refwave=$stkname

// computes an avg image of the base line
duplicate/o/R=(x_start,x_end)(y_start,y_end)(reststart, reststop)   refwave, testwave
imagetransform averageimage testwave
// computes an max image of the whole stack
duplicate/o/R=(x_start,x_end)(y_start,y_end)(gfrom, gto)   refwave, testwave
imagetransform/meth=1 zprojection testwave
// subtracts avg from max image 
wave M_Aveimage, M_StdvImage,M_zprojection
matrixop/o Thresholdimage=M_Aveimage+M_stdvImage*threshold
wave Thresholdimage
matrixop/o test=greater(M_zprojection, thresholdimage)
matrixop/o newwave1=(testwave-thresholdimage)*test

matrixop/o newwave2=clip(newwave1,1,1000000)
matrixop/o newwave3=sumbeams(newwave2)

string finalname1=newname+"_"+num2str(gfrom)+">"+num2str(gto)
string finalname2=newname+"_changing"

Duplicate/o newwave3 $finalname1;Duplicate/o newwave2 $finalname2
duplicate/o newwave3 tempwave				// to populate Constantin's summary wave
killwaves/z newwave1, newwave2,newwave3,M_zprojection,testwave,avgbaseimage
Display; appendimage $finalname1; setaxis/a/R left
Modifyimage $finalname1 ctab={1,*,Rainbow,1}, minRGB=(0,0,0),maxRGB=0
ModifyGraph height={Aspect,(newheight/newwidth)},wbRGB=(0,0,0),gbRGB=(0,0,0), margin=1
ModifyGraph noLabel(bottom)=2, standoff(bottom)=0,tick(bottom)=3, noLabel(left)=2, standoff(left)=0,tick(left)=3

end
-------------------------------------------------------------------------------------------------------------
Function TimeOfMaximum()

svar stkname=filename
string newname = stkname+"_ToM"
nvar from=position
variable width=dimsize($stkname,0),height=dimsize($stkname,1)
variable gfrom=from, gto=(dimsize($stkname,2)), reststart=0, reststop=10, threshold=5
variable i, j, x_end, y_end, x_start, y_start, cutoff, counter, total, newwidth, newheight

prompt gfrom, "From image:"
prompt gto, "to:"
prompt reststart, "Baseline calculation from:"
prompt reststop, "to:"
prompt threshold, "Threshold"
prompt newname, "Name for Time of Maximum (ToM) Image"
doprompt "ToM Maker", gfrom, gto, reststart, reststop, threshold, newname 

if( V_Flag == 1 )	// cancel
		abort
endif

Dowindow/F viewer; getmarquee/Z bottom,left 
if (V_flag==1)
			x_end=V_right; x_start =V_left; y_start = V_top; y_end =V_bottom
		else
			x_end=width; y_end= height; x_start =0;y_start=0
endif	
newwidth=ceil(x_end-x_start);newheight=ceil(y_end-y_start)
x_end=x_start+newwidth; y_end=y_start+newheight

wave refwave=$stkname

// computes an avg image of the base line
duplicate/o/R=(x_start,x_end)(y_start,y_end)(reststart, reststop)   refwave, testwave
imagetransform averageimage testwave
// computes an max image of the whole stack
duplicate/o/R=(x_start,x_end)(y_start,y_end)(gfrom, gto)   refwave, testwave
imagetransform/meth=1 zprojection testwave
// subtracts avg from max image 
wave M_zprojection, M_Aveimage, M_StdvImage
matrixop/o Thresholdimage=M_Aveimage+M_stdvImage*threshold
wave Thresholdimage
matrixop/o test=greater(M_zprojection, thresholdimage)
duplicate/o M_aveimage newwave
newwave=0

total=newwidth*newheight
for( i=0;i<newwidth;i+=1)
	for(j=0;j<newheight;j+=1)
		if (test[i][j]==1)
			Imagetransform/Beam={(i),(j)} getbeam testwave
			wave W_beam
			wavestats/M=2/Q W_beam
			newwave[i][j]=V_maxloc
		endif
	endfor
	counter=i*j
	progresscontrol(counter,total)
endfor

string finalname=newname+"_"+num2str(gfrom)+">"+num2str(gto)
		
Duplicate/o newwave $finalname
duplicate/o newwave tempwave				// to populate Constantin's summary wave
killwaves/z newwave,M_zprojection,testwave,avgbaseimage
Display; appendimage $finalname; setaxis/a/R left
Modifyimage $finalname ctab={1,*,Rainbow,1}, minRGB=(0,0,0),maxRGB=0
ModifyGraph height={Aspect,(newheight/newwidth)},wbRGB=(0,0,0),gbRGB=(0,0,0), margin=1
ModifyGraph noLabel(bottom)=2, standoff(bottom)=0,tick(bottom)=3, noLabel(left)=2, standoff(left)=0,tick(left)=3


end
----------------------------------------------------------------------------------------------------------
Function UpstrokespeedImage()

svar stkname=filename
string newname = stkname+"_USSI"
nvar from=position
variable width=dimsize($stkname,0),height=dimsize($stkname,1)
variable gfrom=from, gto=(dimsize($stkname,2)), reststart=0, reststop=10, threshold=5, peakstart=from+15
variable i, j, x_end, y_end, x_start, y_start, cutoff, counter, total, newwidth, newheight
variable maximum, average, thresholdvalue

prompt gfrom, "From image:"
prompt gto, "to:"
prompt reststart, "Baseline calculation from:"
prompt reststop, "to:"
prompt threshold, "Threshold:"
prompt peakstart, "Peakstart:"
prompt newname, "Name for the USSImage"
doprompt "USSI Maker", gfrom, gto,  reststart, reststop, peakstart, threshold, newname 

if( V_Flag == 1 )	// cancel
		abort
endif

Dowindow/F viewer; getmarquee/Z bottom,left 
if (V_flag==1)
			x_end=V_right; x_start =V_left; y_start = V_top; y_end =V_bottom
		else
			x_end=width; y_end= height; x_start =0;y_start=0
endif	
newwidth=ceil(x_end-x_start);newheight=ceil(y_end-y_start)
x_end=x_start+newwidth; y_end=y_start+newheight

wave refwave=$stkname

// computes an avg image of the base line
duplicate/o/R=(x_start,x_end)(y_start,y_end)(reststart, reststop)   refwave, testwave
imagetransform averageimage testwave
// computes an max image of the whole stack
duplicate/o/R=(x_start,x_end)(y_start,y_end)(gfrom, gto)   refwave, testwave
imagetransform/meth=1 zprojection testwave
// subtracts avg from max image 
wave M_zprojection, M_Aveimage, M_StdvImage
matrixop/o Thresholdimage=M_Aveimage+M_stdvImage*threshold
wave Thresholdimage
matrixop/o test=greater(M_zprojection, thresholdimage)
duplicate/o M_aveimage tempwave1
tempwave1=0

total=newwidth*newheight
for( i=0;i<newwidth;i+=1)
	for(j=0;j<newheight;j+=1)
		if (test[i][j]==1)			// makes sure it calculates (i,j) only if peak is found, that is if max rises above AVG+(threshold)*SD
			maximum=M_zprojection[i][j]; average=M_Aveimage[i][j]; thresholdvalue=Thresholdimage[i][j]
			Imagetransform/Beam={(i),(j)} getbeam testwave
			wave W_beam
			FindPeakStartLoc(W_beam, average, thresholdvalue, maximum)
			wave output
			tempwave1[i][j]=output[1]-output[0]
		endif
	endfor
	counter=i*j
	progresscontrol(counter,total)
endfor

string finalname=newname+"_"+num2str(gfrom)+">"+num2str(gto)

Duplicate/o tempwave1 $finalname;killwaves/z M_zprojection,testwave,avgbaseimage,tempwave1, tempwave2
Display; appendimage $finalname; setaxis/a/R left
Modifyimage $finalname ctab={1,5,Rainbow,0}, minRGB=(0,0,0),maxRGB=(0,0,0)
ModifyGraph height={Aspect,(newheight/newwidth)},wbRGB=(0,0,0),gbRGB=(0,0,0), margin=1
ModifyGraph noLabel(bottom)=2, standoff(bottom)=0,tick(bottom)=3, noLabel(left)=2, standoff(left)=0,tick(left)=3

end
---------------------------------------------------------------------
Function FindPeakStartLoc(inputwave,average, thresholdvalue, maximum)		// avg, value is the avg cutoff value from M_aveimge / thresholdimage
	wave inputwave					// inputwave
	variable average, thresholdvalue, maximum
	
	variable k, stop, startcounter=0, HUcounter=0,startfound=0, startloc, HUloc, currentvalue,fiftypercentupstroke 		//halfupstrokecounter 
	
	smooth/b 3, inputwave
	wavestats/M=2/Q inputwave
	stop=V_maxloc
	fiftypercentupstroke=(average+maximum)/2
	
	for (k=0;k<=stop; k+=1)
			currentvalue=inputwave[k]
			// next if looks for the startvalue
			if (currentvalue>thresholdvalue)	
				startcounter +=1
					if ((startcounter==3)&&(startfound==0))
						startloc=k-3
						startfound=1
					endif
					// next if looks for the 50% time
					if (currentvalue>fiftypercentupstroke)
						HUcounter +=1
						if (HUcounter==3)
							HUloc=k-3
						break
						endif
					else
					HUcounter =0
					endif
			else
				startcounter =0
				HUcounter =0
			endif
	endfor
	make/o/n=2 output={startloc, HUloc}
end
--------------------------------------------------------------------------------------------------------
Function DeltaAmpDeltaTimeImage()

svar stkname=filename
string newname = stkname+"_dA/dt"
nvar from=position
variable width=dimsize($stkname,0),height=dimsize($stkname,1)
variable gfrom=from, gto=(dimsize($stkname,2)), reststart=0, reststop=10, threshold=5, peakstart=from+15
variable i, j, x_end, y_end, x_start, y_start, cutoff, counter, total, newwidth, newheight
variable maximum, average, thresholdvalue

prompt gfrom, "From image:"
prompt gto, "to:"
prompt reststart, "Baseline calculation from:"
prompt reststop, "to:"
prompt threshold, "Threshold:"
prompt peakstart, "Peakstart:"
prompt newname, "Name for the dA/dt Image"
doprompt "dA/dt Maker", gfrom, gto,  reststart, reststop, peakstart, threshold, newname 

if( V_Flag == 1 )	// cancel
		abort
endif

Dowindow/F viewer; getmarquee/Z bottom,left 
if (V_flag==1)
			x_end=V_right; x_start =V_left; y_start = V_top; y_end =V_bottom
		else
			x_end=width; y_end= height; x_start =0;y_start=0
endif	
newwidth=ceil(x_end-x_start);newheight=ceil(y_end-y_start)
x_end=x_start+newwidth; y_end=y_start+newheight

wave refwave=$stkname

// computes an avg image of the base line
duplicate/o/R=(x_start,x_end)(y_start,y_end)(reststart, reststop)   refwave, testwave
imagetransform averageimage testwave
// computes an max image of the whole stack
duplicate/o/R=(x_start,x_end)(y_start,y_end)(gfrom, gto)   refwave, testwave
imagetransform/meth=1 zprojection testwave
// subtracts avg from max image 
wave M_zprojection, M_Aveimage, M_StdvImage
matrixop/o Thresholdimage=M_Aveimage+M_stdvImage*threshold
wave Thresholdimage
matrixop/o test=greater(M_zprojection, thresholdimage)
duplicate/o M_aveimage tempwave1
tempwave1=0

total=newwidth*newheight
for( i=0;i<newwidth;i+=1)
	for(j=0;j<newheight;j+=1)
		if (test[i][j]==1)			// makes sure it calculates (i,j) only if peak is found, that is if max rises above AVG+(threshold)*SD
			Imagetransform/Beam={(i),(j)} getbeam testwave
			wave W_beam
			wavestats/M=2/Q W_beam
			tempwave1[i][j]=V_maxloc+gfrom-peakstart
		endif
	endfor
	counter=i*j
	progresscontrol(counter,total)
endfor

MatrixOP/O tempwave3=tempwave1*greater(tempwave1,1.01)+greater(1.01,tempwave1)  // to make sure no negative values and 0's remain

Matrixop/o tempwave2=M_zprojection-M_Aveimage
Matrixop/o newwave=tempwave2 / tempwave3

string finalname=newname+"_"+num2str(gfrom)+">"+num2str(gto)
		
Duplicate/o newwave $finalname;killwaves/z newwave,M_zprojection,testwave,avgbaseimage,tempwave1, tempwave2
Display; appendimage $finalname; setaxis/a/R left
Modifyimage $finalname ctab={5,50,Rainbow,0}, minRGB=(0,0,0),maxRGB=(65000,65000,65000)
ModifyGraph height={Aspect,(newheight/newwidth)},wbRGB=(0,0,0),gbRGB=(0,0,0), margin=1
ModifyGraph noLabel(bottom)=2, standoff(bottom)=0,tick(bottom)=3, noLabel(left)=2, standoff(left)=0,tick(left)=3

end
---------------------------------------------------------------------------------------------------------

// continue rewrite here
// check where good old peakdetection otherwise=0 stayed????

---------------------------------------------------------------------------------------------------------
Function Subtractaverage(): Buttoncontrol  // should be rewritten in the CAoT way, with substraction of the AVG and removing negative values by clip

// this function doesn't work yet !

svar stkname=filename
nvar width=gwidth, height=gheight,points=gnumber
variable i,j,k
	duplicate/o $stkname workstack
	redimension/b workstack
	//duplicate/o $stkname_avg background
	//workstack[][][]-=background
	for (i=0;i<points;i+=1)
		for (j=0;j<width;j+=1)
			for (k=0;k<height;k+=1)
			
			endfor
		endfor
	endfor 
	killwaves/z background
	rename workstack $stkname+"_bck_sub"
end
---------------------------------------------------------------------------------------------------------
Function Makenegativeszero()
wave M_imageplane
variable i,j

for (i=0;i<480;i+=1)
	for (j=0;j<512;j+=1)
	if(M_imageplane[i][j]<0)
		M_imageplane[i][j] =0
	endif
	endfor	
endfor
end
-------------------------------------------------------------------------------------------------
Function Activebouton_image()

svar stkname=filename
//string newname = stkname+"_ActBouton"
string newname = "ActBouton"
nvar from=position
variable width=dimsize($stkname,0),height=dimsize($stkname,1)
variable gfrom=from, gto=(dimsize($stkname,2)), filterbox=5, threshold=3, type=8
variable i, j, x_end, y_end, x_start, y_start, amplitude, startvalue, counter, total // i, j are counters for x and y respectively
prompt gfrom, "uses images from"
prompt gto, "till"
prompt filterbox, "filterbox that is applied first"
//prompt threshold, "threshold: x times the noise"
prompt newname, "Name the ActiveBouton image"
doprompt "Create ActiveBouton image", gfrom, gto, filterbox, newname // , threshold
if( V_Flag == 1 )	// cancel
		abort
endif
getmarquee/Z bottom,left 
if (V_flag==1)
			x_end=V_right; x_start =V_left; y_start = V_bottom; y_end =V_top
			else
			x_end=width; y_end= height; x_start =0;y_start=0
endif
	
wave refwave=$stkname 
// bit a strange way of averaging, takes width x height 1Ddata in time, smoothens and rebuilds the stack --- slow of course

if (wavetype($stkname)==80)				// if the wave is 16bit, procedure continues in 16bit
			make/o/w/u/n=((x_end-x_start), (y_end-y_start)) workimage_16bit
			type=16
			else 
			make/o/b/u/n=((x_end-x_start), (y_end-y_start)) workimage_8bit
			type=8
		endif
total = x_end*y_end
for (i=x_start;i<x_end; i+=1)
		for (j=y_start;j<y_end; j+=1)		
				Matrixop/o singledimwave=beam(refwave[][][gfrom,gto],i,j); Smooth/B filterbox,Singledimwave
				wavestats/M=2/Q/R=[0,10] singledimwave
				startvalue = V_avg
				wavestats/M=2/Q singledimwave
				amplitude = startvalue-V_min
			//	amplitude *=getdifferentiationfactor(singledimwave, filterbox)
				if (type==8)
							workimage_8bit[i][j] = amplitude
							else 
							workimage_16bit[i][j] = amplitude
				endif
		endfor
		counter=i*j
		progresscontrol(counter,total)
endfor
if (type==8)
	duplicate/o workimage_8bit $newname
	else
	duplicate/o workimage_16bit $newname
endif
killwaves/z workimage_8bit, workimage_16bit
Display as "ActBout Image:  "+newname; appendimage $newname; setaxis/a/R left
ModifyGraph height={Aspect,(height/width)},wbRGB=(0,0,0),gbRGB=(0,0,0), margin=1
ModifyGraph noLabel(bottom)=2, standoff(bottom)=0,tick(bottom)=3, noLabel(left)=2, standoff(left)=0,tick(left)=3

end
----------------------------------------------------------------------------------------------
Function Differentiated_image()						// makes an image based on the amplitude of the inverted max amplitude (times 10) of the first derivative

svar stkname=filename
//string newname = stkname+"_Different"
string newname = "Different"
nvar from=position
variable width=dimsize($stkname,0),height=dimsize($stkname,1)
variable gfrom=from, gto=(dimsize($stkname,2)), filterbox=5, threshold=3, type=8
variable i, j, x_end, y_end, x_start, y_start, amplitude, startvalue, counter, total // i, j are counters for x and y respectively
prompt gfrom, "uses images from"
prompt gto, "till"
prompt filterbox, "filterbox that is applied first"
//prompt threshold, "threshold: x times the noise"
prompt newname, "Name the Differentiated image"
doprompt "Create Differentiated image", gfrom, gto, filterbox, newname // , threshold
if( V_Flag == 1 )	// cancel
		abort
endif
getmarquee/Z bottom,left 
if (V_flag==1)
			x_end=V_right; x_start =V_left; y_start = V_bottom; y_end =V_top
			else
			x_end=width; y_end= height; x_start =0;y_start=0
endif
	
wave refwave=$stkname
// bit a strange way of averaging, takes width x height 1Ddata in time, smoothens and rebuilds the stack --- slow of course

if (wavetype($stkname)==80)				// if the wave is 16bit, procedure continues in 16bit
			make/o/w/u/n=((x_end-x_start), (y_end-y_start)) workimage_16bit
			type=16
			else 
			make/o/b/u/n=((x_end-x_start), (y_end-y_start)) workimage_8bit
			type=8
		endif
total = x_end*y_end
for (i=x_start;i<x_end; i+=1)
		for (j=y_start;j<y_end; j+=1)		
				Matrixop/o singledimwave=beam(refwave[][][gfrom,gto],i,j); Smooth/B filterbox,Singledimwave
				amplitude = getdifferentiationfactor(singledimwave, filterbox)
				if (type==8)
							workimage_8bit[i][j] = amplitude
							else 
							workimage_16bit[i][j] = amplitude
				endif
		endfor
		counter=i*j
		progresscontrol(counter,total)
endfor
if (type==8)
	duplicate/o workimage_8bit $newname
	else
	duplicate/o workimage_16bit $newname
endif
killwaves/z workstack, workimage_8bit, workimage_16bit
Display as "Image:  "+newname; appendimage $newname; setaxis/a/R left
ModifyGraph height={Aspect,(height/width)},wbRGB=(0,0,0),gbRGB=(0,0,0), margin=1
ModifyGraph noLabel(bottom)=2, standoff(bottom)=0,tick(bottom)=3, noLabel(left)=2, standoff(left)=0,tick(left)=3

end
--------------------------------------------------------------------------------------------------------
Function getdifferentiationfactor(testwave, filterbox)

wave testwave
variable filterbox

variable factor, i, startvalue

if (testwave[0]==Nan)
	testwave[0]=testwave[1]
endif

duplicate/o testwave differentiated; differentiate testwave /D=differentiated

//for (i=1; i<11; i+=1)
smooth/B (filterbox), differentiated;smooth/B (filterbox), differentiated;smooth/B (filterbox), differentiated;smooth/B (filterbox), differentiated;smooth/B (filterbox), differentiated
smooth/B (filterbox), differentiated;smooth/B (filterbox), differentiated;smooth/B (filterbox), differentiated;smooth/B (filterbox), differentiated;smooth/B (filterbox), differentiated
//endfor

differentiated *=(-10)
//wavestats/M=2/Q/R=[0,10] differentiated
//startvalue = V_avg
wavestats/Q/M=2 differentiated; factor =V_max-V_min
return factor

end
--------------------------------------------------------
Function Frequency_image()

svar stkname=filename
string newname = stkname+"_Freq"
string newname2 = stkname+"_CumAmp"
nvar from=position
variable width=dimsize($stkname,0),height=dimsize($stkname,1)
variable gfrom=from, gto=(dimsize($stkname,2)), filterbox=5, peakthreshold=3, type=8
variable i, j, x_end, y_end, x_start, y_start, amplitude, cutoff, counter, total // i, j are counters for x and y respectively
variable startpeak, endpeak, actualvalue, peakyes=0, k=0, peakend=0, count=0, peakminimum, totalamplitude, threshold, a,b
prompt gfrom, "uses images from"
prompt gto, "till"
prompt filterbox, "filterbox that is applied first"
prompt peakthreshold, "threshold: x times the noise"
prompt newname, "Name the Freq image"
prompt newname2, "Name the CumAmp image"
prompt a, "start background"
prompt b, "stop background"
doprompt "Create Freq image", gfrom, gto, filterbox, newname,newname2, peakthreshold, a,b
if( V_Flag == 1 )	// cancel
		abort
endif
getmarquee/Z bottom,left 
if (V_flag==1)
			x_end=V_right; x_start =V_left; y_start = V_bottom; y_end =V_top
			else
			x_end=width; y_end= height; x_start =0;y_start=0
endif
	
wave refwave=$stkname 
// bit a strange way of averaging, takes width x height 1Ddata in time, smoothens and rebuilds the stack --- slow of course

if (wavetype($stkname)==80)				// if the wave is 16bit, procedure continues in 16bit
			make/o/w/u/n=((x_end-x_start), (y_end-y_start)) workimageA_16bit,workimageB_16bit
			type=16
			else 
			make/o/b/u/n=((x_end-x_start), (y_end-y_start)) workimageA_8bit, workimageB_8bit
			type=8
		endif
total = x_end*y_end
for (i=x_start;i<x_end; i+=1)
		for (j=y_start;j<y_end; j+=1)		
				Matrixop/o singledimwave=beam(refwave[][][gfrom,gto],i,j); Smooth/B filterbox,Singledimwave
				wavestats/M=2/Q/R=[a,b] singledimwave
				peakminimum=V_avg+V_sdev*peakthreshold
				duplicate/o singledimwave singledimwave_diff; differentiate singledimwave_diff
				wavestats/Q/R=[a,b] singledimwave_diff
				threshold=V_avg+V_sdev*peakthreshold
				count =0; totalamplitude=0; k=0
			do
				actualvalue =singledimwave_diff[k]
				if ((actualvalue>=threshold)&&(peakyes==0))
					count +=1; peakyes=1; startpeak=k-1
					else
					if ((actualvalue<0)&&(peakyes==1))
					endpeak=k; peakend=1
					endif
				endif	
				if (peakend==1)
					wavestats/R=[startpeak,endpeak]/Q singledimwave
					if (V_max>=peakminimum)
						totalamplitude += V_max				
					endif
					peakend=0;startpeak=nan;endpeak=nan;peakyes=0
				endif
				k+=1	
			while(k<=dimsize(singledimwave_diff,0))
	
			if (type==8)
							workimageA_8bit[i][j] = count
							workimageB_8bit[i][j] = totalamplitude
							else 
							workimageA_16bit[i][j] = count
							workimageB_16bit[i][j] = totalamplitude
			endif
		endfor
		counter=i*j
		progresscontrol(counter,total)
endfor
if (type==8)
	duplicate/o workimageA_8bit $newname
	duplicate/o workimageB_8bit $newname2
	else
	duplicate/o workimageA_16bit $newname
	duplicate/o workimageB_16bit $newname2
endif
killwaves/z workimageA_8bit, workimageA_16bit,workimageB_8bit, workimageB_16bit
Display as "Freq Image:  "+newname; appendimage $newname; setaxis/a/R left
ModifyGraph height={Aspect,(height/width)},wbRGB=(0,0,0),gbRGB=(0,0,0), margin=1
ModifyGraph noLabel(bottom)=2, standoff(bottom)=0,tick(bottom)=3, noLabel(left)=2, standoff(left)=0,tick(left)=3
Display as "CumAmp Image:  "+newname2; appendimage $newname2; setaxis/a/R left
ModifyGraph height={Aspect,(height/width)},wbRGB=(0,0,0),gbRGB=(0,0,0), margin=1
ModifyGraph noLabel(bottom)=2, standoff(bottom)=0,tick(bottom)=3, noLabel(left)=2, standoff(left)=0,tick(left)=3

end
-----------------------------------------------------------------------------------
Function SummaryImages(check) : ButtonControl

String check
svar stkname=filename

if (CmpStr(check,"MaxAvg") == 0 )
	MAXminusAVGmaker()
endif

if (CmpStr(check,"MAMprojection") == 0 )
	 MaxAvgMinProjection()
endif

if (CmpStr(check,"ToM") == 0 )
	 TimeOfMaximum()
endif

if (CmpStr(check,"AoT") == 0 )
	 AoTmaker()
endif

if (CmpStr(check,"USSI") == 0 )
	 UpstrokespeedImage()
endif

if (CmpStr(check,"dAdT") == 0 )
	DeltaAmpDeltaTimeImage()
endif

if (CmpStr(check,"Freq") == 0 )
	Frequency_image()
endif

if (CmpStr(check,"StDoT") == 0 )
	StDoTmaker()
endif

if (CmpStr(check,"CAoT") == 0 )
	CAoTMaker()
endif

End
------------------------------------------------------------------------------------------------------------------------------------
Function GenerateSummaryImages()

svar stkname=filename
string newname = stkname+"_SUM"

variable width=dimsize($stkname,0),height=dimsize($stkname,1)

Make/o/n=(dimsize($stkname,0),dimsize($stkname,1), 7) temp

Timeofmaximum()
wave tempwave
temp[][][1]= tempwave[p][q]

AoTmaker()
wave tempwave
temp[][][2]= tempwave[p][q]

StDoTmaker()
wave tempwave
temp[][][3]= tempwave[p][q]

CAoTMaker()
wave tempwave
temp[][][4]= tempwave[p][q]

MaxAvgMinProjection()
wave tempwave
temp[][][5]= tempwave[p][q]

MaxAvgMinProjection()
wave tempwave
temp[][][6]= tempwave[p][q]

duplicate/o temp $newname
killwaves/z temp

end
