# Supplementary material for: Regional complexity in enteric neuron wiring reflects diversity of motility patterns in the mouse large intestine
Source: eLife. 2019 Feb 12;8:e42914. doi: 10.7554/eLife.42914 (PMC6391068; doi:10.7554/eLife.42914)
Supplement: Source code 1. [file elife-42914-code1.zip › Image_LoadDisplayAnalysis/ViewerControlPanel_0.6_eL.ipf]

#pragma rtGlobals=1		// Use modern global access method.
#pragma rtGlobals=1		// Use modern global access method.

// 0.36   Frequency image button included (2009/03/27 PVB)
// 0.38   StDoTmaker, CAoT maker buttons added
// 0.40   small changes in panel editing
// 0.5      small changes in panel
// 0.6     ginterval editable from panel

----------------------------------------------------------------------------------------------


Function Browse_stack()

variable/g gspeed=1, gstacknumber,gtopvalue,gbottomvalue, ginterval
variable/g maximum = 3000   // this value should be made dependent on the bit depth or on the maximal range of amplitudes present  ...
string/g gcolortable="grays"
string/g infomessage="test"

svar stkname = filename
DoWindow/K Buttons	
PauseUpdate; Silent 1		// building window...
NewPanel /K=0 /W=(692,57,961,700) as "Viewer control"
DoWindow/C Buttons
AutoPositionWindow/E/M=0/R=viewer
SetDrawLayer UserBack
SetVariable msg,pos={13,58},size={162,16},title="Info: ",frame=0
SetVariable msg,value= infomessage
	
GroupBox gb1,pos={4,4},size={262,120},title="Current stack",fStyle=1, fColor=(10000,0,0)	
	PopupMenu Listofmovies,pos={13,28},size={105,21},proc=Changeview,title="Select:"
	PopupMenu Listofmovies,mode=itemsinlist(WaveList("*",";","DIMS:3,MinLayers:4")),value= #"WaveList(\"*\",\";\",\"DIMS:3,MinLayers:4\")", popvalue=stkname
	Button Deleterawstack,pos={100,80},size={75,20},proc=Delete_stack,title="Remove", help={"Deletes the uploaded stack to reduce PXP filse size"}
	Button Renamestack,pos={178,80},size={75,20},proc=Process_stack,title="Rename", help={"Renames stack"}
	Button Display,pos={12,80},size={75,20},proc=Process_scroll,title="Display", help={"Displays the selected stack"}
	
	SetVariable Interval,pos={22,100},size={180,16},title="Interval (in ms)          ",frame=0,limits={0,10000,1},variable=ginterval,value = ginterval
	
GroupBox gb0,pos={4,124},size={262,120},title="Display Color",fStyle=1, fColor=(10000,0,0)
	Variable/G gRadioVal= 0

	PopupMenu Colorchoice,pos={13,150},size={50,21},proc=ColorTablePopProc, mode=1,popvalue="",value= #"\"*COLORTABLEPOPNONAMES*\""
	CheckBox Invertcolor,pos={215,150},size={45,14},proc=invertupdateproc,title="Invert", value= 0,help={"If checked, inverts colorrange to be displayed"}
   
   Slider highslider,pos={12,213},size={200,16},proc=highslider_proc, limits={0,40000,1},variable= gtopvalue,side= 2,vert= 0,ticks= 0,thumbColor= (16384,16384,65280)
	Slider lowslider,pos={12,192},size={200,16},proc=lowslider_proc, limits={0,40000,1},variable= gbottomvalue,vert= 0,ticks= 0,thumbColor= (32768,65280,0)

 


	
	SetVariable High,pos={211,214},size={50,16},title=" ",proc=sliderupdate,frame=1,limits={0,160000,1},value= gtopvalue
	SetVariable Low,pos={211,193},size={50,16},title=" ",proc=sliderupdate,frame=1,limits={0,160000,1},value= gbottomvalue
	
GroupBox gb2,pos={4,246},size={259,115},title="Browse/Play stack",fStyle=1, fColor=(10000,0,0)
	//PopupMenu SelectMVAfilter,pos={166,326},size={82,21},proc=SelectMVAfilter,title="Speed:"
	//PopupMenu SelectMVAfilter,help={"smoothing filter used throughout the calculation of parameters"}
	//PopupMenu SelectMVAfilter,mode=1,popvalue="3",value= #"\"1;3;5;7;9;11;15;25\""	
	
	Button Movieforw,pos={62,312},size={30,20},proc=Process_scroll,title="\\W649",help={"Scroll forward until end"},fStyle=1,fColor=(65280,0,0)
	Button Loop,pos={102,312},size={70,20},proc=Process_scroll,title="Loop \\W649",help={"Loops movie at set speed"},fStyle=1
	Button Loop,fColor=(21760,21760,21760)
	Slider speedslider,pos={22,342},size={224,25},title="speed",limits={0.2,15,0.1},variable= gspeed,side= 0,vert= 0,thumbColor= (-1,0,0)
	Button stop,pos={223,312},size={20,20},proc=Process_scroll,title="\\W616",help={"Stops movie loop "},fSize=14,fStyle=1
	Button stop,fColor=(26112,26112,26112)
	Button Tostart,pos={182,312},size={30,20},proc=Process_scroll,title="\\W646",help={"moves to the start"},fStyle=1,fColor=(16384,16384,65280)
	Button Tenup,pos={13,279},size={40,20},proc=Process_scroll,title="10 >",help={"10 images forward"},fStyle=1
	Button Tendown,pos={213,279},size={40,20},proc=Process_scroll,title="10 <",help={"10 images backward"},fSize=5,fStyle=1
	Button Fiveup,pos={57,279},size={30,20},proc=Process_scroll,title="5 >",help={"5 images forward"},fStyle=1
	Button Fivedown,pos={179,279},size={30,20},proc=Process_scroll,title="5 <",help={"5 images backward"},fStyle=1
	Button Oneup,pos={92,279},size={30,20},proc=Process_scroll,title="1 >",help={"1 image forward"},fStyle=1
	Button Onedown,pos={145,279},size={30,20},proc=Process_scroll,title="1 <",help={"1 image backward"},fStyle=1
	
	GroupBox gb3,pos={4,369},size={260,270},title="Stack operations",fStyle=1, fColor=(10000,0,0)

	
	GroupBox gb5,pos={12,542},size={248,92},title="Projections",frame=0,fStyle=1
	GroupBox gb5,fColor=(10000,0,0)
	Button MAMprojection,pos={14,563},size={58,19},proc= SummaryImages,title="Project", help={"Maximum, minimum average projcetion"}
	Button MaxAvg,pos={76,563},size={58,19},proc= SummaryImages,title="Max-Avg", help={"Maximum - Average from baseline"}
	Button AoT,pos={138,563},size={60,20}, proc= SummaryImages,title="AoT", help={"Creates Activity over Time image"}
	Button ToM,pos={198,563},size={58,19},proc= SummaryImages,title="ToM", help={"Time of Maximum image"}
	
	Button USSI,pos={75,588},size={58,19}, disable=2,proc= SummaryImages,title="Upstroke", help={"Upstrokespeed image"}
	Button dAdT,pos={14,588},size={60,20}, disable=2,proc= SummaryImages,title="dA/dt", help={"Max amplt / Delta Time"}
	Button Freq,pos={138,588},size={58,20}, disable=2,proc= SummaryImages,title="Freq", help={"Codes the number of peak into an image"}
	Button StDoT,pos={198,588},size={58,20}, disable=2,proc= SummaryImages,title="StDoT", help={"Plots the St.Deviation over time"}
	Button CAoT,pos={14,612},size={58,19}, disable=2,proc= SummaryImages,title="CAoT", help={"Sums all amplitudes above a threshold"}

	GroupBox gb4,pos={13,489},size={248,45},title="Delete frames",fStyle=1, fColor=(10000,0,0)
	Button Delete,pos={82,510},size={83,20},proc=Process_stack,title="current", help={"Deletes the current image from the stack"}
	Button Deletemore,pos={171,509},size={82,20},proc=Process_stack,title="multiple", help={"Deletes multiple slices from the stack"}
	
	Button Make8bit,pos={12,388},size={97,20},proc=Process_stack,title="Convert to 8B", help={"Converts 16 bit images to 8bit with clipping as set by rulers"}
	Button Splitstack,pos={12,413},size={96,20},proc=Process_stack,title="Split Stack", help={"Splits & renames stack"}	
	Button filter,pos={12,438},size={96,20},proc=Process_stack,title="Filter stack", help={"Calls Filter panel"}
	Button Reshuffle,pos={12,463}, disable=2,size={96,20},proc=Process_stack,title="reshuffle", help={"Reorganizes Z-T stack"}
	
	Button Exportstack,pos={146,389},size={113,20},proc=Process_stack,title="Export as Tiff", help={"Exports as separate Tiff files"}
	
	CheckBox AsShownCheck,pos={195,415},size={64,14},title="As shown",help={"Rescales the images to be identical as displayed"}
	CheckBox AsShownCheck,value= 0
	CheckBox CheckAll,pos={149,414},size={29,14},title="All",help={"If checked, exports all slices, if not a selection is asked for"}
	CheckBox CheckAll,value= 0
	CheckBox CheckStack,pos={195,435},size={46,14},title="Stack", help={"Exports as Tiff stack"},value= 0
	
nvar stacknumber=gstacknumber
if (stacknumber==0)
	stacknumber=1
endif


end
