# Supplementary material for: Regional complexity in enteric neuron wiring reflects diversity of motility patterns in the mouse large intestine
Source: eLife. 2019 Feb 12;8:e42914. doi: 10.7554/eLife.42914 (PMC6391068; doi:10.7554/eLife.42914)
Supplement: Source code 1. [file elife-42914-code1.zip › Roi&Trace_Analysis/Correct&deconvolve_1.2.ipf]

#pragma rtGlobals=1		// Use modern global access method.

// 1.2   background substraction corrected - until 1.1 it was only 1 value... now complete timeline

Function Correct_deconvolve()

 Wave  W_coef, w
 Variable i,average=0, difference, factor, amplitude
 string s
 svar analyzewave =g_analyzewave
 string current = analyzewave
	prompt current, "Results filename?"
	doprompt "Filename: ",  current
 Wave wf=$analyzewave
 
 print current
 
if (waveexists(W_coef)==0)
	doalert 1, "First you need to fit an representative bleaching curve \r\rDo 'Show trace', put cursors start-end\rAnalysis.Curve Fitting.Fit exp exampletrace vs. timewave"
	abort
endif

make/o/n=(dimsize(wf,0)) xwave, w; xwave=x
duplicate/o wf temporary

for (i=1; i<dimsize(wf,1);i+=1)
 	w[]=wf[p][q+i]
 	w[0]=w[1]
 	duplicate/o w filtered
	smooth/b 15, filtered
	Duplicate/O w meas
	Duplicate/O meas temp
	Duplicate/O meas clean
	SetScale/I x xwave[0],xwave[numpnts(xwave)-1],"", meas,temp,clean
	difference =filtered[0]-filtered[numpnts(xwave)-1]
	factor =1-exp(-W_coef[2]*numpnts(xwave))
	difference /= factor
	amplitude = filtered[0]-difference
	temp-=amplitude
	Integrate /T temp
	clean=meas+W_coef[2]*temp
	temporary[][i]=clean[p]
endfor
temporary[0][]=nan
s=current+"_deconv"
duplicate/o temporary $s; killwaves/z temporary, w, meas, temp, clean

End
----------------------------------------------------
Function Correct_deconvolve_single(current,xwave,W_coef)
 String current
 Wave xwave, W_coef
 Variable i,average=0, difference, factor, amplitude
 string s
 Wave w=$current
 
 w[0]=w[1]
 duplicate /o w filtered
 smooth/b 15, filtered
 Duplicate/O w meas
 Duplicate/O meas temp
 Duplicate/O meas clean
 SetScale/I x xwave[0],xwave[numpnts(xwave)-1],"", meas,temp,clean
//temp-=W_coef[0]
// or
difference =filtered[0]-filtered[numpnts(xwave)-1]
factor =1-exp(-W_coef[2]*numpnts(xwave))
difference /= factor
amplitude = filtered[0]-difference
temp-=amplitude
Integrate /T temp
clean=meas+W_coef[2]*temp

s=current+"_deconv"
 
duplicate/o clean $s

End
---------------------------------------------------
Function Subtractbackgroundfromresults()

 string s
 svar analyzewave =g_analyzewave
 variable background
	prompt background, "Average background?"
	doprompt "Background value",  background
duplicate $analyzewave temporary
 
temporary[][1, inf] -=background
s=analyzewave+"-bkg"
duplicate/o temporary $s; killwaves/z temporary

End
---------------------------------------------------
Function SubtractBCKGRtracefromresults()

 string s
 svar analyzewave =g_analyzewave
 variable background = 10
	prompt background, "Background ROI number?"
	doprompt "Background value",  background
duplicate $analyzewave temporary
make/o/n=(dimsize(temporary,0)) backgroundtrace
backgroundtrace = temporary[p][(background)]
temporary[][1, inf] -=backgroundtrace[p]
s=analyzewave+"-bkg_roi"+num2str(background)
duplicate/o temporary $s; killwaves/z temporary,backgroundtrace

End
