# Supplementary material for: Regional complexity in enteric neuron wiring reflects diversity of motility patterns in the mouse large intestine
Source: eLife. 2019 Feb 12;8:e42914. doi: 10.7554/eLife.42914 (PMC6391068; doi:10.7554/eLife.42914)
Supplement: Source code 1. [file elife-42914-code1.zip › Roi&Trace_Analysis/DisplaycertainROIs_0.1.ipf]

#pragma rtGlobals=1		// Use modern global access method.

Function DisplaySelectedTraces()
	
	wave colorlist
	variable i=0,j, k, rows,colums, points, r,g,b
	string set1="",set2="",set3="",set4="", nextset="set1;set2;set3;set4"
	
	string name1, name2, name3, name4, newname,newcellname
	
	svar name = gviewer_wave
	duplicate/o $name currentviewerwave 
	points=dimsize(currentviewerwave,0)
	make/o/n=(points) timewave=currentviewerwave[p][0]
	make/o/n=(points) temp1=currentviewerwave[p][0]
		
	prompt set1, "Group 1:"
	prompt set2, "Group 2:"
	prompt set3, "Group 3:"
	prompt set4, "Group 4:"
	prompt name1, "Name 1:"
	prompt name2, "Name 2:"
	prompt name3, "Name 3:"
	prompt name4, "Name 4:"
	doprompt "Give a semicolon or '-' separated list (eg. 1;2-5;6;9)", set1, name1, set2, name2,set3,  name3, set4, name4
	
	abortonValue V_Flag==1, 0
	
	// converts string (eg. 2-5) in list of indiv. numbers 
	set1=convertstring(set1);	set2=convertstring(set2);	set3=convertstring(set3);	set4=convertstring(set4)
	
	print set1,set2,set3, set4
	print itemsinList(set1,";")

	
	if (itemsinList(set1,";")>0)
			duplicate/o $name, temp0
			newname = name+"_"+name1
			display
			For (i=0; i<itemsinList(set1,";"); i+=1)
				newcellname=newname+"_"+stringfromlist(i,set1)
				print str2num(stringfromlist(i,set1))
				temp1[] = temp0[p][str2num(stringfromlist(i,set1))]
				duplicate/o temp1 , $newcellname
				appendtograph $newcellname vs timewave
				r =colorlist(str2num(stringfromlist(i,set1)))[0]; g=colorlist(str2num(stringfromlist(i,set1)))[1]; b=colorlist(str2num(stringfromlist(i,set1)))[2]
				Modifygraph rgb($newcellname)=(r,g,b); label bottom "ms"
				textbox/F=0/C/A=RT/G=(r,g,b)/b=3/n=text1 "\Z16ROI   "+stringfromlist(i,set1)
			endfor
	endif
	dowindow/C $newname
	
	if (itemsinList(set2,";")>0)
			duplicate/o $name, temp0
			newname = name+"_"+name1
			display
			For (i=0; i<itemsinList(set2,";"); i+=1)
				newcellname=newname+"_"+stringfromlist(i,set2)
				print str2num(stringfromlist(i,set1))
				temp1[] = temp0[p][str2num(stringfromlist(i,set2))]
				duplicate/o temp1 , $newcellname
				appendtograph $newcellname vs timewave
				r =colorlist(i)[0]; g=colorlist(i)[1]; b=colorlist(i)[2]
				Modifygraph rgb($newcellname)=(r,g,b); label bottom "ms"
				textbox/F=0/C/A=RT/G=(r,g,b)/b=3/n=text1 "\Z16ROI   "+stringfromlist(i,set2)
			endfor
	endif
	dowindow/C $newname
	
	if (itemsinList(set3,";")>0)
			duplicate/o $name, temp0
			newname = name+"_"+name3
			display
			For (i=0; i<itemsinList(set3,";"); i+=1)
				newcellname=newname+"_"+stringfromlist(i,set3)
				print str2num(stringfromlist(i,set1))
				temp1[] = temp0[p][str2num(stringfromlist(i,set3))]
				duplicate/o temp1 , $newcellname
				appendtograph $newcellname vs timewave
				r =colorlist(i)[0]; g=colorlist(i)[1]; b=colorlist(i)[2]
				Modifygraph rgb($newcellname)=(r,g,b); label bottom "ms"
				textbox/F=0/C/A=RT/G=(r,g,b)/b=3/n=text1 "\Z16ROI   "+stringfromlist(i,set3)
			endfor
	endif
	dowindow/C $newname
	
	if (itemsinList(set4,";")>0)
			duplicate/o $name, temp0
			newname = name+"_"+name4
			display
			For (i=0; i<itemsinList(set4,";"); i+=1)
				newcellname=newname+"_"+stringfromlist(i,set4)
				print str2num(stringfromlist(i,set4))
				temp1[] = temp0[p][str2num(stringfromlist(i,set4))]
				duplicate/o temp1 , $newcellname
				appendtograph $newcellname vs timewave
				r =colorlist(i)[0]; g=colorlist(i)[1]; b=colorlist(i)[2]
				Modifygraph rgb($newcellname)=(r,g,b); label bottom "ms"
				textbox/F=0/C/A=RT/G=(r,g,b)/b=3/n=text1 "\Z16ROI   "+stringfromlist(i,set4)
			endfor
	endif
	dowindow/C $newname
	killwaves/z temp0,temp1
end
