# Supplementary material for: Regional complexity in enteric neuron wiring reflects diversity of motility patterns in the mouse large intestine
Source: eLife. 2019 Feb 12;8:e42914. doi: 10.7554/eLife.42914 (PMC6391068; doi:10.7554/eLife.42914)
Supplement: Source code 1. [file elife-42914-code1.zip › Roi&Trace_Analysis/Peak Analysis_PVB 2.27_eL.ipf]

#pragma rtGlobals=1		// Use modern global access method.
#pragma rtGlobals=1		// Use modern global access method.

// Ca transient analysis tool written by Pieter Vanden Berghe, Leuven, October 2004.
//1.65 version compared to 1.6 has the startvalues of the signals printed in the detailswave
// 1.8 output in points rather than seconds, output order has changed.
// 1.8b computetrace is smoothened B4 calculations
// 1.9 trace selection - has to start with R_
// 1.10 with another option to calculate parameters also if no peak is found (will generate more Gaussian distributed parameters)
// 1.12 with another option to calculate the number of peaks found in the whole trace. Uses peakthreshold, MVAfilter, bandwidth as indicated.
//		sDev is calculated from the first cursor indicated as peak1 onwards
// 1.16 creates other directory for peakresults
// 1.2 Bleach correction added
// 1.4>1.5  averagetraces expanded
// 1.6 >1.7 location of 50% upstroke
// 1.8   	removed detailswave copying as there was no update of the number of ROI that way
//		possibility to make an average+/-SEM of selected regions
//		possibility to subtract a background trace from an analyzed set (backgr subtract); reshuffled the button on the analysis panel		

// 2.0    extended the average plots to 4 groups (red, green, blue, black)
// 2.2
// 2.25  Has the labels in the results table
// 2.26  small changes to global string variables to make Calciumreport analysis compatible with old Peakanalysis
// 2.26m  changed start default parameters
// 2.27
// 2.27 eLife, buttons linked to not fully tested functions were disabled untill robustness is proven 
 
Function PeakAnalysisToolInterface()
	// interface to set all regions, peaks to be calculated
	// sizes of filters to be applied and parameters to calculate
	//string activeimage= WMTopImageGraph()
	//string activewave=WMGetimagewave(activeimage)
	Variable x0=10*72/ScreenResolution, y0= 320*72/ScreenResolution, x1=760*72/ScreenResolution, y1= 580*72/ScreenResolution, now = datetime
	variable/g gpeakthreshold=2, red=0, green=65200, blue=0, gdo_expfit, gdo_amp, gdo_dur, gdo_upstr, gdo_loc, gtime, gonlyifpeak,gbandwidth=11, gtrace=1, gMVAfilter=1, whichpeak=1
	variable/g g_autopeaknumber=0, g_peakdisplay
	string/g whichroi="all"
	DoWindow/F Peakpanel
	if( V_Flag==1 )
		return 0
	endif
	Newpanel /K=1/N=peakpanel/W=(x0,y0,x1,y1) as "Parameters for peak analysis"
	AutoPositionWindow/E/M=1/R=buttons peakpanel
	Popupmenu popup0,pos={10,10},size={150,20},title="Datawave:", proc=selectwave, value=WaveList("R_*",";","maxlayers: 4"), help={"Selects the wave you want to work on"}
	
	Button  Normalize,pos={15,40},size={150,20},proc=analyze_proc,title="Normalize 2 start", help={"normalizes the selected traces and creates the new FILENAME_norm"}
	Button  selecttransient,pos={15,166},size={150,20},proc=analyze_proc,title="Select Event", help={"Manual identification of individual peaks"}
	Button  Display_all_traces,pos={15,80},size={150,20},proc=analyze_proc,title="Display all", help={"Shows all traces"}	
	
	PopupMenu SelectROIs,pos={5,110},size={100,20},proc=SelectROIs,title="ROIs:", help={"The regions of interest (ROI) you want to include in the calculation"}
	PopupMenu SelectROIs,mode=1,popvalue="all",value= #"\"all;first;first 2;first 5\""
	PopupMenu Selectpeaks,pos={85,110},size={100,20},proc=Selectpeaks,title="Peak:", help={"The x-th peak you want to calculate"}
	PopupMenu Selectpeaks,mode=1,popvalue="1",value= #"\"1;2;3;4;5;6;7;6;9;10\""
	
	PopupMenu SelectMVAfilter,pos={200,10},size={100,20},proc=SelectMVAfilter,title="MVA filter:", help ={"smoothing filter used throughout the calculation of parameters"}
	PopupMenu SelectMVAfilter,mode=1,popvalue="1",value= #"\"1;3;5;7;9;11;15;25\""
		
	SetVariable setvar0,pos={200,42},size={120,20},limits={1,10,0.5},value= gpeakthreshold, title ="peak threshold",  help ={"peak detected if signal rises x times above noise"}
	SetVariable setvar1,pos={200,72},size={120,20},limits={1,75,2},noedit=1,value= gbandwidth, title ="bandwidth", help ={"x points will be used to compute noiselevels"}
	// has been altered for Werend, ... to compute peak indep. of baseline
	Button AverageTrace,pos={180,100},size={70,20},proc=Analyze_proc,title="Avg Trace", help={"makes an average trace of all ROI's"}
	Button AverageTraces,pos={260,100},size={70,20},proc=Analyze_proc,title="Select ROI", help={"makes an average trace of selected ROI's"}
	
	Button Sub_BKG,pos={180,122},size={70,20},proc=Analyze_proc,title="- BCKG", help={"Subtracts the whole trace of a selected ROI"}
	
	Button Sub_BKGROI,pos={260,122},size={70,20},proc=Analyze_proc,title="- BCKG ROI", help={"Subtracts one single value from the whole file, determine the background manually"}
	
	Button Bleachcorr,pos={180,144},size={150,20}, proc=Analyze_proc,title="Correct 4 Bleach", help ={"Requires a exponential fit through a trace that is representative for the bleaching"}
	Button showexample,pos={15,144},size={110,20},proc=Analyze_proc,title="Show Trace:", help ={"displays the specified trace"}
	SetVariable setvar2,pos={130,146},size={40,20},limits={1,25,1},value= gtrace, title =" ", help ={"trace 2B shown"}
	Button settozero,pos={15,60},size={150,20}, proc=Analyze_proc,title="Set to 0 at", help ={"Sets the curve to zero at a given timepoint"}
	
	PopupMenu AverageColorchoice,pos={400,10},size={100,20},proc=Colorchoice,title="Color", help={"Display color of the traces"}
	PopupMenu AverageColorchoice,mode=1,popColor= (red,green,blue),value= #"\"*COLORPOP*\""
	
	CheckBox amplitude pos={370,40}, size={20,20}, title="amplitude", value=1, variable = gdo_amp, help={"Calculates amplitude of the selected peak"}
	CheckBox location pos={370,60}, size={20,20}, title="location", value=1	, variable = gdo_loc,help={"Determines location of the selected peak"}
	CheckBox duration pos={370,80}, size={20,20}, title="duration", value=1	, variable = gdo_dur, help={"Calculates duration of the selected peak"}	
	CheckBox expfit pos={370,100}, size={20,20}, title="exp decay fit", value=0, variable = gdo_expfit, help={"Fits an exponential decay through the falling phase of the peak"}
	CheckBox lineupstr pos={370,120}, size={20,20}, title="lin up fit", value=0, variable = gdo_upstr, help={"Fits a linear upstroke through the rising phase of the peak"}
	
	CheckBox outputintime pos={470,65}, size={20,20}, disable=2, title="output in\rseconds?", value=0, variable = gtime, help={"Output of duration and fits in seconds;default output is points"}
	CheckBox calculateifpeak pos={470,35}, size={20,20}, title="calculate\ronly if peak", value=1, variable = gonlyifpeak, help={"Calculates the parameters only if a peak is detected"}
	CheckBox autocountpeaks pos={470,95}, size={20,20}, disable=2,title="Count peaks", value=0, variable = g_autopeaknumber, help={"Counts number of peaks"}
	CheckBox peakdisplaybutton pos={470,115}, size={20,20}, disable=2,title="Show peaks\r in traceviewer", value=0, variable = g_peakdisplay, help={"Counts number of peaks"}
	
	Button  Calculate,pos={370,142},size={150,30},proc=analyze_proc,title="Calculate parameters", help={"Calculates the parameters of selected transients"}	
	Button  stop,pos={450,174},size={70,20},proc=analyze_proc, title="Close panel"	
	
	ControlUpdate/W=Peakpanel popup0  // forces the first in the list to be active
	Selectwave("",1,"")
	
	if (now>3.6e+32)
		doalert 0, "Program expired   Contact Pieter VdB    pieter.vandenberghe@med.kuleuven.ac.be"
		return 0
	endif
end


Function Analyze_proc(check): buttoncontrol

string check
variable gtime
if (CmpStr(check,"normalize") == 0 )
	normalize()
endif

if (CmpStr(check,"settozero") == 0 )
	settozeroatX()
endif

if (CmpStr(check,"AverageTraces") == 0 )
	Makeaveragetrace2()
endif

if (CmpStr(check,"AverageTrace") == 0 )
	Makeaveragetrace()
endif

if (CmpStr(check,"selecttransient") == 0 )
	select_peak()
endif

if (CmpStr(check,"showexample") == 0 )
	display_example()
endif

if (CmpStr(check,"calculate") == 0 )
		analyze_transients()
endif

if (CmpStr(check,"stop") == 0 )
	dowindow/K peakpanel
endif

if (CmpStr(check,"Display_all_traces") == 0 )
	display_traces()
endif

if (CmpStr(check,"Sub_BKG") == 0 )
	Subtractbackgroundfromresults()
endif

if (CmpStr(check,"Sub_BKGROI") == 0 )
	SubtractBCKGRtracefromresults()
endif

if (CmpStr(check,"Bleachcorr") == 0 )
	Correct_Deconvolve()
endif


end

Function selectwave(name, value, event): Popupmenucontrol
	variable value
	string name, event
	string/G g_analyzewave=stringfromlist(value-1, wavelist("R_*",";","maxlayers: 4"))
end

Proc SelectPeaks(ctrlName,popNum,popStr) : PopupMenuControl
	String ctrlName
	Variable popNum
	String popStr
	Variable/G whichpeak=str2num(popstr)
End

Proc SelectMVAfilter(ctrlName,popNum,popStr) : PopupMenuControl
	String ctrlName
	Variable popNum
	String popStr
	Variable/G gMVAfilter=str2num(popstr)
End

Function SelectROIs(ctrlName,popNum,popStr) : PopupMenuControl
	String ctrlName
	Variable popNum
	String popStr
	String/G whichroi=popstr
End
------------------------------------------------------------------------
Function Normalize(): Buttoncontrol

	// this function normalizes all individual traces to the average of the first 5 values
	// stores the original start value in startvalues
	// for 1 dimensional wave; wave is normalized; for matrices starts norm at column 1 since column 0 might contain "timewave"
	// version 1.85 adds the opportunity to normalize to another resultswave
	svar 	name = g_analyzewave
	variable j,rows,colums, colums2, average, normbox=5, i=1
	string 	wv=name
	prompt i, "Normalize "+name+" to image:"
	prompt normbox, "+ "
	prompt wv,"images of results:" 
	
	doprompt "Normalization parameters:", i, normbox, wv
	
	string	newname = name+"_norm", startname="start_"+name+"_norm"
		duplicate/o $name temp1				
		duplicate/o $wv temp2	
		
		rows=dimsize(temp2,0) 		// number of rows
		colums=dimsize(temp1,1) 		// number of colums
		colums2=dimsize(temp2,1)	// to check whether number of ROIs matches
		
		if (!(colums==colums2))				// makes sure that the wave you normalize to matches the number of ROIs
			Doalert 0, "The 2 sets of results should have the same number of ROIs!!"
			Abort
		endif
	
		make/n=(colums)/o startvalues
		make/n=(rows)/o bufferwave2, bufferwave1	
		
		if (colums==0)
			average=mean(temp2,i,i+normbox)
			temp1/=average
			else
			for (j=1; j<colums; j+=1)
				bufferwave2=temp2[p][j]; average=mean(bufferwave2,i,i+normbox) // gets the value from wave to normalize to
				bufferwave1=temp1[p][j]; bufferwave1 /= average; temp1[0,rows][j]=bufferwave1[p];temp1[0][j]=NaN
				startvalues[j]=average
			endfor
		endif
	killwaves/Z bufferwave1, bufferwave2, $newname, temp2
	rename temp1 $newname
	duplicate/o startvalues $startname; killwaves startvalues
end
----------------------------------------------------------------------------------------------------------
Function Makeaveragetrace(): Buttoncontrol

	// this function averages all individual traces in "_avg"
	// stdev in "_stdev"
	// standarderror in "_sem"
	variable j,rows,colums, lastroi2include=0,backgroundROI=0
	svar 	name = g_analyzewave
	string	newname = name+"_avg", newname1=name+"_stdev", newname2=name+"_sem"
	string	newbackname = name+"_bckgrnd"
	prompt lastroi2include, "Last ROI - set 0 to include all"
	prompt backgroundROI, "Background ROI - set 0 to ignore"
	doprompt "ROI's and Background", lastroi2include, backgroundROI
		duplicate/o $name test
		rows=dimsize(test,0) 		// number of rows
		colums=dimsize(test,1) // number of colums
		make/n=(rows)/o temp=nan, temp1=nan, temp2=nan, temp3=nan
		if (!lastroi2include==0)								// checks whether some regions have to B excluded from AVG calculation
			colums=lastroi2include
		endif
		make/n=(colums-1)/o bufferwave
		if (!backgroundROI==0)						// sets the backgroundwave
			temp3 =test[p][backgroundROI+1]
		endif
		for (j=1; j<rows; j+=1)
				bufferwave=test[j][p+1]; wavestats/Q/M=2 bufferwave
				temp[j]=V_avg; temp1[j]=V_sdev; temp2[j]=V_sdev/((V_npnts^2-1)^0.5)
		endfor
		duplicate/o temp $newname; duplicate/o  temp1 $newname1;duplicate/o  temp2 $newname2
		duplicate/o temp3 $newbackname;
		killwaves/z bufferwave,temp,temp1,temp2, temp3
		display $newname vs timewave; ErrorBars $newname Y,wave=($newname2,$newname2); Delayupdate
		ModifyGraph mode($newname)=4,marker($newname)=8
		appendtograph $newbackname vs timewave; ModifyGraph rgb($newbackname)=(0,0,0)
end
-----------------------------------------------------------------------------------------------
Function Makeaveragetrace2(): Buttoncontrol    /// still needs some cleanin up to not create all the wave that are empty if strings are "" april 12th 2010 pvb

	variable i,j,rows,colums
	string set1="",set2="",set3="",set4=""
	string name1, name2, name3, name4
	
	prompt set1, "Group 1:"
	prompt set2, "Group 2:"
	prompt set3, "Group 3:"
	prompt set4, "Group 4:"
	prompt name1, "Name 1:"
	prompt name2, "Name 2:"
	prompt name3, "Name 3:"
	prompt name4, "Name 4:"
	doprompt "Give a semicolon or '-' separated list (eg. 1;2-5;6;9)", set1, name1, set2, name2,set3,  name3, set4, name4
	
	svar 	name = g_analyzewave
	
		duplicate/o $name buffer5
		rows=dimsize($name,0) 		// number of rows
		colums=dimsize($name,1) 	// number of colums
		make/o/n=(rows,colums) buffer1,buffer2, buffer3, buffer4
		make/n=(colums-1)/o bufferwave
		buffer1=nan; buffer2=nan; buffer3=nan; buffer4=nan
		make/n=(rows)/o temp1a=nan, temp1b=nan, temp1c=nan
		make/n=(rows)/o temp2a=nan, temp2b=nan, temp2c=nan
		make/n=(rows)/o temp3a=nan, temp3b=nan, temp3c=nan
		make/n=(rows)/o temp4a=nan, temp4b=nan, temp4c=nan
	
	// converts string (eg. 2-5) in list of indiv. numbers 
	
	set1=convertstring(set1)
	set2=convertstring(set2)
	set3=convertstring(set3)
	set4=convertstring(set4)
	
	
	print set1,set2,set3, set4

	// next bit cleans up the 2 bufferfiles
	

	For (i=0; i<itemsinList(set1,";"); i+=1)
		buffer1[][str2num(stringfromlist(i,set1))]=buffer5[p][str2num(stringfromlist(i,set1))]
	endfor
	
	For (i=0; i<itemsinList(set2,";"); i+=1)
			 buffer2[][str2num(stringfromlist(i,set2))]=buffer5[p][str2num(stringfromlist(i,set2))]
	endfor
	
	For (i=0; i<itemsinList(set3,";"); i+=1)
			 buffer3[][str2num(stringfromlist(i,set3))]=buffer5[p][str2num(stringfromlist(i,set3))]
	endfor
	
	For (i=0; i<itemsinList(set4,";"); i+=1)
			 buffer4[][str2num(stringfromlist(i,set4))]=buffer5[p][str2num(stringfromlist(i,set4))]
	endfor
	
	For (j=1; j<rows; j+=1)
			bufferwave=buffer1[j][p+1]; wavestats/Q/M=2 bufferwave
			temp1a[j]=V_avg; temp1b[j]=V_sdev; temp1c[j]=V_sdev/((V_npnts^2-1)^0.5)
			bufferwave=buffer2[j][p+1]; wavestats/Q/M=2 bufferwave
			temp2a[j]=V_avg; temp2b[j]=V_sdev; temp2c[j]=V_sdev/((V_npnts^2-1)^0.5)
			bufferwave=buffer3[j][p+1]; wavestats/Q/M=2 bufferwave
			temp3a[j]=V_avg; temp3b[j]=V_sdev; temp3c[j]=V_sdev/((V_npnts^2-1)^0.5)
			bufferwave=buffer4[j][p+1]; wavestats/Q/M=2 bufferwave
			temp4a[j]=V_avg; temp4b[j]=V_sdev; temp4c[j]=V_sdev/((V_npnts^2-1)^0.5)
	endfor
	
	string	temp1avg = name+name1+"_avg",temp1std=name+name1+"_std", temp1sem=name+name1+"_sem"
	duplicate/o temp1a $temp1avg; duplicate/o temp1b $temp1std;duplicate/o  temp1c $temp1sem
	killwaves/z temp1a, temp1b, temp1c
	string	temp2avg = name+name2+"_avg",temp2std=name+name2+"_std", temp2sem=name+name2+"_sem"
	duplicate/o temp2a $temp2avg; duplicate/o temp2b $temp2std;duplicate/o  temp2c $temp2sem
	killwaves/z temp2a, temp2b, temp2c
	string	temp3avg = name+name3+"_avg",temp3std=name+name3+"_std", temp3sem=name+name3+"_sem"
	duplicate/o temp3a $temp3avg; duplicate/o temp3b $temp3std;duplicate/o  temp3c $temp3sem
	killwaves/z temp3a, temp3b, temp3c
	string	temp4avg = name+name4+"_avg",temp4std=name+name4+"_std", temp4sem=name+name4+"_sem"
	duplicate/o temp4a $temp4avg; duplicate/o temp4b $temp4std;duplicate/o  temp4c $temp4sem
	killwaves/z temp4a, temp4b, temp4c
	
      killwaves/z bufferwave, buffer1, buffer2,buffer3, buffer4, buffer5
	
	display $temp1avg vs timewave; ErrorBars $temp1avg Y,wave=($temp1sem, $temp1sem); Delayupdate
	ModifyGraph mode($temp1avg)=4,marker($temp1avg)=8
	Appendtograph $temp2avg vs timewave; ErrorBars $temp2avg Y,wave=($temp2sem, $temp2sem); Delayupdate
	ModifyGraph mode($temp2avg)=4,marker($temp2avg)=8; ModifyGraph rgb($temp2avg)=(0,65000,0)
	Appendtograph $temp3avg vs timewave; ErrorBars $temp3avg Y,wave=($temp3sem, $temp3sem); Delayupdate
	ModifyGraph mode($temp3avg)=4,marker($temp3avg)=8;ModifyGraph rgb($temp3avg)=(0,0,65000)
	Appendtograph $temp4avg vs timewave; ErrorBars $temp4avg Y,wave=($temp4sem, $temp4sem); Delayupdate
	ModifyGraph mode($temp4avg)=4,marker($temp4avg)=8;ModifyGraph rgb($temp4avg)=(0,0,0)
	
	
	
end
------------------------------------------------------------------------------------
Function Select_Peak():Buttoncontrol
	// requires cursors to be set on the graph and generates a wave called position with nr. of peak and pos of A and B cursor
 	Variable i=1
 	display_example()
  	prompt i, "This is peak nr:"
 	doprompt "Position two cursors around peak", i
  	If (waveexists(positionWave)==0)
 		make/N=(4,2) positionWave
 		else
 		if (dimsize(positionwave,1)<i+1)
 			redimension/N=(-1,i+1) positionWave
 		endif
 	endif
 	wave positionwave
 	if (positionwave[2][i]==0)
		Cursor/A=1/C=(65280,0,0) A  'exampletrace'  1
		else 
		Cursor/A=1/C=(65280,0,0) A  'exampletrace' positionWave[2][i]
	endif
 	if (positionwave[3][i]==0)
		Cursor/A=1/C=(0,0,0) B  'exampletrace'  100
		else 
		Cursor/A=1/C=(0,0,0) B  'exampletrace'  positionWave[3][i]
	endif
 	adjustcursor()
 	positionWave[1][i]={i, pcsr(A), pcsr(B)}
 	dowindow/K example
 end
------------------------------------------------------------
Function display_example()
	svar 	name = g_analyzewave
	nvar  i=gtrace, r =red, g =green, b=blue
	dowindow/K example
	duplicate/o $name test
	make/o/N=(dimsize($name,0) ) exampletrace=test[p][i]
	make/o/N=(dimsize($name,0) ) timewave=test[p][0]
	killwaves/Z test
	display exampletrace vs timewave; label bottom "ms"; ModifyGraph rgb=(r,g,b)
	dowindow/C example
	showinfo
	wave positionwave
end
--------------------------------------------------------------
Function display_traces(): buttoncontrol
	wave results, colorlist
	variable i=0, j=1, roinumber,points, r,g,b, trace_numb =2
	svar name=g_analyzewave
	string newname 
	roinumber=dimsize($name,1)
	points=dimsize($name,0)
	duplicate/o $name test
	//make/o/n=(points) timewave=test[p][0][0]
	prompt trace_numb, "traces per graph"
	doprompt "How many:", trace_numb
	do  
		i +=1
		newname = name+"_ROI_"+num2str(i)
		make/o/n=(points) $newname=test[p][i][0]; display $newname vs timewave
		r =colorlist(i)[0]; g=colorlist(i)[1]; b=colorlist(i)[2]
		Modifygraph rgb($newname)=(r,g,b); label bottom "ms";AutoPositionWindow/E/M=1/R=viewer
		textbox/F=0/C/A=RT/G=(r,g,b)/b=3/N=text1 "\Z16ROI   "+num2str(i)
		for (j=1; j<trace_numb; j+=1)
			i+=1
			if (i<roinumber)
				newname = name+"_ROI_"+num2str(i)
				make/o/n=(points) $newname=test[p][i][0]; appendtograph $newname vs timewave
				r =colorlist(i)[0]; g=colorlist(i)[1]; b=colorlist(i)[2]
				Modifygraph rgb($newname)=(r,g,b); AutoPositionWindow/E/M=1/R=viewer
				textbox/F=0/C/A=RT/G=(r,g,b)/b=3/N=text2/y=20 "\Z16ROI   "+num2str(i)
			endif
		endfor
	while (i<roinumber-1)
end
-----------------------------------------------------------
Function Analyze_transients(): Buttoncontrol
	
	variable j,numberofpeaks, numberofROI, counter
	wave positionWave, startvalues, W_coef, W_sigma, duration, timewave, peaknumberwave
	svar 	name = g_analyzewave, whatroi = whichroi
	nvar  	 i=whichpeak, do_amp=gdo_amp, do_expfit =gdo_expfit, do_dur=gdo_dur, do_upstr =gdo_upstr, do_loc=gdo_loc, onlyifpeak =gonlyifpeak, intervall=ginterval
	nvar 	MVAfilter=gMVAfilter, peakthreshold=gpeakthreshold, bandwidthh=gbandwidth, r =red, g =green, b=blue, autopeaknumber =g_autopeaknumber, intime=gtime
	string newname, startname="start_"+name
	variable interval=intervall, bandwidth=bandwidthh
	if (bandwidth==1)			// makes sure that a peak can be found starting from 1 point
		bandwidth=0
	endif 
	
	newdatafolder/o root:results
	newdatafolder/o root:results:peakresults
	// ------ requires a set wave of results to work on 
	if (waveexists(positionWave)==0)			
			doalert 0, "You need to select a peak position first"
			return 0
			else
				counter = dimsize(positionWave,1)
				if ((positionWave[1][i]==0) || (dimsize(positionWave,1)-1<i))
				doalert 0, "You need to indicate peak "+num2str(i)+" first"
				return 0
				endif
	endif
	
	if (waveexists(duration)==0)		
		make/n=3 duration
	endif
	
	numberofpeaks=dimsize(positionWave,1)
		
	// ------ setting the required number of ROIs to calculate
		if (CmpStr(whatroi,"all") == 0) 							
			numberofROI=dimsize($name,1)-1
		endif
		if (CmpStr(whatroi,"first") == 0) 							
			numberofROI=1
		endif
		if (CmpStr(whatroi,"first 2") == 0) 							
			numberofROI=2
		endif
		if (CmpStr(whatroi,"first 5") == 0) 							
			numberofROI=5
		endif
		
	duplicate/o $name test
	newname = "Peak_"+num2str(i)+"_"+name
	
	make/o/N=(dimsize($name,1),22) detailswave=0
	detailswave[0][]=nan; detailswave[][0]=nan; 
		
	if (positionWave[2][i]<((MVAfilter-1)/2+3))			
		positionWave[2][i]=(MVAfilter-1)/2+3
	endif
	if (intime==0)
		interval=1
	endif

	make/o/N=(dimsize($name,0) ) computetrace=test[p][j]
	dowindow/K workpanel;display computetrace vs timewave; ModifyGraph rgb=(r,g,b); dowindow/C workpanel
	detailswave[0][0]= timewave[4]-timewave[3]					// 0: timeinterval to calculate durations right
	if (waveexists($startname)==1)
		duplicate $startname teststart
		detailswave[][1] = teststart[p]; killwaves teststart			// 1: original resting value
	endif
	
	for (j=1; j<=numberofRoi; j+=1)
		//print j
		computetrace=test[p][j]; computetrace[0][j]=computetrace[1][j]
		wavestats/R=[positionWave[2][i],positionWave[2][i]+bandwidth]/Q computetrace
		findpeak/B=(MVAfilter)/M=(V_avg+V_sdev*peakthreshold)/R=[positionWave[2][i],positionWave[3][i]]/Q computetrace
    		smooth/B MVAfilter, computetrace; computetrace[0][j] =NaN					// smoothening of the wave by MVAfilter
		detailswave[j][2]= V_avg								// 2: the average startvalue
		if (V_flag ==0)
			detailswave[j][3]= 1	
			else
			detailswave[j][3]= 0								// 3: peak found: 1 is yes
		endif
		if (onlyifpeak==0)
			V_flag=0
		endif
		if (((do_amp==1) || (do_loc==1))&&(V_flag==0))
			wavestats/R=[positionWave[2][i],positionWave[3][i]]/Q computetrace
			detailswave[j][4]=V_max; detailswave[j][5]= getpeakstart(j)*interval; detailswave[j][6]= V_maxLoc*interval		// 4: peakvalue of wavestats    5: peakstart     6: maxlocation of wavestats
			detailswave[j][10]= V_PeakVal; detailswave[j][11]= V_PeakLoc*interval							// 10 max of findpeak   11 maxlocation of findpeak
		endif
		if ((do_dur==1)&&(V_flag==0))
			getpeakduration(j)
			detailswave[j][7]=duration[0]*interval-detailswave[j][5]										   		// 7: peakduration10%
			detailswave[j][8]=duration[1]*interval-detailswave[j][5]										  		// 8: peakduration50%
			detailswave[j][9]=duration[2]*interval-detailswave[j][5] 		   									//  9: peakduration90%
			detailswave[j][12]= V_LeadingEdgeLoc*interval; detailswave[j][13]= V_TrailingEdgeLoc*interval				// 12: location start edge		13:  location trailingedge
			detailswave[j][14]= V_PeakWidth*interval														// 14: peakwidth
		endif										
		if ((do_expfit ==1)&&(V_flag==0))
			CurveFit/W=1 exp computetrace[trunc(V_maxLoc),positionWave[3][i]] /X=timewave/D
			detailswave[j][15]= W_coef[2]; detailswave[j][16]= W_coef[1];	detailswave[j][17]= V_chisq 	 // 15: tau in (ms-1)    16: SD on tau  17: chisq on tau
		endif
		if ((do_upstr ==1)&&(V_flag==0))
			CurveFit/W=1 line computetrace[trunc(V_LeadingEdgeLoc),trunc(V_PeakLoc)] /X=timewave/D
			wave W_coef
			detailswave[j][18]= W_coef[1]; detailswave[j][19]= W_sigma[1];	detailswave[j][20]= V_chisq  	 // 18: upstroke in (ms-1)    19: SD on upstroke  20: chisq on upstroke
		endif
		//if ((fiftypercenttime ==1)&&(V_flag==0))  // for Priya to calculate spread ....
			detailswave[j][21]= getlocationofhalfwidth(j)*interval
		//endif
		if (Autopeaknumber==1)								// assumes that there are not more than 100 peaks in the trace
			if (waveexists(peaknumberwave)==0)
			make/o/n=(100,numberofRoi+1) peaknumberwave=nan
			make/o/n=(100,numberofRoi+1) peakpositionwave=nan
			endif
			if (waveexists(peakfile)==0)
				duplicate/o test peakfile
				peakfile=nan; peakfile[][0][0]=test[p][0][0]
			endif
			wave peaknumberwave
			variable startpeak, endpeak, actualvalue, peakyes=0, k=0, peakend=0, count=0, threshold, peakminimum
			wavestats/R=[positionWave[2][1],positionWave[2][1]+bandwidth]/Q computetrace
			peakminimum=V_avg+V_sdev*peakthreshold
			duplicate/o computetrace computetrace_diff
			differentiate computetrace_diff
			wavestats/R=[positionWave[2][1],positionWave[2][1]+bandwidth]/Q computetrace_diff
			threshold=V_avg+V_sdev*peakthreshold
			count =0
			peakfile[][j][0]=nan
			do
				actualvalue =computetrace_diff[k]
				if ((actualvalue>=threshold)&&(peakyes==0))
					count +=1; peakyes=1; startpeak=k-1
					else
					if ((actualvalue<0)&&(peakyes==1))
					endpeak=k; peakend=1
					endif
				endif	
				if (peakend==1)
					wavestats/R=[startpeak,endpeak]/Q computetrace
					if (V_max>=peakminimum)
						peaknumberwave[count][j]=V_max; peaknumberwave[0][j]=count
						peakpositionwave[count][j]=V_maxloc;peakpositionwave[0][j]=count
						peakfile[(V_maxloc)][j][0]=1
					endif
					peakend=0;startpeak=nan;endpeak=nan;peakyes=0
				endif
			k+=1	
			while(k<=dimsize(computetrace_diff,0))
		endif
	endfor
	duplicate/o detailswave $newname; killwaves/z detailswave 
	SetDimLabel 1,0,interval_ms,$newname
	SetDimLabel 1,1,startB4norm,$newname
	SetDimLabel 1,2,avgB4peak,$newname
	SetDimLabel 1,3,responder,$newname
	SetDimLabel 1,4,peak_max,$newname
	SetDimLabel 1,5,peak_start,$newname
	SetDimLabel 1,6,peak_loc,$newname
	SetDimLabel 1,7,peakdur10,$newname
	SetDimLabel 1,8,peakdur50,$newname
	SetDimLabel 1,9,peakdur90,$newname
	SetDimLabel 1,10,fitpeak_max,$newname
	SetDimLabel 1,11,fitpeak_loc,$newname
	SetDimLabel 1,12,fitpeak_start,$newname
	SetDimLabel 1,13,fitpeak_stop,$newname
	SetDimLabel 1,14,fitpeak_dur,$newname
	SetDimLabel 1,15,decayTauperms,$newname
	SetDimLabel 1,16,SD_Tau,$newname
	SetDimLabel 1,17,chisq_Tau,$newname
	SetDimLabel 1,18,upstrokeperms,$newname
	SetDimLabel 1,19,SD_upstroke,$newname
	SetDimLabel 1,20,chisq_upstroke,$newname
	SetDimLabel 1,21,time_50up,$newname
	
	edit $newname.ld
	if (waveexists(peaknumberwave)==1)
		edit peaknumberwave; edit peakpositionwave
	endif
	
	//print "MVAfilter = ", MVAfilter,  "   peakthreshold=",peakthreshold, "  bandwidth=    ",  bandwidth
	dowindow/K workpanel
end
---------------------------------------
Function AdjustCursor()
	// by default cursors are at begin and end of the stimulus, but this function allows reposition if necessary
	NewPanel/K=2 /W=(139,341,382,432) as "User Input Required"
	DoWindow/C tmp_PauseforCursor				
	AutoPositionWindow/E/M=1/R=Example	tmp_PauseforCursor		// Put panel near the graph
	DrawText 21,20,"Adjust cursor position and press:"
	Button button0,pos={80,58},size={92,20},title="Cursors Done!",proc=UserCursorAdjust_ContButtonProc
	PauseForUser tmp_PauseforCursor, example
End
----------------------------------------
Function UserCursorAdjust_ContButtonProc(ctrlName) : ButtonControl
	String ctrlName
	DoWindow/K tmp_PauseforCursor		// Kill self
End
---------------------------------
Function getpeakduration(j)
	variable j
	wave positionwave, detailswave, computetrace
	variable k,percent90=0.9*(detailswave[j][4]-detailswave[j][2]),percent50=0.5*(detailswave[j][4]-detailswave[j][2])
	variable percent10=0.1*(detailswave[j][4]-detailswave[j][2])
	nvar  	 i=whichpeak,  intervall=ginterval, intime=gtime
	variable counter90=0,counter50=0,counter10=0,stop=positionWave[3][i], start, currentvalue
	variable  end10loc, end50loc, end90loc, end90=0,end50=0,end10=0
	variable interval=intervall
	if (intime==0)
		interval=1
	endif
	start=detailswave[j][6]/interval
	//print  interval, start, stop, percent90, percent50, percent10
	for (k=start;k<=stop; k+=1)
		currentvalue=computetrace[k]
		if ((currentvalue<(percent90+detailswave[j][2]))&&(end10==0))			// sets the duration at 10% if 3 consecutive values of the smoothed traces
				counter10 +=1
				if (counter10==3)
					end10=1; end10loc=k-2
				endif
				else
				counter10 =0
		endif
		if ((currentvalue<(percent50+detailswave[j][2]))&&(end50==0))			// sets the duration at 50% if 3 consecutive values of the smoothed traces
				counter50 +=1
				if (counter50==3)
					end50=1; end50loc=k-2
				endif
				else
				counter50 =0
		endif
		if ((currentvalue<(percent10+detailswave[j][2]))&&(end90==0))			// sets the duration at 90% if 3 consecutive values of the smoothed traces
				counter90 +=1
				if (counter90==3)
					end90=1; end90loc=k-2
				endif
				else
				counter90 =0
		endif
	endfor
	if (end10loc==0)														// sets end10loc to position of the 2nd cursor if the value hasn't dropped below 90% of the amplitude
		end10loc=stop
	endif
	if (end50loc==0)														// sets end50loc to position of the 2nd cursor if the value hasn't dropped below 50% of the amplitude
		end50loc=stop
	endif
	if (end90loc==0)														// sets end90loc to position of the 2nd cursor if the value hasn't dropped below 10% of the amplitude
		end90loc=stop
	endif
	make/o/n=3 duration={end10loc,end50loc,end90loc}
end
--------------------------------
Function getpeakstart(j)
	variable j
	wave positionwave, detailswave, computetrace
	nvar  	 i=whichpeak, bandwidthh=gbandwidth, peakthreshold=gpeakthreshold,intervall=ginterval
	variable startcounter=0,start=positionWave[2][i], stop=positionWave[3][i], currentvalue
	variable  k,startloc=0, bandwidth=bandwidthh, threshold
	if (bandwidth==1)			// makes sure that a peak can be found starting from 1 point
		bandwidth=0
	endif 
	wavestats/R=[start,start+bandwidth]/Q computetrace
	if (bandwidthh==1)	
		startloc=start
		else
		for (k=start;k<=stop; k+=1)
			currentvalue=computetrace[k]
			if (currentvalue>(V_avg+V_sdev*peakthreshold))	// sets the duration at 10% if 3 consecutive values of the smoothed traces
					startcounter +=1
						if (startcounter==3)
						startloc=k-3
						break
				endif
				else
				startcounter =0
				endif
			endfor
	endif
	return startloc
end
-----------------------------
Function getlocationofhalfwidth(j)
	variable j
	wave positionwave, detailswave, computetrace
	nvar  	 i=whichpeak, bandwidthh=gbandwidth, peakthreshold=gpeakthresholdnvar,intervall=ginterval,intime=gtime
	variable  k,loc50percent=0,fiftypercentvalue, interval=intervall, bandwidth=bandwidthh
	if (bandwidth==1)			// makes sure that a peak can be found starting from 1 point
		bandwidth=0
	endif 
	if (intime==0)				// makes sure that selected start point is in points not in seconds 
		interval=1
	endif
	variable startcounter=0,start=detailswave[j][5]/interval, stop=detailswave[j][6]/interval, currentvalue
	if((stop-start)<3)
		loc50percent=start+(stop-start)/2					// makes sure that for very fast upstrokes the halfwidthpeaklocation is set to stop-start/2
		else
		wavestats/R=[start-bandwidth,start]/Q computetrace
		fiftypercentvalue=V_avg+(detailswave[j][4]-V_avg)/2
		for (k=start;k<=(stop+1); k+=1)
			currentvalue=computetrace[k]
			if (currentvalue>fiftypercentvalue)	// sets the duration at 10% if 3 consecutive values of the smoothed traces
					startcounter +=1
					if (startcounter==3)
						loc50percent=k-3
						break
					endif
					else
					startcounter =0
			endif
		endfor
	endif
	return loc50percent
end
----------------------------------
Function calculatedistancesB()
	variable i=1, roinumber, left, top, right, bottom
	variable x_origin, y_origin, x_center, y_center
	wave ROI_list, distanceangle
	roinumber=dimsize(ROI_list,0)
	if (waveexists(distanceangle)==0)
		make/N=(roinumber,3) distanceangle=nan
	endif
	left=ROI_list[i][0]; top=ROI_list[i][1]; right=ROI_list[i][2]; bottom=ROI_list[i][3]
	x_origin=(right+left)/2; y_origin=(top+bottom)/2
	wave distanceangle
	for (i=1;i<roinumber;i+=1)
			left=ROI_list[i][0]; top=ROI_list[i][1]; right=ROI_list[i][2]; bottom=ROI_list[i][3]
			x_center=(right+left)/2; y_center=(top+bottom)/2
			distanceangle[i][1]=((x_center-x_origin)^2+(y_center-y_origin)^2)^0.5
			distanceangle[i][2]= atan2((y_center-y_origin),(x_center-x_origin))
	endfor
	edit distanceangle
end
----------------------------------------
Function SettozeroatX() : buttoncontrol
	string newname,endname
	variable bandwidth=5, settozeroat =100
	variable j, numberofROI
	wave  timewave
	svar 	name = g_analyzewave
	newname=name+"_S20"
	endname="end_"+name
	prompt bandwidth, "Bandwith to calculate average"
	prompt settozeroat, "Set to zero at:"
	prompt newname, "Name:?"
	doprompt "Parameters:", bandwidth,settozeroat,newname
	
	duplicate/o $name test; duplicate/o $name testsettozero
	
	numberofRoi=dimsize(test,1)-1	
	make/o/n=(dimsize($name,0)) valuesatx, computetrace   
	
	if (settozeroat<((bandwidth-1)/2+1))			
		settozeroat=(bandwidth-1)/2+1
	endif
	if (settozeroat>(dimsize($name,0)-(bandwidth-1)/2))		
		settozeroat=dimsize($name,0)-((bandwidth-1)/2)
	endif
	for (j=1; j<=numberofRoi; j+=1)
		computetrace=test[p][j]
		wavestats/R=[settozeroat-bandwidth/2,settozeroat+bandwidth/2]/Q computetrace
		valuesatx[j] = V_avg	// average around X
		testsettozero[][j] -= V_avg
	endfor
	duplicate/o testsettozero $newname; killwaves/z testsettozero 
	duplicate/o valuesatx $endname; killwaves/z valuesatx
	//edit $newname
end
