# Supplementary material for: Regional complexity in enteric neuron wiring reflects diversity of motility patterns in the mouse large intestine
Source: eLife. 2019 Feb 12;8:e42914. doi: 10.7554/eLife.42914 (PMC6391068; doi:10.7554/eLife.42914)
Supplement: Source code 1. [file elife-42914-code1.zip › Roi&Trace_Analysis/RegionsOfInterest 1.0.ipf]

#pragma rtGlobals=1		// Use modern global access method.

// derived from Image Analysis_PVB 5.18 & 5.2 This version was created on May 16th and holds all ROI related functions
// including the original ones (PVB, 2005-2010) as well als additions for freehand ROI shapes by (MM, April 2012)

Function mark_ROIs() : Buttoncontrol
	variable/G groinumber=1
	nvar roinumber = groinumber
	if (waveexists(ROI_list)==1)
		groinumber=dimsize(ROI_list,0)
	else
		make/n=(roinumber,4) ROI_list
	endif
end
----------------------------------------------------------------------------------------------
Function Add_Roi() : graphmarquee, Buttoncontrol
	string activeimage= WMTopImageGraph()
	Dowindow/F ROI
	if( V_Flag==0)						// checks whether the ROI-control dialogue exists and whether colorwave and ROI_list exists
		ROI_control()
		else
			if (waveexists(ROI_list)==0)
			Createcolorlist()
			Mark_Rois()
		endif
	endif
	wave colorlist, ROI_list
	variable r,g,b
	nvar roinumber=groinumber
	roinumber=dimsize(ROI_list,0);r =colorlist(roinumber)[0]; g=colorlist(roinumber)[1]; b=colorlist(roinumber)[2]
	dowindow/F $activeimage; doupdate
	getmarquee/Z bottom,left 
	setdrawlayer progfront; setdrawenv linefgc= (r,g,b),fillpat= 0, linethick =2, xcoord=bottom,ycoord=left
	drawrect   V_left, V_top, V_right, V_bottom
	setdrawenv textrgb=(r,g,b),xcoord=bottom,ycoord=left, fsize =10
	drawtext V_left-30, V_bottom-2, num2str(roinumber)
	redimension/N=(roinumber+1,-1) ROI_list
	ROI_list[roinumber][0]=V_left; ROI_list[roinumber][1]=V_top; ROI_list[roinumber][2]=V_right; ROI_list[roinumber][3]=V_bottom
	variable/G groinumber =roinumber+1
end
----------------------------------------------------------------------------------------------
Function Getresults()
	wave ROI_list
	variable left, top, right, bottom, i,j,roinumber
	nvar points=gnumber, interval=ginterval
	svar stkname=filename
	string newname="R_"+stkname
	roinumber=dimsize(ROI_list,0)
	make/o/n=(points,roinumber,3) Results=nan
	for(j=1;j<points;j+=1)
		for (i=1;i<roinumber;i+=1)
			left=ROI_list[i][0]; top=ROI_list[i][1]; right=ROI_list[i][2]; bottom=ROI_list[i][3]
			if (left>0)
				imagestats/G={left, right, top, bottom}/M=1/P=(j) $stkname
				results[j][i][0]=V_avg
				
			elseif(left==0  && right==0 && bottom==0 && top==0 && WaveExists(root:ROIs:$"ROI_"+num2str(i)))		//MM added
				imagestats/R=root:ROIs:$"ROI_"+num2str(i)/M=1/P=(j) $stkname		//MM added
				results[j][i][0]=V_avg												//MM added
			endif
																		//MM added
		endfor
		results[j][0][]=x*interval
	endfor
	prompt newname, "Is this name ok?"
	doprompt "Name for the results file (has to start with R_): ", newname
	duplicate/o results, $newname
end
----------------------------------------------------------------------------------------------
Function GetresultsWOprompt()
	wave ROI_list
	variable left, top, right, bottom, i,j,roinumber
	nvar points=gnumber, interval=ginterval
	svar stkname=filename
	string newname="R_"+stkname
	roinumber=dimsize(ROI_list,0)
	make/o/n=(points,roinumber,3) Results=nan
	for(j=1;j<points;j+=1)
		for (i=1;i<roinumber;i+=1)
			left=ROI_list[i][0]; top=ROI_list[i][1]; right=ROI_list[i][2]; bottom=ROI_list[i][3]
			if (left>0)
				imagestats/G={left, right, top, bottom}/M=1/P=(j) $stkname
				results[j][i][0]=V_avg
			endif
		endfor
		results[j][0][]=x*interval
	endfor
	duplicate/o results, $newname
end
----------------------------------------------------------------------------------------------
Function getresultsfromoneimage(test)
	wave test
	wave ROI_list
	variable left, top, right, bottom, i,j,roinumber
	roinumber=dimsize(ROI_list,0)
	make/o/n=(roinumber+1) Singleimageresults=nan
	for (i=1;i<roinumber;i+=1)
			left=ROI_list[i][0]; top=ROI_list[i][1]; right=ROI_list[i][2]; bottom=ROI_list[i][3]
			if (left>0)
				imagestats/G={left, right, top, bottom}/M=1 test
				singleimageresults[i]=V_avg
			endif
	endfor
	edit singleimageresults
end
------------------------------------------------------------------------
Function updateROIs()
wave colorlist, ROI_list
variable strposition=0,roileft, roitop, roiright, roibottom, scanstart, checkscan, r,g, b, counter=0, i, temporaryvalue
string text
dowindow/F viewer
setdrawlayer progfront
text=winrecreation("viewer", 0)
checkscan =strsearch(text[strposition,inf],"DrawRect",0)
do
	if (checkscan==-1)
		break
	endif
	scanstart=checkscan+strposition
	sscanf text[scanstart,scanstart+100], "DrawRect %f%*[,]%f%*[,]%f%*[,]%f",  roileft, roitop, roiright, roibottom
	checkscan = strsearch(text[scanstart-50, scanstart+200], "linefgc",0)
	sscanf text[scanstart-50+checkscan,scanstart+checkscan], "linefgc= (%f%*[,]%f%*[,]%f",  r,g,b
	checkscan = strsearch(text[scanstart, inf], "DrawText",0)
	// updates the coordinates, black regions and white regions are not taken into account. Deleted regions are set to -1.
	if (((r==65200)&&(g==65200)&&(b==65200))||((r==0)&&(g==0)&&(b==0)))
		//print "B/W region"  // all black and white regions are not taken into account
		else
		counter +=1
		//print "ROI: ", counter, "\t", roileft, roitop, roiright, roibottom, "\tcolor: ", r, g, b
		if ((r==colorlist(counter)[0])&&(g==colorlist(counter)[1])&&(b==colorlist(counter)[2]))		// checks whether the regions is correct, 
		//	print "This is indeed ROI\t", counter
			ROI_list[counter][0]=roileft; ROI_list[counter][1]=roitop; ROI_list[counter][2]=roiright; ROI_list[counter][3]=roibottom
			else									//	next loop goes check in the ROI_list what which ROI is which
				for (i=counter;i<=dimsize(ROI_list,0);i+=1)
				     	Roi_list[i][0]=-1				//     makes sure that deleted ROI's are also removed from the list
				      if ((r==colorlist(i)[0])&&(g==colorlist(i)[1])&&(b==colorlist(i)[2]))	// compares color of the ROI to check what is what
						//print "This is rather ROI\t", i
						ROI_list[i][0]=roileft; ROI_list[i][1]=roitop; ROI_list[i][2]=roiright; ROI_list[i][3]=roibottom
						counter=i
						break
					endif
				endfor
		endif
		if (ROI_list[counter][0]>ROI_list[counter][2])					// resets ROI if they have been flipped during editing
			temporaryvalue = 	ROI_list[counter][2]; ROI_list[counter][2]= ROI_list[counter][0]; ROI_list[counter][0]=temporaryvalue
		endif
		if (ROI_list[counter][1]>ROI_list[counter][3])					// resets ROI if they have been flipped during editing
			temporaryvalue = 	ROI_list[counter][3]; ROI_list[counter][3]= ROI_list[counter][1]; ROI_list[counter][1]=temporaryvalue
		endif
	endif	
	strposition =scanstart+200
	checkscan=strsearch(text[strposition,inf],"DrawRect",0)
while (strposition < strlen(text))
//ROI_list[counter+1,(dimsize(ROI_list,0))][q] = -1  // makes sure that regions delete at the end of the ROI_list don't pop up again after update ROI
//print counter+1, dimsize(ROI_list,0)

setdrawlayer/K progfront
Hidetools/a
displayROIs()
//getresultsfromthisimage()
End
----------------------------------------------------------------------------------------------
Function EditROIs()
	Dowindow/F viewer
	Setdrawlayer progfront
	Showtools/A arrow
end
----------------------------------------------------------------------------------------------
Function Display_all(): buttoncontrol
	wave colorlist
	variable i=0, j=1, roinumber,points, r,g,b, trace_numb =2
	string name
	svar viewer_wave = gviewer_wave
	duplicate/o $viewer_wave currentviewerwave 
	roinumber=dimsize(currentviewerwave,1)
	points=dimsize(currentviewerwave,0)
	make/o/n=(points) timewave=currentviewerwave[p][0]
	prompt trace_numb, "traces per graph"
	doprompt "How many:", trace_numb
	if( V_Flag == 1 )	// cancel
		return -1
	endif
	name = viewer_wave
	NewDataFolder/O/S root:individualtraces
	NewDataFolder/O/S root:individualtraces:$(name)
	//String individualtraces= GetDataFolder(1)	
	//SetDataFolder individualtraces
	do  
		i +=1
		name = "I"+viewer_wave+"_ROI_"+num2str(i)
		make/o/n=(points) $name=currentviewerwave[p][i]; display $name vs timewave
		edit $name
		r =colorlist(i)[0]; g=colorlist(i)[1]; b=colorlist(i)[2]
		Modifygraph rgb($name)=(r,g,b); label bottom "ms";AutoPositionWindow/E/M=1/R=viewer
		textbox/F=0/C/A=RT/G=(r,g,b)/b=3/N=text1 "\Z16ROI   "+num2str(i)
		for (j=1; j<trace_numb; j+=1)
			i+=1
			if (i<roinumber)
				name = "I"+viewer_wave+"_ROI_"+num2str(i)
				make/o/n=(points) $name=currentviewerwave[p][i]; appendtograph $name vs timewave
				appendtotable $name
				r =colorlist(i)[0]; g=colorlist(i)[1]; b=colorlist(i)[2]
				Modifygraph rgb($name)=(r,g,b); AutoPositionWindow/E/M=1/R=viewer
				textbox/F=0/C/A=RT/G=(r,g,b)/b=3/N=text2/y=20 "\Z16ROI   "+num2str(i)
			endif
		endfor
	while (i<roinumber-1)
	SetDataFolder root:
end
----------------------------------------------------------------------------------------------
Function Displayresults()
	
	variable roinumber,points, r,g,b
	svar viewer_wave = gviewer_wave
	nvar i=g_roidisplay, peakdisplay =g_peakdisplay
	wave peakfile
	duplicate/o $viewer_wave currentviewerwave 
	roinumber=dimsize(currentviewerwave ,1)
	points=dimsize(currentviewerwave ,0)
	if (i > roinumber)			// makes sure that traces are displayed in the right color if the ROI number varies between calculations
		i=roinumber-1
	endif
	make/o/n=(points) displaywave; make/o/n=(points) timewave;  make/o/n=(points) peakdisplaywave=nan
	displaywave=currentviewerwave [p][i]; timewave=currentviewerwave [p][0]
	DoWindow/F Traceviewer
	if( V_Flag==0 )
		display displaywave vs timewave; setAxis/A left; dowindow/C Traceviewer
		AutoPositionWindow/E/M=1/R=viewer; label bottom "ms"
	endif
	if ((peakdisplay==1)&&(waveexists(peakfile)))			// displays dots where peaks were found if they had been calculated with "number of peaks" from Analysetraces tool
		peakdisplaywave = peakfile[p][i][0]
		appendtograph peakdisplaywave vs timewave; ModifyGraph mode(peakdisplaywave)=3,marker(peakdisplaywave)=6;DelayUpdate
		ModifyGraph rgb(peakdisplaywave)=(65280,0,0)
	endif
	ROIslider()
	wave colorlist
	r =colorlist(i)[0]; g=colorlist(i)[1]; b=colorlist(i)[2]
	Modifygraph rgb(displaywave)=(r,g,b),gbRGB=(52224,52224,52224),wbRGB=(52224,52224,52224)
	textbox/F=0/C/A=RT/G=(r,g,b)/b=3/N=text1 viewer_wave+"\Z16ROI   "+num2str(i)
end
----------------------------------------------------------------------------------------------
Function ROISlider()
		wave ROI_list
		variable roinumber, sizefactor
		nvar i=g_roidisplay
		svar viewer_wave = gviewer_wave
		roinumber=dimsize($viewer_wave,1)
		sizefactor=(250/roinumber)
		dowindow/F Traceviewer
		Controlinfo ROIslider
		if(( V_Flag ==1)&&(i<roinumber))
			return 0				// already installed, do nothing
		endif
		GetWindow Traceviewer,gsize	// returns points, and controls are positioned in pixels
		V_left *= ScreenResolution/72; V_bottom *=ScreenResolution/72; V_top*=ScreenResolution/72;V_right *= ScreenResolution/72 // v1.02 - convert points to pixels
		Slider ROIslider, proc=ROIslider_proc,pos={V_left,V_top+2},size={0,(sizefactor*(roinumber-1))}, limits={1,roinumber-1,1},side=0, value=i
		Slider ROIslider, win = Traceviewer ,ticks=1,thumbColor= (0,1000,1000), fsize=8
		variable/G g_roidisplay=i
End
----------------------------------------------------------------------------------------------
Function ROIslider_proc(name, value, event)
	string name
	variable value
	variable event
	wave displaywave, Results, colorlist,peakdisplaywave,peakfile
	variable r, g, b
	svar viewer_wave = gviewer_wave
	duplicate/o $viewer_wave currentviewerwave 
	r =colorlist(value)[0]; g=colorlist(value)[1]; b=colorlist(value)[2]
	displaywave =currentviewerwave[p][value]; ModifyGraph rgb(displaywave)=(r,g,b)
	textbox/F=0/C/A=RT/G=(r,g,b)/b=3/N=text1 viewer_wave+"\Z16ROI   "+num2str(value)
	if ((waveexists(peakdisplaywave)==1)&&(waveexists(peakfile)))				// this is include to indicate where the peaks are / used to calculate the frequency of peaks (cfr. CB1 study)
			peakdisplaywave=peakfile[p][value][0]
	endif
	variable/G g_roidisplay=value
end
Function ROI_control()

string/g gviewer_wave="Results"
variable/g g_ROIdisplay =1

DoWindow/F ROI
if( V_Flag==1 )
	return 0
endif

NewPanel /K=1 /W=(500,0,680,470) as "ROI control"
DoWindow/C ROI
AutoPositionWindow/E/M=0/R=Buttons

//Button Colorlist,pos={16,9},size={150,20},proc=ROIcontrol_proc,title="Create colors", help={"Generates a list with colors"}
//Button MarkROIs,pos={16,29},size={150,20},proc=ROIcontrol_proc,title="Draw ROIs", help={"Start making ROI's"}
GroupBox rectangular, pos={10,0},size={160,155},title="rectangular ROIs"//MM
Button AddRoi,pos={16,19},size={150,20},proc=ROIcontrol_proc,title="Add ROI 2 list", help={"Adds ROI"}

Button displayROI,pos={16,49},size={150,20},proc=ROIcontrol_proc,title="Display ROIs", help={"Displays available ROIs"}
Button EditROI,pos={16,69},size={70,20},proc=ROIcontrol_proc, help={"Brings ROIs in edit mode"}, title="Edit ROI"
Button UpdateROI,pos={96,69},size={70,20},proc=ROIcontrol_proc, help={"Update of the ROI list"}, title="Update ROI"
Button ROIsamesize,pos={96,89},size={70,20},proc=ROIcontrol_proc,title="ROI = size", help={"Makes ROIs the same size"}
Button ClearROIlist,pos={16,89},size={70,20},proc=ROIcontrol_proc,title="Clear ROIs", help={"Erases the list with ROIs"}
Button ExportROI,pos={16,109},size={70,20},proc=ROIcontrol_proc, help={"Exports ROIs"}, title="Export ROI"
Button ImportROI,pos={96,109},size={70,20},proc=ROIcontrol_proc, help={"Imports ROI list"}, title="Import ROI"
Button Currentview,pos={16,129},size={150,20},proc=ROIcontrol_proc,title="save current view",help={"opens notebook, ctrl c viewer, control p in notebook"}

Button Full_ROI_Clear,pos={16,158},size={150,20},proc=FullROIClear,title="Full ROI clear"	//MM (to next MM)

GroupBox  NONrectangular, pos={10,180},size={160,145},title="non-rectangular ROIs"		
Button StartROI,pos={14,164+40},size={150,20},proc=RoiDrawButtonProc,title="Start ROI Draw"
Button saveROI,pos={14,190+40},size={150,20},proc=saveRoiProc,title="Save ROI"
//Button DisplayNRROI,pos={14,255+40},size={150,20},proc=DisplayNRRoiProc,title="Display ROIs"
PopupMenu ROItoRemove,pos={34,225+40},size={150,20},proc=removeROIProc,mode=0,title="Remove ROI:",value=getROIs() //MM

Button Calculate,pos={16,169+165},size={150,20},proc=ROIcontrol_proc,title="Calculate results",help={"Calculates results from CURRENT STACK"}

Popupmenu Listofwaves2view,pos={16,219+145},size={150,20},title="View:", proc=selectviewerwave, value=WaveList("R_*",";","maxlayers: 4"), help={"Selects the wave you want to view"}

Button Displayresults,pos={16,244+145},size={120,20},proc=ROIcontrol_proc,title="View traces", help={"Displays interactive trace viewer from VIEW"}
Button Showdot,pos={136,244+145},size={30,20},proc=ROIcontrol_proc,title="Dot", help={"Displays a updated dot on the trace displayed"}
Button displayall,pos={16,264+145},size={150,20},proc=ROIcontrol_proc,title="Display all traces", help={"Plots individual traces from VIEW"}
Button Delete_results,pos={86,294+145},size={80,20},proc=Delete_results,title="Delete Results", help={"Deletes the current results file"}

Createcolorlist()
Mark_ROIs()

end
---------------------------------------------------------------------------------------------
---------------------------------------------------------------------------------------------
//MM (to next double line)
------------------------------------------------------------------------------------------------------------------------------------------------------
Function FullROIClear(check): buttoncontrol
	string check
	ClearRoi_list()
	KillStrings/Z progFrontcom
	KillDataFolder/Z root:ROIs
	NewDataFolder root:ROIs
	setdrawlayer/K progfront
	setdrawlayer/K userfront
End
------------------------------------------------------------------------------------------------------------------------------------------------------

Function/S getROIs()
	String savedDF= GetDataFolder(1) // Remember CDF in a string.

	NewDataFolder/O/S root:ROIs 
	SetDataFolder root:ROIs
	string rois= WaveList("ROI*",";","BYTE:1,UNSIGNED:1")
	
	SetDataFolder savedDF // Restore CDF from the string value.
	
	return rois
end

---------------------------------------------------------------------------------------------------------------------------------------------------------

Function saveRoiProc(ctrlName) : ButtonControl
	String ctrlName
	
	if (waveexists(ROI_list)==0)
			Createcolorlist()
			Mark_Rois()
	endif
	
	wave colorlist, ROI_list
	variable r,g,b
	nvar roinumber=root:groinumber
	roinumber=dimsize(ROI_list,0);r =colorlist(roinumber)[0]; g=colorlist(roinumber)[1]; b=colorlist(roinumber)[2]
	
	String ImGrfName=WMTopImageGraph()
	String topWave=WMGetImageWave(ImGrfName)
	WAVE/Z ww=$topWave
	if(WaveExists(ww)==0)
		return 0
	endif
	
	DoWindow/F $ImGrfName
	
	redimension/N=(roinumber+1,-1) ROI_list
	ROI_list[roinumber][0]=0; ROI_list[roinumber][1]=0; ROI_list[roinumber][2]=0; ROI_list[roinumber][3]=0
	
	SaveProgFront()
	SetDrawLayer/K ProgFront
	ADDuserTOprog(r,g,b)
	
	
	String saveDF=GetDataFolder(1)
	SetDataFolder root:ROIs
	
	ImageGenerateROIMask/E=1/I=0 $WMTopImageName()

	String name="ROI_"+num2str(roinumber)
	Rename M_ROImask,$name
	
	 AddCollorNr(r,g,b,roinumber)
	
	OpenProgFront()
	SaveProgFront()
	
	GraphNormal
	HideTools/A
	SetDrawLayer UserFront
	//DoWindow/F $ImGrfName
	
	SetDataFolder saveDF
	variable/G groinumber =roinumber+1
	
	end
	
-------------------------------------------------------------------------------------------------------------------------------------------------------
Function AddCollorNr(r,g,b,roinumber)
	variable r,g,b,roinumber
       setdrawenv textrgb=(r,g,b),xcoord=bottom,ycoord=left, fsize=10
	String name="ROI_"+num2str(roinumber)
	ImageStats $name
	drawtext V_minRowLoc,V_minColLoc, num2str(roinumber)
End
-------------------------------------------------------------------------------------------------------------------------------------------------------
Function ADDuserTOprog(r,g,b)
	variable r,g,b
        DrawAction/L=UserFront commands
        S_recreation[0]= "Macro y()\r"
        S_recreation+="\rEnd\r"
        SetDrawEnv linefgc=(r,g,b),fillpat=0,linethick=2,xcoord=bottom,ycoord=left
        Execute S_recreation
	SetDrawLayer/K UserFront
	setdrawlayer ProgFront
End
--------------------------------------------------------------------------------------------------------------------------------------------------------
Function SaveProgFront()
        DrawAction/L=ProgFront commands
        if(numtype(strlen(S_recreation))==2)
        string/G root:ProgFrontcom
        return 0
        endif
        S_recreation[0]= "Macro x()\r"
        S_recreation+="\rEnd\r"
        S_recreation=ReplaceString(";,",S_recreation,"\rSetDrawEnv ")
        string/G root:ProgFrontcom=S_recreation
         
End
--------------------------------------------------------------------------------------------------------------------------------------------------------
Function OpenProgFront()
SVAR/Z ProgFrontcom=root:ProgFrontcom
if( SVAR_Exists(ProgFrontcom) )
         execute ProgFrontcom
endif

End
--------------------------------------------------------------------------------------------------------------------------------------------------------
Function removeROIProc(ctrlName,popNum,popStr) : PopupMenuControl
	String ctrlName
	Variable popNum
	String popStr
	
	String savedDF= GetDataFolder(1) // Remember CDF in a string.

	NewDataFolder/O/S root:ROIs 
	SetDataFolder root:ROIs
	KillWaves	 $popStr
	SetDataFolder savedDF // Restore CDF from the string value.
	 
End

--------------------------------------------------------------------------------------------------------------------------------------------------------

Function RoiDrawButtonProc(ctrlName) : ButtonControl
	String ctrlName

	String ImGrfName= WMTopImageGraph()
	if( strlen(ImGrfName) == 0 )
		return 0
	endif
	
	DoWindow/F $ImGrfName
	if( CmpStr(ctrlName,"StartROI") == 0 )
		ShowTools/A poly
		SetDrawLayer/K UserFront
		Wave w= $WMGetImageWave(ImGrfName)		// the target matrix
		String iminfo= ImageInfo(ImGrfName, NameOfWave(w), 0)
		String xax= StringByKey("XAXIS",iminfo)
		String yax= StringByKey("YAXIS",iminfo)
		SetDrawEnv fillpat= 0
		SetDrawEnv xcoord=bottom,ycoord=left, save
	endif
End
--------------------------------------------------------------------------------------------------------------------------------------------------------
Function DisplayNRRoiProc(ctrlName):ButtonControl
	string ctrlName
	DoWindow/F $WMTopImageGraph()
	OpenProgFront()
	End
---------------------------------------------------------------------------------------------
---------------------------------------------------------------------------------------------
Function ROIcontrol_proc(check): buttoncontrol
string check
svar stkname=filename
wave ROI_list

if (CmpStr(check,"colorlist") == 0 )
	createcolorlist()
endif

if (CmpStr(check,"markROIs") == 0 )
	Mark_ROIs()
endif

if (CmpStr(check,"AddRoi") == 0 )
	Dowindow/F viewer
	Add_ROI()
endif

if (CmpStr(check,"ClearRoilist") == 0 )
	ClearRoi_list()
endif

if (CmpStr(check,"RoiSameSize") == 0 )
	MakeROIsamesize()
endif

if (CmpStr(check,"displayRoi") == 0 )
	DisplayROIs()
endif

if (CmpStr(check,"EditRoi") == 0 )
	EditROIs()
endif

if (CmpStr(check,"UpdateRoi") == 0 )
	UpdateROIs()
endif

if (CmpStr(check,"Calculate") == 0 )
	Getresults()
endif

if (CmpStr(check,"Currentview") == 0 )
	Newnotebook/F=1
	Dowindow/F viewer
endif

if (CmpStr(check,"Showdot") == 0 )
	Display_dot()
	Update_dot()
endif

if (CmpStr(check,"displayresults") == 0 )
	displayresults()
endif

if (CmpStr(check,"displayall") == 0 )
	display_all()
endif

if (CmpStr(check,"exportROI") == 0 )
	edit ROI_list
	savetablecopy/i/T=1 as stkname+"_ROIs"
endif

if (CmpStr(check,"importROI") == 0 )
	Loadwave/G/M/N=name/O ""
	killwaves/z ROI_list
	rename name0 ROI_list
	displayrois()
endif

end
-------------------------------------------------------------------------------------------
Function Delete_results(check): buttoncontrol
	string check
	svar viewer_wave = gviewer_wave
	if (CmpStr(check,"delete_results") == 0 )
		killwaves/z $viewer_wave
		nvar stacknumber =gstacknumber
		string list
		list=WaveList("R_*",";","maxlayers: 4")
	    	if (stacknumber>itemsinlist(list))
	    		stacknumber=1
	    		variable/G gstacknumber=1
	    		ROI_control()
	    	endif
	    	Controlupdate/W=Roi Listofwaves2view
		Selectviewerwave("", stacknumber, "")
	endif
end
--------------------------------------------------
Function DisplayROIs(): Buttoncontrol

wave ROI_list, colorlist
variable i, roinumber, r,g,b, left
roinumber=dimsize(Roi_list,0)
dowindow/F viewer
setdrawlayer/K progfront
for (i=1;i<roinumber;i+=1)
	r =colorlist(i)[0]; g=colorlist(i)[1]; b=colorlist(i)[2]; left = ROI_list[i][0]
	if (left>0)
		setdrawenv linefgc= (r,g,b),fillpat= 0, linethick =2, xcoord=bottom,ycoord=left
		drawrect   left, ROI_list[i][1], ROI_list[i][2], ROI_list[i][3]
		setdrawenv textrgb=(r,g,b),fillpat=0,xcoord=bottom,ycoord=left, fsize =10
		drawtext ROI_list[i][0]-20, ROI_list[i][3]-2, num2str(i)
	endif
endfor
end
---------
Function DisplayROIsOnActImage()

wave ROI_list, colorlist
variable i, roinumber, r,g,b, left
roinumber=dimsize(Roi_list,0)

setdrawlayer/K progfront
for (i=1;i<roinumber;i+=1)
	r =colorlist(i)[0]; g=colorlist(i)[1]; b=colorlist(i)[2]; left = ROI_list[i][0]
	if (left>0)
		setdrawenv linefgc= (r,g,b),fillpat= 0, linethick =2, xcoord=top,ycoord=left
		drawrect   left, ROI_list[i][1], ROI_list[i][2], ROI_list[i][3]
		setdrawenv textrgb=(r,g,b),fillpat=0,xcoord=top,ycoord=left, fsize =10
		drawtext ROI_list[i][0]-20, ROI_list[i][3]-2, num2str(i)
	endif
endfor
end
----------------------------------------------------------------------------------------------
Function MakeROIsamesize(): Buttoncontrol
	wave ROI_list
	variable i, roinumber, boxwidth=20, boxheight=20, x_center, y_center
	prompt boxwidth, "Width of ROI in pixels"
	prompt boxheight, "Height of ROI in pixels"
	doprompt "ROI dimensions", boxwidth, boxheight
	if (V_flag ==1)
		return 0
	endif
	roinumber=dimsize(Roi_list,0)
	for (i=1;i<roinumber;i+=1)
		x_center= ROI_list[i][0]+(ROI_list[i][2]- ROI_list[i][0])/2; y_center = ROI_list[i][1]+(ROI_list[i][3] - ROI_list[i][1])/2
		ROI_list[i][0]=x_center-boxwidth/2; ROI_list[i][2]=x_center+boxwidth/2
		ROI_list[i][1]=y_center-boxheight/2; ROI_list[i][3]=y_center+boxheight/2	
	endfor
	displayrois()
end
--------------------------------------------------------------------------------------------------
Function ClearROI_list(): Buttoncontrol
	wave ROI_list
	variable i, roinumber
	roinumber=dimsize(Roi_list,0)
	deletepoints 1,roinumber-1, ROI_list
	if (waveexists(fit_M_imageplane)==1)
		killwaves/z fit_M_imageplane
	endif
	displayROIs()
end
---------------------------------------------------------------------------------------------------
