# Supplementary material for: Regional complexity in enteric neuron wiring reflects diversity of motility patterns in the mouse large intestine
Source: eLife. 2019 Feb 12;8:e42914. doi: 10.7554/eLife.42914 (PMC6391068; doi:10.7554/eLife.42914)
Supplement: Source code 1. [file elife-42914-code1.zip › Scatterplots/Changetoones.ipf]

#pragma rtGlobals=3		// Use modern global access method and strict wave access.

function changetoONes(datawave)

wave datawave
variable i

for (i=0; i<dimsize(datawave,0); i+=1)

	if (numtype(datawave[i])==0)
		datawave[i]=1
	endif
endfor

end
