# Supplementary material for: Regional complexity in enteric neuron wiring reflects diversity of motility patterns in the mouse large intestine
Source: eLife. 2019 Feb 12;8:e42914. doi: 10.7554/eLife.42914 (PMC6391068; doi:10.7554/eLife.42914)
Supplement: Source code 1. [file elife-42914-code1.zip › Scatterplots/GenerateScatterplot.ipf]

#pragma rtGlobals=3		// Use modern global access method and strict wave access.


function onoff()
	DoWindow/K ONOFFPanel
	
	NewPanel/K=1 /W=(131,87,399,450)
	SetDrawLayer UserBack
	//DrawLine 10,182,18,182
	//DrawLine 10,182,10,212
	//DrawLine 10,212,18,212
	
	DoWindow/C ONOFFPanel		
	GroupBox gb1,pos={4,4},size={261,350},title="SwitchingONOFFdisplay",fStyle=1
	GroupBox gb1,fColor=(10000,0,0)
	Button StartButton1,pos={30,20},size={80,20}, fColor=(1092,50960,1264),proc=ONOFFProc,title="ConP_B"
	Button StartButton2,pos={30,45},size={80,20}, fColor=(1092,50960,1264),proc=ONOFFProc,title="ConP_R4"
	Button StartButton3,pos={30,70},size={80,20}, fColor=(1092,50960,1264),proc=ONOFFProc,title="ConP_R3"
	Button StartButton4,pos={30,95},size={80,20}, fColor=(1092,50960,1264),proc=ONOFFProc,title="ConP_R2"
	Button StartButton5,pos={30,120},size={80,20}, fColor=(1092,50960,1264),proc=ONOFFProc,title="ConP_R1"
	Button StartButton6,pos={30,145},size={80,20}, fColor=(1092,50960,1264),proc=ONOFFProc,title="ConP_Same"
	Button StartButton7,pos={30,170},size={80,20}, fColor=(1092,50960,1264),proc=ONOFFProc,title="ConP_I1"
	Button StartButton8,pos={30,195},size={80,20}, fColor=(1092,50960,1264),proc=ONOFFProc,title="ConP_I2"
	Button StartButton9,pos={30,220},size={80,20}, fColor=(1092,50960,1264),proc=ONOFFProc,title="ConP_I3"
	Button StartButton10,pos={30,245},size={80,20}, fColor=(1092,50960,1264),proc=ONOFFProc,title="ConP_I4"
	Button StartButton11,pos={30,270},size={80,20}, fColor=(1092,50960,1264),proc=ONOFFProc,title="ConP_I5"
	Button StartButton12,pos={30,295},size={80,20}, fColor=(1092,50960,1264),proc=ONOFFProc,title="ConP_I6"
	Button StartButton13,pos={30,320},size={80,20}, fColor=(1092,50960,1264),proc=ONOFFProc,title="ConP_new"
	Button StartButton14,pos={30,345},size={80,20}, fColor=(1092,50960,1264),proc=ONOFFProc,title="Y_um"
	
end
--------	
Function OnOFFProc(CtrlName) : ButtonControl
	String ctrlName
	
	if( CmpStr(ctrlName,"StartButton1") == 0 )
		Button $ctrlName,rename=StopButton1,fColor=(1000,1092,1264),title="ConP_B"
		ModifyGraph rgb(ConP_B)=(65280,65280,65280)
		adjusthistogram("ConP_B")

	endif
	if( CmpStr(ctrlName,"Stopbutton1") == 0 )
		Button $ctrlName,rename=StartButton1, fColor=(150960,1092,1264),title="ConP_B"
		ModifyGraph rgb(ConP_B)=(65280,0,0)
	endif
if( CmpStr(ctrlName,"StartButton2") == 0 )
		Button $ctrlName,rename=StopButton2,fColor=(1000,1092,1264),title="ConP_R4"
		ModifyGraph rgb(ConP_R4)=(65280,65280,65280)
	endif
	if( CmpStr(ctrlName,"Stopbutton2") == 0 )
		Button $ctrlName,rename=StartButton2, fColor=(150960,1092,1264),title="ConP_R4"
		ModifyGraph rgb(ConP_R4)=(65280,0,0)
	endif
if( CmpStr(ctrlName,"StartButton3") == 0 )
		Button $ctrlName,rename=StopButton3,fColor=(1000,1092,1264),title="ConP_R3"
		ModifyGraph rgb(ConP_R3)=(65280,65280,65280)
	endif
	if( CmpStr(ctrlName,"Stopbutton3") == 0 )
		Button $ctrlName,rename=StartButton3, fColor=(150960,1092,1264),title="ConP_R3"
		ModifyGraph rgb(ConP_R3)=(65280,0,0)
	endif
if( CmpStr(ctrlName,"StartButton4") == 0 )
		Button $ctrlName,rename=StopButton4,fColor=(1000,1092,1264),title="ConP_R2"
		ModifyGraph rgb(ConP_R2)=(65280,65280,65280)
	endif
	if( CmpStr(ctrlName,"Stopbutton4") == 0 )
		Button $ctrlName,rename=StartButton4, fColor=(150960,1092,1264),title="ConP_R2"
		ModifyGraph rgb(ConP_R2)=(65280,0,0)
	endif
if( CmpStr(ctrlName,"StartButton5") == 0 )
		Button $ctrlName,rename=StopButton5,fColor=(1000,1092,1264),title="ConP_R1"
		ModifyGraph rgb(ConP_R1)=(65280,65280,65280)
	endif
	if( CmpStr(ctrlName,"Stopbutton5") == 0 )
		Button $ctrlName,rename=StartButton5, fColor=(150960,1092,1264),title="ConP_R1"
		ModifyGraph rgb(ConP_R1)=(65280,0,0)
	endif
if( CmpStr(ctrlName,"StartButton6") == 0 )
		Button $ctrlName,rename=StopButton6,fColor=(1000,1092,1264),title="ConP_Same"
		ModifyGraph rgb(ConP_Same)=(65280,65280,65280)
	endif
	if( CmpStr(ctrlName,"Stopbutton6") == 0 )
		Button $ctrlName,rename=StartButton6, fColor=(150960,1092,1264),title="ConP_Same"
		ModifyGraph rgb(ConP_Same)=(65280,0,0)
	endif	
if( CmpStr(ctrlName,"StartButton7") == 0 )
		Button $ctrlName,rename=StopButton7,fColor=(1000,1092,1264),title="ConP_I1"
		ModifyGraph rgb(ConP_I1)=(65280,65280,65280)
	endif
	if( CmpStr(ctrlName,"Stopbutton7") == 0 )
		Button $ctrlName,rename=StartButton7, fColor=(150960,1092,1264),title="ConP_I1"
		ModifyGraph rgb(ConP_I1)=(65280,0,0)
	endif	
if( CmpStr(ctrlName,"StartButton8") == 0 )
		Button $ctrlName,rename=StopButton8,fColor=(1000,1092,1264),title="ConP_I2"
		ModifyGraph rgb(ConP_I2)=(65280,65280,65280)
	endif
	if( CmpStr(ctrlName,"Stopbutton8") == 0 )
		Button $ctrlName,rename=StartButton8, fColor=(150960,1092,1264),title="ConP_I2"
		ModifyGraph rgb(ConP_I2)=(65280,0,0)
	endif	

if( CmpStr(ctrlName,"StartButton9") == 0 )
		Button $ctrlName,rename=StopButton9,fColor=(1000,1092,1264),title="ConP_I3"
		ModifyGraph rgb(ConP_I3)=(65280,65280,65280)
	endif
	if( CmpStr(ctrlName,"Stopbutton9") == 0 )
		Button $ctrlName,rename=StartButton9, fColor=(150960,1092,1264),title="ConP_I3"
		ModifyGraph rgb(ConP_I3)=(65280,0,0)
	endif
if( CmpStr(ctrlName,"StartButton10") == 0 )
		Button $ctrlName,rename=StopButton10,fColor=(1000,1092,1264),title="ConP_I4"
		ModifyGraph rgb(ConP_I4)=(65280,65280,65280)
	endif
	if( CmpStr(ctrlName,"Stopbutton10") == 0 )
		Button $ctrlName,rename=StartButton10, fColor=(150960,1092,1264),title="ConP_I4"
		ModifyGraph rgb(ConP_I4)=(65280,0,0)
	endif
if( CmpStr(ctrlName,"StartButton11") == 0 )
		Button $ctrlName,rename=StopButton11,fColor=(1000,1092,1264),title="ConP_I5"
		ModifyGraph rgb(ConP_I5)=(65280,65280,65280)
	endif
	if( CmpStr(ctrlName,"Stopbutton11") == 0 )
		Button $ctrlName,rename=StartButton11, fColor=(150960,1092,1264),title="ConP_I5"
		ModifyGraph rgb(ConP_I5)=(65280,0,0)
	endif	
if( CmpStr(ctrlName,"StartButton12") == 0 )
		Button $ctrlName,rename=StopButton12,fColor=(1000,1092,1264),title="ConP_I6"
		ModifyGraph rgb(ConP_I6)=(65280,65280,65280)
	endif
	if( CmpStr(ctrlName,"Stopbutton12") == 0 )
		Button $ctrlName,rename=StartButton12, fColor=(150960,1092,1264),title="ConP_I6"
		ModifyGraph rgb(ConP_I6)=(65280,0,0)
	endif	
if( CmpStr(ctrlName,"StartButton13") == 0 )
		Button $ctrlName,rename=StopButton13,fColor=(1000,1092,1264),title="ConP_new"
		ModifyGraph rgb(ConP_new)=(65280,65280,65280)
	endif
	if( CmpStr(ctrlName,"Stopbutton13") == 0 )
		Button $ctrlName,rename=StartButton13, fColor=(150960,1092,1264),title="ConP_new"
		ModifyGraph rgb(ConP_new)=(65280,0,0)
	endif	
	if( CmpStr(ctrlName,"StartButton14") == 0 )
		Button $ctrlName,rename=StopButton14,fColor=(1000,1092,1264),title="Y_um"
		ModifyGraph rgb(Y_um)=(65280,65280,65280)
	endif
	if( CmpStr(ctrlName,"Stopbutton14") == 0 )
		Button $ctrlName,rename=StartButton14, fColor=(150960,1092,1264),title="Y_um"
		ModifyGraph rgb(Y_um)=(65280,0,0)
	endif	
	
End


--------
function adjusthistogram(test)

string test
wave currentwave=$test
string histname=test+"_Hist"

wave hist_2_display

Make/N=8/O $histname
wave histwave=$histname
Histogram/C/B={-1980,330,8} currentwave,histwave; hist_2_display=histwave

end
-------
