# Supplementary material for: Regional complexity in enteric neuron wiring reflects diversity of motility patterns in the mouse large intestine
Source: eLife. 2019 Feb 12;8:e42914. doi: 10.7554/eLife.42914 (PMC6391068; doi:10.7554/eLife.42914)
Supplement: Source code 1. [file elife-42914-code1.zip › Scatterplots/Randomselectionstuff.ipf]

#pragma rtGlobals=3		// Use modern global access method and strict wave access.

function Randomselector (datawave1, datawave2, number)

wave datawave1, datawave2
variable number

variable i, j, k, length1, length2, check
length1=dimsize(datawave1,0)
length2=dimsize(datawave2,0)

if (length1!=length2)
	doalert 0, "Datasets should contain same numer of datapoints" 
	abort
endif
wavestats datawave2

if (number>V_npnts)
	string message = "You should select less points, maximum datapoints for this wave is "+num2str(V_npnts)
	doalert 0, message
	abort
endif

randomize(length1)
wave W_random

Make/o/n=(number,2) selected
selected=nan
j=0; k=0
do 
	j=W_random[k]
	if (numtype(datawave2[j])==0)
		//print datawave2[j]
		//print i, j, k
		selected[i][0]=datawave1[j]	
		selected[i][1]=datawave2[j]	
		i+=1
	endif
	k+=1
while (i<number)

end

---------------------------------------------
Function randomize(nn)
	Variable nn
 
	Make/O/N=(nn) W_random
 
	Make/N=(nn)/FREE random=enoise(1)
	MakeIndex random, W_random
end
-------------------
function PlotYhistogram(input)
string input
string newname= input+"_Hist"
wave test =$input

Make/N=8/O $newname;Histogram/C/B={-2100,350,8} test,$newname; 

duplicate/o $newname  newwave
wavestats test

newwave/= V_npnts

duplicate/o newwave $newname
appendtograph $newname
ModifyGraph mode=7,hbFill=4

end

-------------------------------------------
Function MakeLabelsHexP(test, low, high, small, large)

string test
variable low, high, small, large

wave refwave = $test

ModifyGraph zmrkSize(HexP_B)={refwave,low,high, small, large}
ModifyGraph zmrkSize(hexP_R4)={refwave,low,high, small, large}
ModifyGraph zmrkSize(hexP_R3)={refwave,low,high, small, large}
ModifyGraph zmrkSize(hexP_R2)={refwave,low,high, small, large}
ModifyGraph zmrkSize(hexP_R1)={refwave,low,high, small, large}
ModifyGraph zmrkSize(HexP_Same)={refwave,low,high, small, large}
ModifyGraph zmrkSize(HexP_I1)={refwave,low,high, small, large}
ModifyGraph zmrkSize(HexP_I2)={refwave,low,high, small, large}
ModifyGraph zmrkSize(HexP_I3)={refwave,low,high, small, large}
ModifyGraph zmrkSize(HexP_I4)={refwave,low,high, small, large}
ModifyGraph zmrkSize(HexP_I5)={refwave,low,high, small, large}
ModifyGraph zmrkSize(HexP_I6)={refwave,low,high, small, large}
ModifyGraph zmrkSize(HexP_new)={refwave,low,high, small, large}


end
----------- 
Function MakeLabelsConD(test, low, high, small, large)

string test
variable low, high, small, large

wave refwave = $test
ModifyGraph zmrkSize(ConD_B)={refwave,low,high, small, large}
ModifyGraph zmrkSize(ConD_R4)={refwave,low,high, small, large}
ModifyGraph zmrkSize(ConD_R3)={refwave,low,high, small, large}
ModifyGraph zmrkSize(ConD_R2)={refwave,low,high, small, large}
ModifyGraph zmrkSize(ConD_R1)={refwave,low,high, small, large}
ModifyGraph zmrkSize(ConD_Same)={refwave,low,high, small, large}
ModifyGraph zmrkSize(ConD_I1)={refwave,low,high, small, large}
ModifyGraph zmrkSize(ConD_I2)={refwave,low,high, small, large}
ModifyGraph zmrkSize(ConD_I3)={refwave,low,high, small, large}
ModifyGraph zmrkSize(ConD_I4)={refwave,low,high, small, large}
ModifyGraph zmrkSize(ConD_I5)={refwave,low,high, small, large}
ModifyGraph zmrkSize(ConD_I6)={refwave,low,high, small, large}
ModifyGraph zmrkSize(ConD_new)={refwave,low,high, small, large}

end
-----------------------
Function MakeLabelsHexD(test, low, high, small, large)

string test
variable low, high, small, large
wave refwave = $test
ModifyGraph zmrkSize(HexD_B)={refwave,low,high, small, large}
ModifyGraph zmrkSize(HexD_R4)={refwave,low,high, small, large}
ModifyGraph zmrkSize(HexD_R3)={refwave,low,high, small, large}
ModifyGraph zmrkSize(HexD_R2)={refwave,low,high, small, large}
ModifyGraph zmrkSize(HexD_R1)={refwave,low,high, small, large}
ModifyGraph zmrkSize(HexD_Same)={refwave,low,high, small, large}
ModifyGraph zmrkSize(HexD_I1)={refwave,low,high, small, large}
ModifyGraph zmrkSize(HexD_I2)={refwave,low,high, small, large}
ModifyGraph zmrkSize(HexD_I3)={refwave,low,high, small, large}
ModifyGraph zmrkSize(HexD_I4)={refwave,low,high, small, large}
ModifyGraph zmrkSize(HexD_I5)={refwave,low,high, small, large}
ModifyGraph zmrkSize(HexD_I6)={refwave,low,high, small, large}
ModifyGraph zmrkSize(HexD_new)={refwave,low,high, small, large}


end

-----------------------
Function MakeLabelsConP(test, low, high, small, large)

string test
variable low, high, small, large
wave refwave = $test
ModifyGraph zmrkSize(ConP_B)={refwave,low,high, small, large}
ModifyGraph zmrkSize(ConP_R4)={refwave,low,high, small, large}
ModifyGraph zmrkSize(ConP_R3)={refwave,low,high, small, large}
ModifyGraph zmrkSize(ConP_R2)={refwave,low,high, small, large}
ModifyGraph zmrkSize(ConP_R1)={refwave,low,high, small, large}
ModifyGraph zmrkSize(ConP_Same)={refwave,low,high, small, large}
ModifyGraph zmrkSize(ConP_I1)={refwave,low,high, small, large}
ModifyGraph zmrkSize(ConP_I2)={refwave,low,high, small, large}
ModifyGraph zmrkSize(ConP_I3)={refwave,low,high, small, large}
ModifyGraph zmrkSize(ConP_I4)={refwave,low,high, small, large}
ModifyGraph zmrkSize(ConP_I5)={refwave,low,high, small, large}
ModifyGraph zmrkSize(ConP_I6)={refwave,low,high, small, large}
ModifyGraph zmrkSize(ConP_new)={refwave,low,high, small, large}

end
